# Supplementary material for: Wheat pathogen Zymoseptoria tritici N-myristoyltransferase inhibitors: on-target antifungal activity and an unusual metabolic defense mechanism
Source: RSC Chem Biol. 2020 May 13;1(2):68–78. doi: 10.1039/d0cb00020e (PMC8341946; doi:10.1039/d0cb00020e)
Supplement: CB-001-D0CB00020E-s003 [file CB-001-D0CB00020E-s003.xlsx]

## Sheet: Zt_blast
Zt protein ID	Sc protein ID	Fields: query acc.ver	subject acc.ver	% identity	alignment length	mismatches	gap opens	q. start	q. end	s. start	s. end	evalue	bit score
F9X7Y0	Q00955	tr|F9X7Y0|F9X7Y0_ZYMTI	sp|Q00955|ACAC_YEAST	61.303	2256	814	16	21	2267	28	2233	0	2788
F9XLK3	Q12680	tr|F9XLK3|F9XLK3_ZYMTI	sp|Q12680|GLT1_YEAST	61.542	2140	751	24	171	2265	31	2143	0	2673
F9XM56	P38631	tr|F9XM56|F9XM56_ZYMTI	sp|P38631|FKS1_YEAST	63.261	1889	641	18	29	1899	4	1857	0	2446
F9XGU3	P38811	tr|F9XGU3|F9XGU3_ZYMTI	sp|P38811|TRA1_YEAST	36.48	3983	2161	82	5	3862	6	3744	0	2419
F9X5G0	P07149	tr|F9X5G0|F9X5G0_ZYMTI	sp|P07149|FAS1_YEAST	55.222	2068	893	17	19	2077	6	2049	0	2352
F9X5F9	P19097	tr|F9X5F9|F9X5F9_ZYMTI	sp|P19097|FAS2_YEAST	60.624	1892	702	17	1	1857	1	1884	0	2328
F9X2M9	P32600	tr|F9X2M9|F9X2M9_ZYMTI	sp|P32600|TOR2_YEAST	46.947	2473	1174	26	9	2427	86	2474	0	2247
F9XMV1	P21951	tr|F9XMV1|F9XMV1_ZYMTI	sp|P21951|DPOE_YEAST	49.056	2277	1037	38	12	2223	3	2221	0	2176
F9XJA8	P07259	tr|F9XJA8|F9XJA8_ZYMTI	sp|P07259|PYR1_YEAST	67.424	1541	400	14	7	1504	19	1500	0	2139
F9XKF6	P36022	tr|F9XKF6|F9XKF6_ZYMTI	sp|P36022|DYHC_YEAST	30.925	4139	2579	74	100	4191	99	4004	0	2029
F9X4I6	P53327	tr|F9X4I6|F9X4I6_ZYMTI	sp|P53327|SLH1_YEAST	52.074	1880	812	23	61	1890	67	1907	0	1965
F9X6C4	Q12019	tr|F9X6C4|F9X6C4_ZYMTI	sp|Q12019|MDN1_YEAST	45.733	2250	1096	39	75	2255	89	2282	0	1921
F9X639	Q07878	tr|F9X639|F9X639_ZYMTI	sp|Q07878|VPS13_YEAST	33.981	3296	1952	61	2	3227	1	3142	0	1854
F9XFC6	P22137	tr|F9XFC6|F9XFC6_ZYMTI	sp|P22137|CLH_YEAST	53.601	1666	752	10	1	1659	1	1652	0	1831
F9X8J5	P32639	tr|F9X8J5|F9X8J5_ZYMTI	sp|P32639|BRR2_YEAST	41.283	2214	1187	37	18	2186	17	2162	0	1678
F9XGC6	P32327	tr|F9XGC6|F9XGC6_ZYMTI	sp|P32327|PYC2_YEAST	68.507	1159	361	4	33	1188	10	1167	0	1670
F9X8Y2	P04050	tr|F9X8Y2|F9X8Y2_ZYMTI	sp|P04050|RPB1_YEAST	53.1	1597	698	16	6	1598	6	1555	0	1667
F9X8C0	P08518	tr|F9X8C0|F9X8C0_ZYMTI	sp|P08518|RPB2_YEAST	63.269	1236	404	15	2	1226	25	1221	0	1627
F9XBR3	P03965	tr|F9XBR3|F9XBR3_ZYMTI	sp|P03965|CARB_YEAST	69.098	1097	313	8	89	1167	28	1116	0	1575
F9WZ57	P32333	tr|F9WZ57|F9WZ57_ZYMTI	sp|P32333|MOT1_YEAST	43.456	1956	955	32	3	1900	5	1867	0	1555
F9XDJ8	P33892	tr|F9XDJ8|F9XDJ8_ZYMTI	sp|P33892|GCN1_YEAST	40.55	2037	1128	32	669	2639	649	2668	0	1492
F9XDC4	P28273	tr|F9XDC4|F9XDC4_ZYMTI	sp|P28273|OPLA_YEAST	56.306	1348	501	13	7	1337	6	1282	0	1487
F9X4N6	P22276	tr|F9X4N6|F9X4N6_ZYMTI	sp|P22276|RPC2_YEAST	63.093	1138	390	8	31	1154	26	1147	0	1479
F9XII9	P38972	tr|F9XII9|F9XII9_ZYMTI	sp|P38972|PUR4_YEAST	55.459	1383	557	26	6	1354	1	1358	0	1477
F9XIK0	P39109	tr|F9XIK0|F9XIK0_ZYMTI	sp|P39109|YCFI_YEAST	49.902	1537	698	23	36	1535	12	1513	0	1452
F9XAV4	P32660	tr|F9XAV4|F9XAV4_ZYMTI	sp|P32660|ATC5_YEAST	54.23	1324	531	14	69	1372	154	1422	0	1450
F9X5X0	P39524	tr|F9X5X0|F9X5X0_ZYMTI	sp|P39524|ATC3_YEAST	61.715	1131	415	10	70	1190	182	1304	0	1438
F9XDD3	P22138	tr|F9XDD3|F9XDD3_ZYMTI	sp|P22138|RPA2_YEAST	59.576	1227	432	18	14	1213	13	1202	0	1436
F9WWA5	P08566	tr|F9WWA5|F9WWA5_ZYMTI	sp|P08566|ARO1_YEAST	48.24	1619	735	34	12	1580	6	1571	0	1414
F9XIL3	P19524	tr|F9XIL3|F9XIL3_ZYMTI	sp|P19524|MYO2_YEAST	46.65	1597	777	21	4	1553	2	1570	0	1382
F9XNQ1	Q04182	tr|F9XNQ1|F9XNQ1_ZYMTI	sp|Q04182|PDR15_YEAST	46.967	1467	725	14	63	1497	84	1529	0	1360
F9X4P3	P32324	tr|F9X4P3|F9X4P3_ZYMTI	sp|P32324|EF2_YEAST	76.659	844	194	3	1	843	1	842	0	1357
F9XGA6	Q06625	tr|F9XGA6|F9XGA6_ZYMTI	sp|Q06625|GDE_YEAST	46.324	1537	749	24	34	1540	37	1527	0	1352
F9XEM2	P10964	tr|F9XEM2|F9XEM2_ZYMTI	sp|P10964|RPA1_YEAST	43.825	1741	858	32	1	1699	1	1663	0	1345
F9X732	P20967	tr|F9X732|F9X732_ZYMTI	sp|P20967|ODO1_YEAST	63.525	976	348	4	70	1044	40	1008	0	1335
F9XMZ2	P33302	tr|F9XMZ2|F9XMZ2_ZYMTI	sp|P33302|PDR5_YEAST	45.628	1521	769	19	58	1531	2	1511	0	1323
F9XLU1	P39986	tr|F9XLU1|F9XLU1_ZYMTI	sp|P39986|ATC6_YEAST	52.719	1269	526	16	15	1280	12	1209	0	1321
F9XBG1	P53914	tr|F9XBG1|F9XBG1_ZYMTI	sp|P53914|NAT10_YEAST	60.205	1073	399	11	1	1064	1	1054	0	1298
F9XJ73	P33302	tr|F9XJ73|F9XJ73_ZYMTI	sp|P33302|PDR5_YEAST	45.877	1419	738	11	414	1808	93	1505	0	1295
F9X9A7	P36006	tr|F9X9A7|F9X9A7_ZYMTI	sp|P36006|MYO3_YEAST	54.013	1246	506	12	6	1196	20	1253	0	1288
F9X2H4	P53978	tr|F9X2H4|F9X2H4_ZYMTI	sp|P53978|EF3B_YEAST	61.591	1031	381	8	13	1041	2	1019	0	1286
F9XKI4	P47169	tr|F9XKI4|F9XKI4_ZYMTI	sp|P47169|MET5_YEAST	50.159	1260	552	22	322	1536	211	1439	0	1266
F9XJ26	P22515	tr|F9XJ26|F9XJ26_ZYMTI	sp|P22515|UBA1_YEAST	59.241	1028	391	11	143	1154	9	1024	0	1250
F9X4C5	P25694	tr|F9X4C5|F9X4C5_ZYMTI	sp|P25694|CDC48_YEAST	74.065	829	190	5	16	821	8	834	0	1245
F9XD56	P53622	tr|F9XD56|F9XD56_ZYMTI	sp|P53622|COPA_YEAST	50.781	1217	573	11	1	1211	3	1199	0	1245
F9XNZ0	P21524	tr|F9XNZ0|F9XNZ0_ZYMTI	sp|P21524|RIR1_YEAST	63.478	920	300	7	1	916	1	888	0	1231
F9XL54	P11075	tr|F9XL54|F9XL54_ZYMTI	sp|P11075|SEC7_YEAST	37.765	1933	1021	37	5	1862	184	2009	0	1230
F9WW39	P09436	tr|F9WW39|F9WW39_ZYMTI	sp|P09436|SYIC_YEAST	54.174	1102	464	13	4	1101	8	1072	0	1217
F9XP84	P47047	tr|F9XP84|F9XP84_ZYMTI	sp|P47047|MTR4_YEAST	57.784	1092	416	12	3	1072	5	1073	0	1217
F9XP67	P30822	tr|F9XP67|F9XP67_ZYMTI	sp|P30822|XPO1_YEAST	55.163	1075	464	8	3	1065	11	1079	0	1216
F9WZT5	P06786	tr|F9WZT5|F9WZT5_ZYMTI	sp|P06786|TOP2_YEAST	52.74	1168	505	14	115	1251	8	1159	0	1211
F9XIK2	P32386	tr|F9XIK2|F9XIK2_ZYMTI	sp|P32386|YBT1_YEAST	40.417	1727	887	33	10	1684	15	1651	0	1199
F9X4A1	P15436	tr|F9X4A1|F9X4A1_ZYMTI	sp|P15436|DPOD_YEAST	55.566	1051	434	12	61	1100	69	1097	0	1193
F9WZM4	P09440	tr|F9WZM4|F9WZM4_ZYMTI	sp|P09440|C1TM_YEAST	63.694	942	335	6	6	944	38	975	0	1180
F9XC87	P40825	tr|F9XC87|F9XC87_ZYMTI	sp|P40825|SYA_YEAST	61.346	921	347	7	4	920	27	942	0	1170
F9XEJ8	P06839	tr|F9XEJ8|F9XEJ8_ZYMTI	sp|P06839|RAD3_YEAST	69.894	754	224	2	1	751	1	754	0	1148
F9XMI1	P19414	tr|F9XMI1|F9XMI1_ZYMTI	sp|P19414|ACON_YEAST	71.134	776	218	4	1	774	1	772	0	1143
F9XCF0	P36775	tr|F9XCF0|F9XCF0_ZYMTI	sp|P36775|LONM_YEAST	57.484	962	332	12	151	1048	175	1123	0	1131
F9WXM4	P04051	tr|F9WXM4|F9WXM4_ZYMTI	sp|P04051|RPC1_YEAST	54.089	1076	431	12	334	1375	391	1437	0	1124
F9XCJ2	P29465	tr|F9XCJ2|F9XCJ2_ZYMTI	sp|P29465|CHS3_YEAST	51.523	1149	497	22	4	1110	32	1162	0	1120
F9XAS0	Q04336	tr|F9XAS0|F9XAS0_ZYMTI	sp|Q04336|YM54_YEAST	55.556	963	376	16	3	921	8	962	0	1105
F9XIA3	Q12697	tr|F9XIA3|F9XIA3_ZYMTI	sp|Q12697|YPK9_YEAST	49.531	1173	523	19	158	1286	299	1446	0	1101
F9WYW8	Q08773	tr|F9WYW8|F9WYW8_ZYMTI	sp|Q08773|ISW2_YEAST	54.98	1004	376	14	76	1014	86	1078	0	1093
F9WY68	P26637	tr|F9WY68|F9WY68_ZYMTI	sp|P26637|SYLC_YEAST	50.702	1140	499	22	22	1154	7	1090	0	1088
F9XBZ4	P07806	tr|F9XBZ4|F9XBZ4_ZYMTI	sp|P07806|SYV_YEAST	53.631	964	440	6	44	1003	144	1104	0	1075
F9X3R8	P07702	tr|F9X3R8|F9X3R8_ZYMTI	sp|P07702|LYS2_YEAST	47.469	1205	560	23	1	1175	215	1376	0	1074
F9XLL9	P06738	tr|F9XLL9|F9XLL9_ZYMTI	sp|P06738|PHSG_YEAST	60.663	905	314	15	14	881	3	902	0	1071
F9X6M9	P49095	tr|F9X6M9|F9X6M9_ZYMTI	sp|P49095|GCSP_YEAST	52.011	1044	455	19	23	1045	11	1029	0	1060
F9X7K0	P35207	tr|F9X7K0|F9X7K0_ZYMTI	sp|P35207|SKI2_YEAST	45.804	1299	616	22	9	1263	33	1287	0	1058
F9X0R8	Q08162	tr|F9X0R8|F9X0R8_ZYMTI	sp|Q08162|RRP44_YEAST	52.736	1005	431	13	13	992	15	1000	0	1053
F9XBQ3	Q12691	tr|F9XBQ3|F9XBQ3_ZYMTI	sp|Q12691|ATN5_YEAST	49.77	1087	490	13	15	1055	8	1084	0	1040
F9XPD8	P39940	tr|F9XPD8|F9XPD8_ZYMTI	sp|P39940|RSP5_YEAST	64.775	846	234	11	8	829	4	809	0	1040
F9XQB1	P14284	tr|F9XQB1|F9XQB1_ZYMTI	sp|P14284|DPOZ_YEAST	38.252	1613	791	38	4	1562	21	1482	0	1031
F9X8L7	P38989	tr|F9X8L7|F9X8L7_ZYMTI	sp|P38989|SMC2_YEAST	46.604	1178	611	5	1	1171	1	1167	0	1028
F9XLK6	P40527	tr|F9XLK6|F9XLK6_ZYMTI	sp|P40527|ATC7_YEAST	53.557	984	353	11	345	1327	266	1146	0	1023
F9XLL2	P09435	tr|F9XLL2|F9XLL2_ZYMTI	sp|P09435|HSP73_YEAST	76.308	650	152	2	1	649	1	649	0	1016
F9XAR7	Q08972	tr|F9XAR7|F9XAR7_ZYMTI	sp|Q08972|NEW1_YEAST	50.416	1083	466	19	47	1119	173	1194	0	1015
F9XL36	Q08965	tr|F9XL36|F9XL36_ZYMTI	sp|Q08965|BMS1_YEAST	46.42	1215	522	27	5	1139	2	1167	0	1009
F9X930	P15108	tr|F9X930|F9X930_ZYMTI	sp|P15108|HSC82_YEAST	74.61	705	174	2	1	700	1	705	0	998
F9XAQ3	P25039	tr|F9XAQ3|F9XAQ3_ZYMTI	sp|P25039|EFGM_YEAST	64.722	720	242	3	82	800	53	761	0	998
F9XJP3	P40468	tr|F9XJP3|F9XJP3_ZYMTI	sp|P40468|TAO3_YEAST	29.364	2360	1383	48	220	2430	152	2376	0	998
F9X482	Q01896	tr|F9X482|F9X482_ZYMTI	sp|Q01896|ATN2_YEAST	49.126	1030	477	11	43	1035	35	1054	0	994
F9XIC5	P53115	tr|F9XIC5|F9XIC5_ZYMTI	sp|P53115|INO80_YEAST	48.442	1123	464	21	227	1297	392	1451	0	993
F9WWR1	Q00711	tr|F9WWR1|F9WWR1_ZYMTI	sp|Q00711|SDHA_YEAST	73.137	644	168	2	1	643	1	640	0	985
F9XIJ6	P22082	tr|F9XIJ6|F9XIJ6_ZYMTI	sp|P22082|SNF2_YEAST	52.243	1003	417	13	186	1143	481	1466	0	980
F9XBT4	P49955	tr|F9XBT4|F9XBT4_ZYMTI	sp|P49955|SF3B1_YEAST	54.916	834	376	0	347	1180	127	960	0	977
F9XMF5	Q12267	tr|F9XMF5|F9XMF5_ZYMTI	sp|Q12267|SMC4_YEAST	45.023	1286	596	16	223	1422	151	1411	0	977
F9XE61	P29469	tr|F9XE61|F9XE61_ZYMTI	sp|P29469|MCM2_YEAST	59.007	866	286	13	50	865	21	867	0	976
F9XIG3	P25635	tr|F9XIG3|F9XIG3_ZYMTI	sp|P25635|PWP2_YEAST	52.308	910	405	6	1	894	1	897	0	972
F9XFM5	P32454	tr|F9XFM5|F9XFM5_ZYMTI	sp|P32454|APE2_YEAST	53.417	878	382	10	15	884	93	951	0	966
F9WX82	P32657	tr|F9WX82|F9WX82_ZYMTI	sp|P32657|CHD1_YEAST	42.225	1357	640	31	188	1451	158	1463	0	964
F9XGF9	P37297	tr|F9XGF9|F9XGF9_ZYMTI	sp|P37297|STT4_YEAST	36.965	1588	894	23	326	1870	377	1900	0	963
F9XPJ5	P39533	tr|F9XPJ5|F9XPJ5_ZYMTI	sp|P39533|ACON2_YEAST	61.392	790	292	9	1	785	1	782	0	960
F9XC32	P32568	tr|F9XC32|F9XC32_ZYMTI	sp|P32568|SNQ2_YEAST	38.506	1379	803	24	67	1418	119	1479	0	959
F9X4B1	P15801	tr|F9X4B1|F9X4B1_ZYMTI	sp|P15801|DPOG_YEAST	45.988	1022	496	18	48	1042	30	1022	0	953
F9XC18	P0CS90	tr|F9XC18|F9XC18_ZYMTI	sp|P0CS90|HSP77_YEAST	74.146	615	157	2	38	651	21	634	0	949
F9WYU1	P32568	tr|F9WYU1|F9WYU1_ZYMTI	sp|P32568|SNQ2_YEAST	36.972	1420	841	22	132	1531	98	1483	0	942
F9WX81	Q03195	tr|F9WX81|F9WX81_ZYMTI	sp|Q03195|RLI1_YEAST	73.51	604	159	1	1	603	1	604	0	940
F9XDX0	P30665	tr|F9XDX0|F9XDX0_ZYMTI	sp|P30665|MCM4_YEAST	50.816	980	374	15	87	1037	28	928	0	939
F9XBS1	P40150	tr|F9XBS1|F9XBS1_ZYMTI	sp|P40150|SSB2_YEAST	74.797	615	153	2	1	615	1	613	0	937
F9XES2	P53049	tr|F9XES2|F9XES2_ZYMTI	sp|P53049|YOR1_YEAST	37.569	1448	781	23	103	1483	82	1473	0	937
F9WWJ1	P16474	tr|F9WWJ1|F9WWJ1_ZYMTI	sp|P16474|GRP78_YEAST	70.183	654	181	4	5	646	11	662	0	934
F9XIU6	P53091	tr|F9XIU6|F9XIU6_ZYMTI	sp|P53091|MCM6_YEAST	49.394	990	433	14	13	950	36	1009	0	931
F9XEL7	P53920	tr|F9XEL7|F9XEL7_ZYMTI	sp|P53920|NM111_YEAST	51.557	931	418	11	81	1002	72	978	0	927
F9X798	P13382	tr|F9X798|F9X798_ZYMTI	sp|P13382|DPOA_YEAST	38.323	1550	797	40	1	1474	1	1467	0	924
F9XII5	P32568	tr|F9XII5|F9XII5_ZYMTI	sp|P32568|SNQ2_YEAST	36.929	1400	837	23	95	1469	91	1469	0	924
F9WWS6	P33416	tr|F9WWS6|F9WWS6_ZYMTI	sp|P33416|HSP78_YEAST	63.508	707	252	3	75	779	86	788	0	922
F9XK28	P24583	tr|F9XK28|F9XK28_ZYMTI	sp|P24583|KPC1_YEAST	41.425	1207	591	19	8	1165	8	1147	0	918
F9XCN0	P07264	tr|F9XCN0|F9XCN0_ZYMTI	sp|P07264|LEUC_YEAST	60.686	758	272	8	6	745	7	756	0	917
F9X108	P39007	tr|F9X108|F9X108_ZYMTI	sp|P39007|STT3_YEAST	61.434	739	250	5	25	761	13	718	0	914
F9XDT2	Q06156	tr|F9XDT2|F9XDT2_ZYMTI	sp|Q06156|CND1_YEAST	42.766	1099	564	13	119	1187	109	1172	0	912
F9WYD0	P41810	tr|F9WYD0|F9WYD0_ZYMTI	sp|P41810|COPB_YEAST	48.963	964	458	15	6	950	7	955	0	910
F9XP27	P05694	tr|F9XP27|F9XP27_ZYMTI	sp|P05694|METE_YEAST	58.922	779	295	11	1	768	1	765	0	910
F9XEP0	P14742	tr|F9XEP0|F9XEP0_ZYMTI	sp|P14742|GFA1_YEAST	61.142	718	258	7	1	698	1	717	0	905
F9XI80	P21576	tr|F9XI80|F9XI80_ZYMTI	sp|P21576|VPS1_YEAST	61.69	710	240	6	13	697	2	704	0	898
F9X1G0	P54861	tr|F9X1G0|F9X1G0_ZYMTI	sp|P54861|DNM1_YEAST	57.231	809	274	13	1	789	1	757	0	895
F9X340	Q05022	tr|F9X340|F9X340_ZYMTI	sp|Q05022|RRP5_YEAST	32.921	1780	1075	40	55	1787	22	1729	0	895
F9X039	Q03834	tr|F9X039|F9X039_ZYMTI	sp|Q03834|MSH6_YEAST	45.034	1017	485	16	221	1178	205	1206	0	889
F9X992	Q05549	tr|F9X992|F9X992_ZYMTI	sp|Q05549|HRQ1_YEAST	43.821	1052	539	17	89	1119	22	1042	0	887
F9XDG9	P13586	tr|F9XDG9|F9XDG9_ZYMTI	sp|P13586|ATC1_YEAST	50.204	978	410	20	56	1029	37	941	0	887
F9XIJ2	P40024	tr|F9XIJ2|F9XIJ2_ZYMTI	sp|P40024|ARB1_YEAST	68.76	621	179	3	2	622	4	609	0	884
F9XAK1	Q12674	tr|F9XAK1|F9XAK1_ZYMTI	sp|Q12674|ATC8_YEAST	37.849	1395	713	27	9	1259	101	1485	0	880
F9XHH4	P23337	tr|F9XHH4|F9XHH4_ZYMTI	sp|P23337|GYS1_YEAST	63.066	685	225	10	7	666	3	684	0	880
F9XHQ7	Q00578	tr|F9XHQ7|F9XHQ7_ZYMTI	sp|Q00578|RAD25_YEAST	58.255	745	284	8	84	826	107	826	0	880
F9XHM2	Q02908	tr|F9XHM2|F9XHM2_ZYMTI	sp|Q02908|ELP3_YEAST	76.022	538	124	2	1	538	23	555	0	878
F9X1E7	P43535	tr|F9X1E7|F9X1E7_ZYMTI	sp|P43535|GCN20_YEAST	57.219	755	304	9	3	746	6	752	0	877
F9WWE1	P23254	tr|F9WWE1|F9WWE1_ZYMTI	sp|P23254|TKT1_YEAST	62.261	681	251	6	3	681	4	680	0	869
F9WYH0	P52910	tr|F9WYH0|F9WYH0_ZYMTI	sp|P52910|ACS2_YEAST	62.406	665	236	3	14	664	11	675	0	869
F9XCA1	P41811	tr|F9XCA1|F9XCA1_ZYMTI	sp|P41811|COPB2_YEAST	48.851	870	403	13	1	853	1	845	0	869
F9XJZ1	P53131	tr|F9XJZ1|F9XJZ1_ZYMTI	sp|P53131|PRP43_YEAST	74.41	551	138	2	1	550	201	749	0	865
F9XFU5	P38132	tr|F9XFU5|F9XFU5_ZYMTI	sp|P38132|MCM7_YEAST	56.978	781	294	8	3	754	48	815	0	863
F9X4J8	P32775	tr|F9X4J8|F9X4J8_ZYMTI	sp|P32775|GLGB_YEAST	61.351	696	243	12	27	697	10	704	0	858
F9XF92	P38009	tr|F9XF92|F9XF92_ZYMTI	sp|P38009|PUR92_YEAST	71.017	590	163	6	7	594	9	592	0	854
F9WYG2	P07251	tr|F9WYG2|F9WYG2_ZYMTI	sp|P07251|ATPA_YEAST	79.843	511	102	1	39	549	36	545	0	853
F9X956	Q12200	tr|F9X956|F9X956_ZYMTI	sp|Q12200|NPC1_YEAST	41.172	1246	597	38	38	1252	23	1163	0	850
F9XAC6	Q00711	tr|F9XAC6|F9XAC6_ZYMTI	sp|Q00711|SDHA_YEAST	65.635	614	209	2	50	662	28	640	0	850
F9XIR4	P29496	tr|F9XIR4|F9XIR4_ZYMTI	sp|P29496|MCM5_YEAST	55.841	779	289	12	1	731	3	774	0	850
F9XDU9	P35194	tr|F9XDU9|F9XDU9_ZYMTI	sp|P35194|UTP20_YEAST	26.901	2591	1702	61	23	2525	5	2491	0	848
F9XA11	P16140	tr|F9XA11|F9XA11_ZYMTI	sp|P16140|VATB_YEAST	80.357	504	88	2	12	510	20	517	0	842
F9XA48	Q01217	tr|F9XA48|F9XA48_ZYMTI	sp|Q01217|ARG56_YEAST	51.49	839	357	7	51	886	65	856	0	837
F9XCI6	P05030	tr|F9XCI6|F9XCI6_ZYMTI	sp|P05030|PMA1_YEAST	48.584	918	386	12	86	987	70	917	0	836
F9WY44	Q12754	tr|F9WY44|F9WY44_ZYMTI	sp|Q12754|RRP12_YEAST	39.271	1207	667	24	1	1174	10	1183	0	834
F9XCJ9	P22855	tr|F9XCJ9|F9XCJ9_ZYMTI	sp|P22855|MAN1_YEAST	43.153	1110	551	29	23	1088	10	1083	0	830
F9WWZ4	P50077	tr|F9WWZ4|F9WWZ4_ZYMTI	sp|P50077|CCH1_YEAST	32.89	1730	1012	47	207	1873	319	1962	0	829
F9XGY2	P13587	tr|F9XGY2|F9XGY2_ZYMTI	sp|P13587|ATN1_YEAST	43.132	1041	513	17	87	1051	18	1055	0	828
F9XCT5	P32599	tr|F9XCT5|F9XCT5_ZYMTI	sp|P32599|FIMB_YEAST	62.423	652	232	4	1	652	1	639	0	825
F9XNV8	P15303	tr|F9XNV8|F9XNV8_ZYMTI	sp|P15303|SEC23_YEAST	52.461	772	346	10	14	776	7	766	0	821
F9XH41	P19882	tr|F9XH41|F9XH41_ZYMTI	sp|P19882|HSP60_YEAST	74.499	549	135	3	12	556	1	548	0	820
F9XDG3	P32863	tr|F9XDG3|F9XDG3_ZYMTI	sp|P32863|RAD54_YEAST	50.335	896	303	21	27	809	32	898	0	818
F9X9R0	P02994	tr|F9X9R0|F9X9R0_ZYMTI	sp|P02994|EF1A_YEAST	87.783	442	53	1	1	441	1	442	0	816
F9XCN8	P25847	tr|F9XCN8|F9XCN8_ZYMTI	sp|P25847|MSH2_YEAST	46.235	943	445	17	2	905	3	922	0	816
F9WYY9	P32356	tr|F9WYY9|F9WYY9_ZYMTI	sp|P32356|TREA_YEAST	55.753	730	287	9	34	746	21	731	0	815
F9X7R1	P32563	tr|F9X7R1|F9X7R1_ZYMTI	sp|P32563|VPH1_YEAST	47.709	851	403	10	5	847	6	822	0	807
F9XDF5	P33327	tr|F9XDF5|F9XDF5_ZYMTI	sp|P33327|DHE2_YEAST	42.617	1070	524	27	66	1061	28	1081	0	803
F9XBD4	P14180	tr|F9XBD4|F9XBD4_ZYMTI	sp|P14180|CHS2_YEAST	46.105	937	425	21	13	932	90	963	0	802
F9X0Z2	P25371	tr|F9X0Z2|F9X0Z2_ZYMTI	sp|P25371|ADP1_YEAST	42.318	1087	513	16	47	1103	47	1049	0	801
F9X2Z1	P40352	tr|F9X2Z1|F9X2Z1_ZYMTI	sp|P40352|RAD26_YEAST	46.389	914	393	19	317	1207	240	1079	0	800
F9WWT3	P15274	tr|F9WWT3|F9WWT3_ZYMTI	sp|P15274|AMPD_YEAST	60.842	641	224	5	164	804	183	796	0	796
F9X5Y9	P07342	tr|F9X5Y9|F9X5Y9_ZYMTI	sp|P07342|ILVB_YEAST	64.975	611	199	5	1	607	85	684	0	796
F9XBJ6	P12709	tr|F9XBJ6|F9XBJ6_ZYMTI	sp|P12709|G6PI_YEAST	71.664	547	150	5	4	548	9	552	0	796
F9X6L0	P16862	tr|F9X6L0|F9X6L0_ZYMTI	sp|P16862|PFKA2_YEAST	51.609	777	331	7	8	747	189	957	0	795
F9XG79	P38795	tr|F9XG79|F9XG79_ZYMTI	sp|P38795|NADE_YEAST	55.352	710	308	8	1	704	1	707	0	793
F9WYN5	P38929	tr|F9WYN5|F9WYN5_ZYMTI	sp|P38929|ATC2_YEAST	40.787	1194	510	26	157	1219	10	1137	0	792
F9X9Z1	P39077	tr|F9X9Z1|F9X9Z1_ZYMTI	sp|P39077|TCPG_YEAST	72.159	528	140	3	1	522	1	527	0	786
F9XEG7	P08678	tr|F9XEG7|F9XEG7_ZYMTI	sp|P08678|CYAA_YEAST	34.103	1472	799	32	373	1836	678	1986	0	786
F9XLV7	P38929	tr|F9XLV7|F9XLV7_ZYMTI	sp|P38929|ATC2_YEAST	42.262	1105	488	23	69	1031	32	1128	0	785
F9X434	P53049	tr|F9X434|F9X434_ZYMTI	sp|P53049|YOR1_YEAST	33.773	1442	789	22	50	1384	91	1473	0	782
F9X2D3	P49367	tr|F9X2D3|F9X2D3_ZYMTI	sp|P49367|LYS4_YEAST	58.368	723	247	11	85	803	21	693	0	781
F9XCF5	P36051	tr|F9XCF5|F9XCF5_ZYMTI	sp|P36051|MCD4_YEAST	42.508	981	485	17	10	982	10	919	0	781
F9XIX5	P12612	tr|F9XIX5|F9XIX5_ZYMTI	sp|P12612|TCPA_YEAST	65.936	593	166	6	1	591	1	559	0	781
F9XMA2	P25618	tr|F9XMA2|F9XMA2_ZYMTI	sp|P25618|CWH43_YEAST	46.232	982	440	23	6	931	4	953	0	779
F9XP13	Q06706	tr|F9XP13|F9XP13_ZYMTI	sp|Q06706|ELP1_YEAST	37.63	1249	632	24	76	1208	95	1312	0	775
F9WZ36	Q03280	tr|F9WZ36|F9WZ36_ZYMTI	sp|Q03280|TOM1_YEAST	40.165	1093	512	14	2772	3861	2315	3268	0	773
F9XG29	P39076	tr|F9XG29|F9XG29_ZYMTI	sp|P39076|TCPB_YEAST	73.614	523	135	2	3	524	4	524	0	773
F9XPS1	P32558	tr|F9XPS1|F9XPS1_ZYMTI	sp|P32558|SPT16_YEAST	42.612	1049	550	22	3	1014	2	1035	0	773
F9XM28	P42943	tr|F9XM28|F9XM28_ZYMTI	sp|P42943|TCPH_YEAST	67.145	557	173	5	1	555	1	549	0	768
F9WYW5	Q03532	tr|F9WYW5|F9WYW5_ZYMTI	sp|Q03532|HAS1_YEAST	78.261	460	100	0	162	621	42	501	0	766
F9XL71	P24279	tr|F9XL71|F9XL71_ZYMTI	sp|P24279|MCM3_YEAST	48.789	908	382	18	40	889	89	971	0	766
F9XA00	P40341	tr|F9XA00|F9XA00_ZYMTI	sp|P40341|YTA12_YEAST	61.702	611	221	5	256	864	201	800	0	765
F9X2G7	P39730	tr|F9X2G7|F9X2G7_ZYMTI	sp|P39730|IF2P_YEAST	48.649	962	393	18	146	1084	118	1001	0	763
F9XAV0	P10963	tr|F9XAV0|F9XAV0_ZYMTI	sp|P10963|PCKA_YEAST	66.729	535	174	4	25	556	14	547	0	763
F9X6P7	P39522	tr|F9X6P7|F9X6P7_ZYMTI	sp|P39522|ILV3_YEAST	64.362	564	197	2	45	605	23	585	0	761
F9X4X0	P00830	tr|F9X4X0|F9X4X0_ZYMTI	sp|P00830|ATPB_YEAST	82.262	451	80	0	46	496	44	494	0	755
F9XDJ9	Q06321	tr|F9XDJ9|F9XDJ9_ZYMTI	sp|Q06321|ATG26_YEAST	39.767	1031	547	18	114	1124	189	1165	0	755
F9X9D0	P40413	tr|F9X9D0|F9X9D0_ZYMTI	sp|P40413|TCPE_YEAST	66.245	554	177	4	5	549	9	561	0	754
F9X5E2	Q04958	tr|F9X5E2|F9X5E2_ZYMTI	sp|Q04958|NTE1_YEAST	43.929	906	409	15	632	1474	810	1679	0	751
F9XNF4	P49090	tr|F9XNF4|F9XNF4_ZYMTI	sp|P49090|ASNS2_YEAST	63.025	595	187	9	1	589	1	568	0	751
F9XB08	Q02892	tr|F9XB08|F9XB08_ZYMTI	sp|Q02892|NOG1_YEAST	57.357	666	256	6	1	657	1	647	0	749
F9WXE5	P12683	tr|F9WXE5|F9WXE5_ZYMTI	sp|P12683|HMDH1_YEAST	46.04	947	406	16	212	1119	154	1034	0	748
F9XBV7	Q02207	tr|F9XBV7|F9XBV7_ZYMTI	sp|Q02207|FOX2_YEAST	48.053	899	417	17	6	882	5	875	0	748
F9XEI9	P18759	tr|F9XEI9|F9XEI9_ZYMTI	sp|P18759|SEC18_YEAST	52.233	739	336	10	2	733	28	756	0	747
F9X3Z5	Q04217	tr|F9X3Z5|F9X3Z5_ZYMTI	sp|Q04217|DHR1_YEAST	39.472	1249	628	32	28	1198	57	1255	0	741
F9XEP9	P32481	tr|F9XEP9|F9XEP9_ZYMTI	sp|P32481|IF2G_YEAST	78.366	453	96	1	60	512	75	525	0	740
F9X9Y0	P00815	tr|F9X9Y0|F9X9Y0_ZYMTI	sp|P00815|HIS2_YEAST	54.717	689	270	11	200	882	139	791	0	739
F9XE57	P53319	tr|F9XE57|F9XE57_ZYMTI	sp|P53319|6PGD2_YEAST	71.197	493	138	2	3	493	2	492	0	739
F9X4M1	P31382	tr|F9X4M1|F9X4M1_ZYMTI	sp|P31382|PMT2_YEAST	50.74	743	353	8	14	746	20	759	0	736
F9XDW5	P40416	tr|F9XDW5|F9XDW5_ZYMTI	sp|P40416|ATM1_YEAST	60.535	598	230	2	108	704	91	683	0	734
F9X0B1	P24276	tr|F9X0B1|F9X0B1_ZYMTI	sp|P24276|SSD1_YEAST	37.658	1426	641	37	129	1504	19	1246	0	733
F9XBS3	P04786	tr|F9XBS3|F9XBS3_ZYMTI	sp|P04786|TOP1_YEAST	49.805	769	338	8	135	868	14	769	0	733
F9XL43	P60010	tr|F9XL43|F9XL43_ZYMTI	sp|P60010|ACT_YEAST	92	375	30	0	1	375	1	375	0	732
F9X681	P08964	tr|F9X681|F9X681_ZYMTI	sp|P08964|MYO1_YEAST	50.413	726	312	10	22	713	69	780	0	731
F9X643	P47037	tr|F9X643|F9X643_ZYMTI	sp|P47037|SMC3_YEAST	35.484	1240	749	19	1	1206	1	1223	0	728
F9X905	P33413	tr|F9X905|F9X905_ZYMTI	sp|P33413|DUR3_YEAST	52.074	699	280	2	5	657	6	695	0	728
F9X1J1	P02557	tr|F9X1J1|F9X1J1_ZYMTI	sp|P02557|TBB_YEAST	80	440	86	2	1	440	1	438	0	726
F9XPI3	P00958	tr|F9XPI3|F9XPI3_ZYMTI	sp|P00958|SYMC_YEAST	58.711	574	230	4	5	578	185	751	0	725
F9XDT8	P47075	tr|F9XDT8|F9XDT8_ZYMTI	sp|P47075|VTC4_YEAST	50.513	780	315	12	1	779	1	710	0	724
F9WYY3	P08004	tr|F9WYY3|F9WYY3_ZYMTI	sp|P08004|CHS1_YEAST	46.649	776	377	14	118	868	365	1128	0	723
F9XI69	P38088	tr|F9XI69|F9XI69_ZYMTI	sp|P38088|SYG_YEAST	54.198	655	294	3	6	655	31	684	0	720
F9XJK7	Q02979	tr|F9XJK7|F9XJK7_ZYMTI	sp|Q02979|GDE1_YEAST	36.16	1250	653	26	126	1261	1	1219	0	719
F9XJZ5	P38625	tr|F9XJZ5|F9XJZ5_ZYMTI	sp|P38625|GUAA_YEAST	66.353	532	160	6	17	545	10	525	0	719
F9XEF7	P40482	tr|F9XEF7|F9XEF7_ZYMTI	sp|P40482|SEC24_YEAST	44.33	873	405	16	4	837	94	924	0	717
F9WX86	Q04660	tr|F9WX86|F9WX86_ZYMTI	sp|Q04660|ERB1_YEAST	50.291	688	308	7	32	695	129	806	0	712
F9XIP6	P31244	tr|F9XIP6|F9XIP6_ZYMTI	sp|P31244|RAD16_YEAST	50.384	651	315	4	324	970	144	790	0	711
F9X064	P33299	tr|F9X064|F9X064_ZYMTI	sp|P33299|PRS7_YEAST	77.056	462	75	3	8	438	6	467	0	710
F9XKN2	P32316	tr|F9XKN2|F9XKN2_ZYMTI	sp|P32316|ACH1_YEAST	65.326	522	177	3	3	523	4	522	0	710
F9WXJ0	P50094	tr|F9WXJ0|F9WXJ0_ZYMTI	sp|P50094|IMDH4_YEAST	64.272	529	178	3	25	553	7	524	0	709
F9WZ22	P36126	tr|F9WZ22|F9WZ22_ZYMTI	sp|P36126|SPO14_YEAST	40.02	997	473	15	392	1292	218	1185	0	709
F9XEJ1	Q00764	tr|F9XEJ1|F9XEJ1_ZYMTI	sp|Q00764|TPS1_YEAST	69.165	467	141	2	12	477	16	480	0	703
F9X1E9	P39954	tr|F9X1E9|F9X1E9_ZYMTI	sp|P39954|SAHH_YEAST	73.053	475	102	3	1	475	1	449	0	702
F9X7S7	P28274	tr|F9X7S7|F9X7S7_ZYMTI	sp|P28274|URA7_YEAST	57.821	569	240	0	1	569	1	569	0	702
F9XGA2	P50942	tr|F9XGA2|F9XGA2_ZYMTI	sp|P50942|INP52_YEAST	36.118	1257	648	34	3	1182	1	1179	0	700
F9XM60	P37291	tr|F9XM60|F9XM60_ZYMTI	sp|P37291|GLYC_YEAST	71.368	468	129	2	12	479	5	467	0	699
F9X4N1	P33307	tr|F9X4N1|F9X4N1_ZYMTI	sp|P33307|CSE1_YEAST	39.344	976	551	15	5	961	4	957	0	697
F9WYG9	P46971	tr|F9WYG9|F9WYG9_ZYMTI	sp|P46971|PMT4_YEAST	46.164	782	381	10	17	779	2	762	0	696
F9X8S6	P40340	tr|F9X8S6|F9X8S6_ZYMTI	sp|P40340|TBP7_YEAST	42.707	953	410	22	332	1228	248	1120	0	694
F9XER9	P32898	tr|F9XER9|F9XER9_ZYMTI	sp|P32898|CYM1_YEAST	39.619	997	555	21	30	1013	10	972	0	694
F9XL83	Q06698	tr|F9XL83|F9XL83_ZYMTI	sp|Q06698|YL419_YEAST	33.5	1400	755	40	88	1360	57	1407	0	687
F9X2Z4	Q08822	tr|F9X2Z4|F9X2Z4_ZYMTI	sp|Q08822|ETFD_YEAST	52.722	643	266	8	22	644	7	631	0	686
F9XPX7	P32074	tr|F9XPX7|F9XPX7_ZYMTI	sp|P32074|COPG_YEAST	41.361	955	503	19	4	928	6	933	0	686
F9X065	P39078	tr|F9X065|F9X065_ZYMTI	sp|P39078|TCPD_YEAST	65.977	532	169	4	11	541	8	528	0	684
F9XKZ8	P09734	tr|F9XKZ8|F9XKZ8_ZYMTI	sp|P09734|TBA3_YEAST	73.864	440	114	1	1	439	1	440	0	683
F9XAJ2	Q00416	tr|F9XAJ2|F9XAJ2_ZYMTI	sp|Q00416|SEN1_YEAST	33.901	1292	766	29	526	1768	601	1853	0	682
F9XM91	P39079	tr|F9XM91|F9XM91_ZYMTI	sp|P39079|TCPZ_YEAST	62.731	542	190	5	5	534	4	545	0	682
F9XE86	P33734	tr|F9XE86|F9XE86_ZYMTI	sp|P33734|HIS5_YEAST	62.05	556	194	7	1	543	1	552	0	681
F9XIC0	Q06010	tr|F9XIC0|F9XIC0_ZYMTI	sp|Q06010|STE23_YEAST	38.819	948	537	9	80	1023	66	974	0	681
F9XL90	P25582	tr|F9XL90|F9XL90_ZYMTI	sp|P25582|SPB1_YEAST	44.507	883	362	17	4	805	5	840	0	680
A9Y5H1	P00401	tr|A9Y5H1|A9Y5H1_ZYMTI	sp|P00401|COX1_YEAST	64.662	532	181	3	4	528	3	534	0	679
F9XK85	Q12389	tr|F9XK85|F9XK85_ZYMTI	sp|Q12389|DBP10_YEAST	45.689	893	384	23	1	833	142	993	0	678
F9X2R5	P00890	tr|F9X2R5|F9X2R5_ZYMTI	sp|P00890|CISY1_YEAST	69.574	470	139	3	3	470	5	472	0	677
F9XA17	P27514	tr|F9XA17|F9XA17_ZYMTI	sp|P27514|PHO91_YEAST	40.236	932	446	18	1	859	1	894	0	674
F9WXG7	P32861	tr|F9WXG7|F9WXG7_ZYMTI	sp|P32861|UGPA1_YEAST	65.531	499	167	3	26	522	4	499	0	672
F9XJ11	P42837	tr|F9XJ11|F9XJ11_ZYMTI	sp|P42837|FIG4_YEAST	47.727	704	339	10	142	827	30	722	0	671
F9X8R8	P00549	tr|F9X8R8|F9X8R8_ZYMTI	sp|P00549|KPYK1_YEAST	66.135	502	164	2	13	514	2	497	0	670
F9XED1	P31688	tr|F9XED1|F9XED1_ZYMTI	sp|P31688|TPS2_YEAST	43.619	862	404	17	109	917	16	848	0	670
F9XJJ2	P20448	tr|F9XJJ2|F9XJJ2_ZYMTI	sp|P20448|DBP4_YEAST	52.074	699	278	12	20	707	12	664	0	670
F9X873	P30952	tr|F9X873|F9X873_ZYMTI	sp|P30952|MASY_YEAST	63.118	526	185	8	27	545	31	554	0	669
F9XA91	P32908	tr|F9XA91|F9XA91_ZYMTI	sp|P32908|SMC1_YEAST	33.666	1301	742	25	1	1260	1	1221	0	669
F9XJE6	P13433	tr|F9XJE6|F9XJE6_ZYMTI	sp|P13433|RPOM_YEAST	36.297	1091	548	20	226	1298	389	1350	0	668
F9XN89	P39517	tr|F9XN89|F9XN89_ZYMTI	sp|P39517|DHH1_YEAST	74.239	427	104	1	23	449	21	441	0	668
F9X2J0	P37012	tr|F9X2J0|F9X2J0_ZYMTI	sp|P37012|PGM2_YEAST	59.754	569	212	10	1	554	3	569	0	667
F9X2E4	Q12464	tr|F9X2E4|F9X2E4_ZYMTI	sp|Q12464|RUVB2_YEAST	67.742	465	147	2	9	473	9	470	0	665
F9X4F3	P33297	tr|F9X4F3|F9X4F3_ZYMTI	sp|P33297|PRS6A_YEAST	76.019	417	95	1	52	463	18	434	0	665
F9X9V4	P53049	tr|F9X9V4|F9X9V4_ZYMTI	sp|P53049|YOR1_YEAST	28.691	1429	903	20	1	1343	75	1473	0	665
F9XN14	P32337	tr|F9XN14|F9XN14_ZYMTI	sp|P32337|IMB3_YEAST	35.964	1115	676	12	1	1103	1	1089	0	663
F9XMU6	P33298	tr|F9XMU6|F9XMU6_ZYMTI	sp|P33298|PRS6B_YEAST	80.25	400	71	1	23	422	37	428	0	662
F9WW35	P28240	tr|F9WW35|F9WW35_ZYMTI	sp|P28240|ACEA_YEAST	58.627	539	215	4	6	537	14	551	0	661
F9X284	P06208	tr|F9X284|F9X284_ZYMTI	sp|P06208|LEU1_YEAST	55.763	590	231	7	3	585	31	597	0	661
F9XHL6	P33322	tr|F9XHL6|F9XHL6_ZYMTI	sp|P33322|CBF5_YEAST	78.571	392	83	1	12	403	3	393	0	661
F9XID4	P53070	tr|F9XID4|F9XID4_ZYMTI	sp|P53070|MTO1_YEAST	51.962	637	282	12	26	646	22	650	0	661
F9X8W0	P15624	tr|F9X8W0|F9X8W0_ZYMTI	sp|P15624|SYFB_YEAST	52.97	606	267	8	1	599	1	595	0	660
F9XG31	Q12122	tr|F9XG31|F9XG31_ZYMTI	sp|Q12122|HOSM_YEAST	76.399	411	95	2	32	441	7	416	0	659
F9XBL6	P08417	tr|F9XBL6|F9XBL6_ZYMTI	sp|P08417|FUMH_YEAST	71.367	461	130	2	69	528	29	488	0	658
F9XBT0	Q12220	tr|F9XBT0|F9XBT0_ZYMTI	sp|Q12220|UTP12_YEAST	38.845	1004	508	28	1	960	1	942	0	657
F9X962	P22579	tr|F9X962|F9X962_ZYMTI	sp|P22579|SIN3_YEAST	36.156	1228	617	31	120	1269	221	1359	0	656
F9X9K6	P15180	tr|F9X9K6|F9X9K6_ZYMTI	sp|P15180|SYKC_YEAST	56.696	575	240	4	25	596	9	577	0	653
F9WX66	P25374	tr|F9WX66|F9WX66_ZYMTI	sp|P25374|NFS1_YEAST	74.01	404	103	1	106	509	96	497	0	648
F9XFQ5	P00924	tr|F9XFQ5|F9XFQ5_ZYMTI	sp|P00924|ENO1_YEAST	72.917	432	116	1	1	431	1	432	0	647
F9XHX8	P12385	tr|F9XHX8|F9XHX8_ZYMTI	sp|P12385|ERF1_YEAST	71.495	428	120	2	7	434	3	428	0	646
F9X437	P24783	tr|F9X437|F9X437_ZYMTI	sp|P24783|DBP2_YEAST	66.876	477	136	2	33	487	19	495	0	645
F9WWL0	P39692	tr|F9WWL0|F9WWL0_ZYMTI	sp|P39692|MET10_YEAST	38.073	1090	575	32	24	1076	9	1035	0	642
F9XQP8	P38360	tr|F9XQP8|F9XQP8_ZYMTI	sp|P38360|ATU1_YEAST	41.067	806	449	9	1	789	419	1215	0	642
F9XH81	P38138	tr|F9XH81|F9XH81_ZYMTI	sp|P38138|GLU2A_YEAST	39.43	913	489	21	36	923	26	899	0	641
F9WZ43	Q03940	tr|F9WZ43|F9WZ43_ZYMTI	sp|Q03940|RUVB1_YEAST	70.536	448	118	3	30	472	23	461	0	640
F9WYL1	P53599	tr|F9WYL1|F9WYL1_ZYMTI	sp|P53599|SSK2_YEAST	33.089	1227	665	34	228	1340	378	1562	0	639
F9X566	P32795	tr|F9X566|F9X566_ZYMTI	sp|P32795|YME1_YEAST	51.212	660	300	6	539	1196	100	739	0	639
F9XHM8	P46655	tr|F9XHM8|F9XHM8_ZYMTI	sp|P46655|SYEC_YEAST	50.077	649	292	9	350	982	69	701	0	639
F9XI48	P40327	tr|F9XI48|F9XI48_ZYMTI	sp|P40327|PRS4_YEAST	71.56	436	106	2	28	463	20	437	0	639
F9X2Q9	P32386	tr|F9X2Q9|F9X2Q9_ZYMTI	sp|P32386|YBT1_YEAST	31.645	1283	754	27	244	1427	365	1623	0	638
F9X2U0	P37898	tr|F9X2U0|F9X2U0_ZYMTI	sp|P37898|AAP1_YEAST	39.663	890	488	12	5	881	3	856	0	638
F9X7V7	P47079	tr|F9X7V7|F9X7V7_ZYMTI	sp|P47079|TCPQ_YEAST	56.491	570	229	9	1	554	1	567	0	638
F9XBL4	P53742	tr|F9XBL4|F9XBL4_ZYMTI	sp|P53742|NOG2_YEAST	64.876	484	151	5	1	484	1	465	0	637
F9XML8	P04801	tr|F9XML8|F9XML8_ZYMTI	sp|P04801|SYTC_YEAST	57.447	517	201	4	6	508	29	540	0	637
F9X1S2	Q02821	tr|F9X1S2|F9X1S2_ZYMTI	sp|Q02821|IMA1_YEAST	58.029	548	205	8	4	543	11	541	0	634
F9WZG5	P32386	tr|F9WZG5|F9WZG5_ZYMTI	sp|P32386|YBT1_YEAST	31.15	1374	795	25	205	1456	270	1614	0	633
F9X071	P32319	tr|F9X071|F9X071_ZYMTI	sp|P32319|VPS10_YEAST	32.88	1469	812	56	10	1351	14	1435	0	633
F9XLT0	P32589	tr|F9XLT0|F9XLT0_ZYMTI	sp|P32589|HSP7F_YEAST	48.392	684	330	5	5	687	6	667	0	633
F9XCD5	P30624	tr|F9XCD5|F9XCD5_ZYMTI	sp|P30624|LCF1_YEAST	46.454	691	348	8	32	708	15	697	0	632
F9XQ12	P33775	tr|F9XQ12|F9XQ12_ZYMTI	sp|P33775|PMT1_YEAST	43.304	799	398	14	68	859	52	802	0	629
F9XCC6	P53128	tr|F9XCC6|F9XCC6_ZYMTI	sp|P53128|MTHR2_YEAST	53.141	589	260	11	1	576	1	586	0	628
F9XHU7	P46681	tr|F9XHU7|F9XHU7_ZYMTI	sp|P46681|DLD2_YEAST	59.879	496	192	3	67	561	41	530	0	624
F9WY19	P32381	tr|F9WY19|F9WY19_ZYMTI	sp|P32381|ARP2_YEAST	77.083	384	87	1	5	387	6	389	0	623
F9WXH9	P39522	tr|F9WXH9|F9WXH9_ZYMTI	sp|P39522|ILV3_YEAST	54.101	573	247	4	27	594	23	584	0	622
F9X6X9	Q01939	tr|F9X6X9|F9X6X9_ZYMTI	sp|Q01939|PRS8_YEAST	76.823	384	89	0	6	389	22	405	0	622
F9XP52	P07262	tr|F9XP52|F9XP52_ZYMTI	sp|P07262|DHE4_YEAST	69.298	456	130	5	6	456	2	452	0	619
F9WZB3	P32915	tr|F9WZB3|F9WZB3_ZYMTI	sp|P32915|SC61A_YEAST	62.661	466	173	1	1	465	1	466	0	617
F9X6K8	P38111	tr|F9X6K8|F9X6K8_ZYMTI	sp|P38111|ATR_YEAST	26.87	1898	1205	46	92	1919	579	2363	0	617
F9X4R2	P32266	tr|F9X4R2|F9X4R2_ZYMTI	sp|P32266|MGM1_YEAST	38.895	887	413	14	27	866	63	867	0	616
F9XJ67	P22219	tr|F9XJ67|F9XJ67_ZYMTI	sp|P22219|VPS15_YEAST	29.345	1404	834	34	1	1338	1	1312	0	616
F9XKB8	P47117	tr|F9XKB8|F9XKB8_ZYMTI	sp|P47117|ARP3_YEAST	70.179	446	114	7	4	434	5	446	0	616
F9X349	P40970	tr|F9X349|F9X349_ZYMTI	sp|P40970|LCB2_YEAST	53.534	566	236	3	16	580	15	554	0	615
F9XHM4	P14747	tr|F9XHM4|F9XHM4_ZYMTI	sp|P14747|PP2B2_YEAST	52.783	557	216	5	28	542	53	604	0	614
F9WXB7	P32561	tr|F9WXB7|F9WXB7_ZYMTI	sp|P32561|RPD3_YEAST	69.66	412	106	2	1	412	40	432	0	613
F9X6Q2	P11792	tr|F9X6Q2|F9X6Q2_ZYMTI	sp|P11792|SCH9_YEAST	66.893	441	129	6	298	736	322	747	0	613
F9XML0	P52917	tr|F9XML0|F9XML0_ZYMTI	sp|P52917|VPS4_YEAST	68.481	441	127	6	1	434	1	436	0	613
F9X293	P31539	tr|F9X293|F9X293_ZYMTI	sp|P31539|HS104_YEAST	49.145	643	296	6	1	641	1	614	0	612
F9X078	P38630	tr|F9X078|F9X078_ZYMTI	sp|P38630|RFC1_YEAST	42.822	815	422	13	252	1051	73	858	0	611
F9XC91	P36048	tr|F9XC91|F9XC91_ZYMTI	sp|P36048|SN114_YEAST	36.381	1050	556	24	2	985	4	1007	0	611
F9X5W5	Q05506	tr|F9X5W5|F9X5W5_ZYMTI	sp|Q05506|SYRC_YEAST	49.163	657	282	11	11	665	1	607	0	610
F9X803	P51979	tr|F9X803|F9X803_ZYMTI	sp|P51979|HFM1_YEAST	36.26	968	543	20	646	1567	119	1058	0	609
Q1KTF2	P32485	sp|Q1KTF2|HOG1_ZYMTI	sp|P32485|HOG1_YEAST	80.58	345	67	0	3	347	6	350	0	608
F9X5L0	P39968	tr|F9X5L0|F9X5L0_ZYMTI	sp|P39968|VAC8_YEAST	60.421	523	199	4	10	527	3	522	0	608
F9XAR5	Q07478	tr|F9XAR5|F9XAR5_ZYMTI	sp|Q07478|SUB2_YEAST	66.741	448	129	3	4	446	5	437	0	608
F9X1S7	P02992	tr|F9X1S7|F9X1S7_ZYMTI	sp|P02992|EFTU_YEAST	70.488	410	119	1	36	445	30	437	0	607
F9X5T4	P33413	tr|F9X5T4|F9X5T4_ZYMTI	sp|P33413|DUR3_YEAST	47.619	693	308	6	1	650	14	694	0	607
F9X432	Q06142	tr|F9X432|F9X432_ZYMTI	sp|Q06142|IMB1_YEAST	39.744	858	499	12	11	864	15	858	0	604
F9X8F3	Q05471	tr|F9X8F3|F9X8F3_ZYMTI	sp|Q05471|SWR1_YEAST	39.956	906	458	21	832	1701	651	1506	0	604
F9X8V1	P05453	tr|F9X8V1|F9X8V1_ZYMTI	sp|P05453|ERF3_YEAST	50.972	669	248	12	63	704	68	683	0	604
F9WZA2	P48526	tr|F9WZA2|F9WZA2_ZYMTI	sp|P48526|SYIM_YEAST	34.945	1096	560	37	19	1069	10	997	0	603
F9X1D4	P18962	tr|F9X1D4|F9X1D4_ZYMTI	sp|P18962|DAP2_YEAST	40.453	838	435	17	52	861	17	818	0	603
F9XCW7	P37292	tr|F9XCW7|F9XCW7_ZYMTI	sp|P37292|GLYM_YEAST	61.345	476	169	6	44	518	26	487	0	603
F9X2A5	Q06224	tr|F9X2A5|F9X2A5_ZYMTI	sp|Q06224|YSH1_YEAST	41.059	850	396	23	28	854	11	778	0	602
F9XHD0	P38604	tr|F9XHD0|F9XHD0_ZYMTI	sp|P38604|ERG7_YEAST	44.005	759	368	14	19	760	8	726	0	602
F9XI77	P50101	tr|F9XI77|F9XI77_ZYMTI	sp|P50101|UBP15_YEAST	34.037	1231	634	35	70	1166	33	1219	0	602
F9XHB9	P40510	tr|F9XHB9|F9XHB9_ZYMTI	sp|P40510|SER33_YEAST	63.067	463	162	4	17	474	11	469	0	600
F9XII8	P38903	tr|F9XII8|F9XII8_ZYMTI	sp|P38903|2A5D_YEAST	59.381	485	166	3	160	615	237	719	0	600
F9XN46	P25297	tr|F9XN46|F9XN46_ZYMTI	sp|P25297|PHO84_YEAST	53.913	575	218	7	8	543	20	586	0	600
F9WYX3	P21954	tr|F9WYX3|F9WYX3_ZYMTI	sp|P21954|IDHP_YEAST	67.213	427	129	4	42	460	3	426	0	599
F9XAS4	P00899	tr|F9XAS4|F9XAS4_ZYMTI	sp|P00899|TRPE_YEAST	57.685	527	197	11	1	521	1	507	0	599
F9XDU3	P09624	tr|F9XDU3|F9XDU3_ZYMTI	sp|P09624|DLDH_YEAST	63.983	472	160	4	52	514	28	498	0	599
F9XHV4	P40991	tr|F9XHV4|F9XHV4_ZYMTI	sp|P40991|NOP2_YEAST	64.269	431	142	2	219	649	195	613	0	598
F9WX56	P04819	tr|F9WX56|F9WX56_ZYMTI	sp|P04819|DNLI1_YEAST	45.839	685	314	11	192	870	120	753	0	597
F9WZV2	P23615	tr|F9WZV2|F9WZV2_ZYMTI	sp|P23615|SPT6_YEAST	30.525	1448	869	34	152	1517	53	1445	0	594
F9XCX4	P19358	tr|F9XCX4|F9XCX4_ZYMTI	sp|P19358|METK2_YEAST	74.934	379	95	0	19	397	6	384	0	593
F9XDH5	Q06708	tr|F9XDH5|F9XDH5_ZYMTI	sp|Q06708|VAC14_YEAST	42.119	793	382	17	1	761	1	748	0	593
F9XDU4	P38707	tr|F9XDU4|F9XDU4_ZYMTI	sp|P38707|SYNC_YEAST	51.91	576	247	5	8	577	3	554	0	592
F9X878	P00927	tr|F9X878|F9X878_ZYMTI	sp|P00927|THDH_YEAST	57.67	515	209	4	69	574	61	575	0	591
F9X9N5	P39722	tr|F9X9N5|F9X9N5_ZYMTI	sp|P39722|GEM1_YEAST	47.222	648	306	9	3	622	5	644	0	590
F9X6V2	Q05911	tr|F9X6V2|F9X6V2_ZYMTI	sp|Q05911|PUR8_YEAST	61.077	483	184	3	4	485	3	482	0	589
F9XK58	P40047	tr|F9XK58|F9XK58_ZYMTI	sp|P40047|ALDH5_YEAST	56.851	489	209	2	4	491	28	515	0	589
F9WWU8	Q07844	tr|F9WWU8|F9WWU8_ZYMTI	sp|Q07844|RIX7_YEAST	50.307	652	261	12	94	688	179	824	0	588
F9X2T3	P00729	tr|F9X2T3|F9X2T3_ZYMTI	sp|P00729|CBPY_YEAST	58.522	487	175	8	67	546	62	528	0	588
F9X334	Q99271	tr|F9X334|F9X334_ZYMTI	sp|Q99271|NAH1_YEAST	56.276	478	198	5	3	471	4	479	0	588
F9X354	P32849	tr|F9X354|F9X354_ZYMTI	sp|P32849|RAD5_YEAST	35.128	1096	619	29	84	1122	108	1168	0	588
F9XIC2	P11412	tr|F9XIC2|F9XIC2_ZYMTI	sp|P11412|G6PD_YEAST	59.044	481	193	3	19	495	4	484	0	587
F9X6Q3	P53258	tr|F9X6Q3|F9X6Q3_ZYMTI	sp|P53258|GYP2_YEAST	35.465	1032	436	21	2	999	26	861	0	586
F9XBN0	P32565	tr|F9XBN0|F9XBN0_ZYMTI	sp|P32565|RPN2_YEAST	46.316	665	329	8	425	1077	285	933	0	584
F9WYJ2	P07275	tr|F9WYJ2|F9WYJ2_ZYMTI	sp|P07275|PUT2_YEAST	52.899	552	239	6	44	580	28	573	0	582
F9X0X2	P32598	tr|F9X0X2|F9X0X2_ZYMTI	sp|P32598|PP12_YEAST	92.079	303	24	0	3	305	2	304	0	580
F9WYI1	P14126	tr|F9WYI1|F9WYI1_ZYMTI	sp|P14126|RL3_YEAST	73.454	388	102	1	1	388	1	387	0	578
F9X2C7	P38993	tr|F9X2C7|F9X2C7_ZYMTI	sp|P38993|FET3_YEAST	47.892	593	296	5	4	585	7	597	0	577
F9XJK1	P38708	tr|F9XJK1|F9XJK1_ZYMTI	sp|P38708|YHI0_YEAST	53.801	513	227	4	47	556	183	688	0	577
F9XK00	Q08960	tr|F9XK00|F9XK00_ZYMTI	sp|Q08960|TYW1_YEAST	47.874	635	273	17	99	725	204	788	0	577
F9XM07	Q12460	tr|F9XM07|F9XM07_ZYMTI	sp|Q12460|NOP56_YEAST	61.693	449	164	3	3	450	4	445	0	577
F9XH27	P09950	tr|F9XH27|F9XH27_ZYMTI	sp|P09950|HEM1_YEAST	59.56	455	175	1	144	589	71	525	0	575
F9X7H6	P33311	tr|F9X7H6|F9X7H6_ZYMTI	sp|P33311|MDL2_YEAST	42.969	768	368	11	19	772	3	714	0	574
F9X4H2	P22768	tr|F9X4H2|F9X4H2_ZYMTI	sp|P22768|ASSY_YEAST	64.593	418	142	2	1	412	1	418	0	573
F9X548	P53388	tr|F9X548|F9X548_ZYMTI	sp|P53388|DIP5_YEAST	53.333	585	260	6	5	582	30	608	0	573
F9XCI3	P43564	tr|F9XCI3|F9XCI3_ZYMTI	sp|P43564|YFD4_YEAST	40	800	405	10	80	813	143	933	0	573
F9WXM2	P12753	tr|F9WXM2|F9WXM2_ZYMTI	sp|P12753|RAD50_YEAST	32.304	1393	769	39	1	1302	1	1310	0	571
F9X0Y2	Q12428	tr|F9X0Y2|F9X0Y2_ZYMTI	sp|Q12428|PRPD_YEAST	56.04	505	205	8	50	549	23	515	0	571
F9WZS3	P38995	tr|F9WZS3|F9WZS3_ZYMTI	sp|P38995|ATU2_YEAST	36.054	1029	558	20	116	1121	6	957	0	570
F9X1A1	P11986	tr|F9X1A1|F9X1A1_ZYMTI	sp|P11986|INO1_YEAST	52.562	527	233	6	23	533	7	532	0	570
F9XCH2	P15938	tr|F9XCH2|F9XCH2_ZYMTI	sp|P15938|PRP16_YEAST	56.634	505	199	5	1	489	486	986	0	570
F9XHS2	P07284	tr|F9XHS2|F9XHS2_ZYMTI	sp|P07284|SYSC_YEAST	62.582	457	153	5	1	447	1	449	0	570
F9XKG3	P38861	tr|F9XKG3|F9XKG3_ZYMTI	sp|P38861|NMD3_YEAST	52.539	512	225	5	12	514	5	507	0	570
F9X472	P14680	tr|F9X472|F9X472_ZYMTI	sp|P14680|YAK1_YEAST	55.699	465	195	4	182	642	258	715	0	568
F9WXZ7	Q12031	tr|F9WXZ7|F9WXZ7_ZYMTI	sp|Q12031|ACEB_YEAST	52.7	537	225	11	43	560	49	575	0	566
F9XFL1	P06634	tr|F9XFL1|F9XFL1_ZYMTI	sp|P06634|DED1_YEAST	70.513	390	114	1	96	485	79	467	0	565
F9XIE2	P53852	tr|F9XIE2|F9XIE2_ZYMTI	sp|P53852|SYC_YEAST	40.988	810	384	18	6	789	21	762	0	565
F9X3D9	P54839	tr|F9X3D9|F9X3D9_ZYMTI	sp|P54839|HMCS_YEAST	59.649	456	175	5	4	459	45	491	0	561
F9XIB5	Q04121	tr|F9XIB5|F9XIB5_ZYMTI	sp|Q04121|NHX1_YEAST	54.24	566	239	8	27	579	46	604	0	561
F9X0U3	P39729	tr|F9X0U3|F9X0U3_ZYMTI	sp|P39729|RBG1_YEAST	73.442	369	96	1	1	367	1	369	0	558
F9X1L7	P00560	tr|F9X1L7|F9X1L7_ZYMTI	sp|P00560|PGK_YEAST	66.427	417	138	2	1	417	1	415	0	558
F9XIL0	P36013	tr|F9XIL0|F9XIL0_ZYMTI	sp|P36013|MAOM_YEAST	48.714	583	270	8	2	567	85	655	0	558
F9WZ38	P32604	tr|F9WZ38|F9WZ38_ZYMTI	sp|P32604|F26_YEAST	58.661	433	176	2	54	483	11	443	0	557
F9XBE7	P25375	tr|F9XBE7|F9XBE7_ZYMTI	sp|P25375|PRTD_YEAST	43.034	725	356	13	3	715	31	710	0	557
F9WXN2	Q12499	tr|F9WXN2|F9WXN2_ZYMTI	sp|Q12499|NOP58_YEAST	61.607	448	154	3	4	451	3	432	0	556
F9WXW9	P00937	tr|F9WXW9|F9WXW9_ZYMTI	sp|P00937|TRPG_YEAST	55.777	502	195	4	17	515	5	482	0	556
F9WZM0	P14180	tr|F9WZM0|F9WZM0_ZYMTI	sp|P14180|CHS2_YEAST	40.342	761	379	18	155	905	233	928	0	556
F9XA40	P38694	tr|F9XA40|F9XA40_ZYMTI	sp|P38694|MSC7_YEAST	49.571	583	261	11	40	609	77	639	0	556
F9XAL1	P04046	tr|F9XAL1|F9XAL1_ZYMTI	sp|P04046|PUR1_YEAST	56.364	495	204	5	1	492	1	486	0	556
F9XBA1	P13099	tr|F9XBA1|F9XBA1_ZYMTI	sp|P13099|TOP3_YEAST	45.552	652	298	13	3	611	1	638	0	556
F9X612	Q04585	tr|F9X612|F9X612_ZYMTI	sp|Q04585|YDR09_YEAST	49.541	545	267	5	12	554	15	553	0	555
F9XJP5	P16603	tr|F9XJP5|F9XJP5_ZYMTI	sp|P16603|NCPR_YEAST	43.049	669	343	12	44	692	41	691	0	555
F9WWP5	Q08225	tr|F9WWP5|F9WWP5_ZYMTI	sp|Q08225|DPP3_YEAST	42.544	731	360	20	11	703	1	709	0	554
F9WWB1	P33329	tr|F9WWB1|F9WWB1_ZYMTI	sp|P33329|PPZ2_YEAST	70.904	354	102	1	165	518	354	706	0	553
F9WXA2	P53273	tr|F9WXA2|F9WXA2_ZYMTI	sp|P53273|YG35_YEAST	36.787	859	491	16	9	830	193	1036	0	553
F9X4J7	P54781	tr|F9X4J7|F9X4J7_ZYMTI	sp|P54781|ERG5_YEAST	52.456	509	225	7	34	538	36	531	0	553
F9X578	P22543	tr|F9X578|F9X578_ZYMTI	sp|P22543|VPS34_YEAST	36.327	980	459	25	1	922	3	875	0	553
F9WXQ5	P06168	tr|F9WXQ5|F9WXQ5_ZYMTI	sp|P06168|ILV5_YEAST	71.99	382	98	2	24	402	19	394	0	552
F9X196	P24384	tr|F9X196|F9X196_ZYMTI	sp|P24384|PRP22_YEAST	43.122	647	336	7	18	661	483	1100	0	552
F9XC59	P40445	tr|F9XC59|F9XC59_ZYMTI	sp|P40445|YIQ6_YEAST	48.092	524	271	1	40	562	19	542	0	552
F9XHQ0	P38999	tr|F9XHQ0|F9XHQ0_ZYMTI	sp|P38999|LYS9_YEAST	60.444	450	172	4	1	448	1	446	0	550
F9XP57	P04076	tr|F9XP57|F9XP57_ZYMTI	sp|P04076|ARLY_YEAST	57.768	457	190	3	12	466	7	462	0	550
F9XKN9	P43548	tr|F9XKN9|F9XKN9_ZYMTI	sp|P43548|AGP3_YEAST	52.549	510	233	6	6	512	22	525	0	548
F9XLN0	P13188	tr|F9XLN0|F9XLN0_ZYMTI	sp|P13188|SYQ_YEAST	50	576	252	12	70	627	252	809	0	548
F9X050	P38067	tr|F9X050|F9X050_ZYMTI	sp|P38067|UGA2_YEAST	53.144	493	230	1	32	524	2	493	0	546
F9X0P3	Q00362	tr|F9X0P3|F9X0P3_ZYMTI	sp|Q00362|2ABA_YEAST	54.82	529	170	9	13	482	8	526	0	546
F9XAW6	P32328	tr|F9XAW6|F9XAW6_ZYMTI	sp|P32328|DBF20_YEAST	55.785	484	195	5	208	690	75	540	0	546
F9XGV7	Q12099	tr|F9XGV7|F9XGV7_ZYMTI	sp|Q12099|FAL1_YEAST	63.889	396	140	2	6	398	3	398	0	546
F9XHI7	P28584	tr|F9XHI7|F9XHI7_ZYMTI	sp|P28584|TRK2_YEAST	39.877	815	382	17	1	731	55	845	0	546
F9XPT2	P08536	tr|F9XPT2|F9XPT2_ZYMTI	sp|P08536|MET3_YEAST	61.224	441	165	4	113	550	4	441	0	546
F9WXR9	P43616	tr|F9WXR9|F9WXR9_ZYMTI	sp|P43616|DUG1_YEAST	55.487	483	206	5	1	478	1	479	0	545
F9XJK8	Q03516	tr|F9XJK8|F9XJK8_ZYMTI	sp|Q03516|RSN1_YEAST	40.054	734	413	9	20	746	36	749	0	545
F9XH15	P20424	tr|F9XH15|F9XH15_ZYMTI	sp|P20424|SRP54_YEAST	54.403	511	185	7	1	499	1	475	0	544
F9XJL5	P16120	tr|F9XJL5|F9XJL5_ZYMTI	sp|P16120|THRC_YEAST	55.067	523	184	10	4	520	2	479	0	544
F9XB03	Q10740	tr|F9XB03|F9XB03_ZYMTI	sp|Q10740|LKHA4_YEAST	47.143	630	292	13	23	630	57	667	0	543
F9XHC5	P46151	tr|F9XHC5|F9XHC5_ZYMTI	sp|P46151|MTHR1_YEAST	43.917	674	316	14	17	660	14	655	0	543
F9XEZ2	P25382	tr|F9XEZ2|F9XEZ2_ZYMTI	sp|P25382|NLE1_YEAST	53.728	523	224	10	1	513	1	515	0	541
F9X1E6	P38219	tr|F9X1E6|F9X1E6_ZYMTI	sp|P38219|OLA1_YEAST	67.005	394	128	2	1	393	1	393	0	540
F9XEI8	P20447	tr|F9XEI8|F9XEI8_ZYMTI	sp|P20447|DBP3_YEAST	59.594	443	173	4	126	566	85	523	0	540
F9X3Y1	P17649	tr|F9X3Y1|F9X3Y1_ZYMTI	sp|P17649|GABAT_YEAST	57.267	461	191	4	30	486	8	466	0	538
F9XEP1	P19145	tr|F9XEP1|F9XEP1_ZYMTI	sp|P19145|GAP1_YEAST	52.321	560	243	6	30	579	57	602	0	538
F9X1K3	P32771	tr|F9X1K3|F9X1K3_ZYMTI	sp|P32771|FADH_YEAST	67.013	385	123	2	2	385	4	385	0	537
F9XDP0	P21264	tr|F9XDP0|F9XDP0_ZYMTI	sp|P21264|PUR6_YEAST	50.97	567	266	8	5	562	4	567	0	535
F9XGV2	Q07825	tr|F9XGV2|F9XGV2_ZYMTI	sp|Q07825|FRA1_YEAST	44.024	661	307	13	3	614	102	748	0	535
F9XFQ4	P53549	tr|F9XFQ4|F9XFQ4_ZYMTI	sp|P53549|PRS10_YEAST	67.008	391	100	2	3	364	47	437	0	534
F9XH03	Q00776	tr|F9XH03|F9XH03_ZYMTI	sp|Q00776|AP1M1_YEAST	54.927	477	167	5	1	438	1	468	0	534
F9XCD0	P23254	tr|F9XCD0|F9XCD0_ZYMTI	sp|P23254|TKT1_YEAST	42.308	676	375	10	1	673	1	664	0	533
F9XLR9	P80235	tr|F9XLR9|F9XLR9_ZYMTI	sp|P80235|CACM_YEAST	44.203	690	295	14	45	690	4	647	0	533
F9X1A8	P53894	tr|F9X1A8|F9X1A8_ZYMTI	sp|P53894|CBK1_YEAST	52.61	479	206	3	196	653	270	748	0	531
F9XDZ5	P04807	tr|F9XDZ5|F9XDZ5_ZYMTI	sp|P04807|HXKB_YEAST	54.786	491	209	5	1	486	1	483	0	531
F9X645	P04147	tr|F9X645|F9X645_ZYMTI	sp|P04147|PABP_YEAST	51.458	583	198	11	17	590	2	508	0	530
F9X786	P41940	tr|F9X786|F9X786_ZYMTI	sp|P41940|MPG1_YEAST	71.154	364	102	2	1	364	1	361	0	530
F9XL63	P32486	tr|F9XL63|F9XL63_ZYMTI	sp|P32486|KRE6_YEAST	51.744	516	223	7	1	507	213	711	0	529
F9X2E9	P06106	tr|F9X2E9|F9X2E9_ZYMTI	sp|P06106|CYSD_YEAST	63.431	443	146	4	9	437	4	444	0	528
F9X454	P00175	tr|F9X454|F9X454_ZYMTI	sp|P00175|CYB2_YEAST	51.677	507	226	8	7	501	87	586	0	526
F9X4B2	P14540	tr|F9X4B2|F9X4B2_ZYMTI	sp|P14540|ALF_YEAST	68.451	355	111	1	5	359	6	359	0	526
F9X8V9	P31383	tr|F9X8V9|F9X8V9_ZYMTI	sp|P31383|2AAA_YEAST	45.366	615	302	10	3	604	29	622	0	526
F9X9J3	P52893	tr|F9X9J3|F9X9J3_ZYMTI	sp|P52893|ALAM_YEAST	52.071	507	231	8	12	511	90	591	0	526
F9WYT8	P15625	tr|F9WYT8|F9WYT8_ZYMTI	sp|P15625|SYFA_YEAST	50.282	531	218	5	24	541	3	500	0	525
F9XAE8	P39958	tr|F9XAE8|F9XAE8_ZYMTI	sp|P39958|GDI1_YEAST	55.224	469	183	10	1	462	1	449	0	524
F9X5N8	P07258	tr|F9X5N8|F9X5N8_ZYMTI	sp|P07258|CARA_YEAST	64.216	408	125	7	54	445	7	409	0	520
F9XLC9	P09938	tr|F9XLC9|F9XLC9_ZYMTI	sp|P09938|RIR2_YEAST	71.802	344	83	1	72	415	70	399	0	519
F9WXQ2	Q00772	tr|F9WXQ2|F9WXQ2_ZYMTI	sp|Q00772|SLT2_YEAST	67.945	365	113	3	1	361	1	365	0	518
F9X6J7	P06245	tr|F9X6J7|F9X6J7_ZYMTI	sp|P06245|KAPB_YEAST	72.586	321	87	1	141	461	61	380	0	516
F9WZN1	P32288	tr|F9WZN1|F9WZN1_ZYMTI	sp|P32288|GLNA_YEAST	64.011	364	130	1	1	364	1	363	0	514
F9X7Z3	P16387	tr|F9X7Z3|F9X7Z3_ZYMTI	sp|P16387|ODPA_YEAST	60.471	382	149	1	25	406	30	409	0	513
F9WZF1	P42942	tr|F9WZF1|F9WZF1_ZYMTI	sp|P42942|YG4I_YEAST	60.829	434	141	5	1	433	1	406	0	509
F9XMU4	P40566	tr|F9XMU4|F9XMU4_ZYMTI	sp|P40566|YIS7_YEAST	39.464	783	413	20	1	749	1	756	1.26e-180	544
F9XC70	P04817	tr|F9XC70|F9XC70_ZYMTI	sp|P04817|CAN1_YEAST	48.346	544	277	4	2	542	44	586	3.11e-180	518
F9X7U6	Q06440	tr|F9X7U6|F9X7U6_ZYMTI	sp|Q06440|CORO_YEAST	44.343	654	307	12	1	621	1	630	3.16e-180	523
F9XHJ7	P53145	tr|F9XHJ7|F9XHJ7_ZYMTI	sp|P53145|LSG1_YEAST	48.331	629	253	17	5	601	22	610	4.23e-180	524
F9XAF0	P07263	tr|F9XAF0|F9XAF0_ZYMTI	sp|P07263|SYH_YEAST	57.962	471	178	10	5	468	47	504	1.07e-179	514
F9XEH4	P32802	tr|F9XEH4|F9XEH4_ZYMTI	sp|P32802|TMN1_YEAST	44.949	683	305	11	10	646	10	667	1.73e-179	523
F9X1D8	P31373	tr|F9X1D8|F9X1D8_ZYMTI	sp|P31373|CYS3_YEAST	63.542	384	134	4	19	397	9	391	3.51e-179	503
F9XKZ5	P42884	tr|F9XKZ5|F9XKZ5_ZYMTI	sp|P42884|AAD14_YEAST	63.102	374	137	1	1	373	1	374	3.65e-179	501
F9XL27	Q12275	tr|F9XL27|F9XL27_ZYMTI	sp|Q12275|YO093_YEAST	28.028	1552	853	45	297	1667	161	1629	3.97e-179	586
F9XFW3	P07991	tr|F9XFW3|F9XFW3_ZYMTI	sp|P07991|OAT_YEAST	60	420	161	5	38	452	7	424	9.58e-179	505
F9XDK0	P07267	tr|F9XDK0|F9XDK0_ZYMTI	sp|P07267|CARP_YEAST	61.598	388	146	2	13	397	17	404	1.42e-178	501
F9X6J0	P46367	tr|F9X6J0|F9X6J0_ZYMTI	sp|P46367|ALDH4_YEAST	51.02	490	237	3	3	491	30	517	1.56e-178	509
F9XBV1	P38359	tr|F9XBV1|F9XBV1_ZYMTI	sp|P38359|SUL1_YEAST	40.621	741	369	11	42	722	70	799	1.89e-178	535
F9XNY8	P28777	tr|F9XNY8|F9XNY8_ZYMTI	sp|P28777|AROC_YEAST	63.317	398	123	4	1	398	1	375	2.58e-178	500
F9XEH0	P40345	tr|F9XEH0|F9XEH0_ZYMTI	sp|P40345|PDAT_YEAST	46.01	589	286	12	63	631	81	657	3.14e-178	520
F9X498	P42935	tr|F9X498|F9X498_ZYMTI	sp|P42935|ELP2_YEAST	38.537	820	444	26	5	804	6	785	1.32e-177	528
F9WZX8	Q07381	tr|F9WZX8|F9WZX8_ZYMTI	sp|Q07381|TSR1_YEAST	39.665	837	410	24	6	800	4	787	2.34e-177	528
F9XG12	P38821	tr|F9XG12|F9XG12_ZYMTI	sp|P38821|DNPEP_YEAST	50.098	511	213	9	10	517	19	490	3.06e-177	506
F9XB24	P13134	tr|F9XB24|F9XB24_ZYMTI	sp|P13134|KEX2_YEAST	40.489	736	359	14	63	787	79	746	8.45e-177	526
F9XEJ7	P53389	tr|F9XEJ7|F9XEJ7_ZYMTI	sp|P53389|HOL1_YEAST	48.616	578	245	8	9	536	10	585	1.14e-176	509
F9X2K0	P53946	tr|F9X2K0|F9X2K0_ZYMTI	sp|P53946|ARP5_YEAST	39.973	743	418	14	27	749	16	750	6.11e-176	521
F9XBJ4	P18961	tr|F9XBJ4|F9XBJ4_ZYMTI	sp|P18961|YPK2_YEAST	46.975	628	279	16	42	636	63	669	6.23e-176	514
F9WXZ6	P00890	tr|F9WXZ6|F9WXZ6_ZYMTI	sp|P00890|CISY1_YEAST	54.267	457	201	4	5	460	14	463	6.28e-176	500
F9XI81	P17255	tr|F9XI81|F9XI81_ZYMTI	sp|P17255|VATA_YEAST	69.944	356	107	0	258	613	716	1071	1.25e-175	525
F9XMN7	P53154	tr|F9XMN7|F9XMN7_ZYMTI	sp|P53154|GUP1_YEAST	45.092	601	273	14	5	598	10	560	5.56e-175	506
F9XDY4	P22516	tr|F9XDY4|F9XDY4_ZYMTI	sp|P22516|CHL1_YEAST	35.698	874	479	26	6	825	10	854	8.03e-175	524
F9WWX9	Q12176	tr|F9WWX9|F9WWX9_ZYMTI	sp|Q12176|MAK21_YEAST	41.998	831	417	20	31	843	242	1025	1.19e-174	529
F9XAW3	P06777	tr|F9XAW3|F9XAW3_ZYMTI	sp|P06777|RAD1_YEAST	36.181	948	479	19	2	862	76	984	2.64e-174	534
F9XIV1	P23594	tr|F9XIV1|F9XIV1_ZYMTI	sp|P23594|PP2A1_YEAST	78.986	276	58	0	33	308	66	341	1.58e-173	484
F9XLF8	P53008	tr|F9XLF8|F9XLF8_ZYMTI	sp|P53008|CWH41_YEAST	35.21	835	477	21	9	801	19	831	1.65e-173	520
F9XDH7	P32901	tr|F9XDH7|F9XDH7_ZYMTI	sp|P32901|PTR2_YEAST	45.128	585	280	11	8	580	6	561	3.73e-173	502
F9X6W9	P53312	tr|F9X6W9|F9X6W9_ZYMTI	sp|P53312|SUCB_YEAST	57.606	401	167	1	25	422	26	426	6.15e-173	489
F9XDD0	P36000	tr|F9XDD0|F9XDD0_ZYMTI	sp|P36000|AP1B1_YEAST	44.764	592	307	8	4	580	14	600	6.45e-173	511
F9XG32	P10614	tr|F9XG32|F9XG32_ZYMTI	sp|P10614|CP51_YEAST	49.102	501	237	6	43	542	46	529	1.19e-172	496
F9X3K4	P53313	tr|F9X3K4|F9X3K4_ZYMTI	sp|P53313|SDA1_YEAST	37.909	794	395	17	18	757	17	766	1.55e-172	513
F9XIV7	Q08649	tr|F9XIV7|F9XIV7_ZYMTI	sp|Q08649|ESA1_YEAST	50.196	510	182	6	16	521	4	445	1.75e-172	492
F9XP06	P05373	tr|F9XP06|F9XP06_ZYMTI	sp|P05373|HEM2_YEAST	67.89	327	105	0	65	391	13	339	1.55e-171	480
F9WXG3	Q12466	tr|F9WXG3|F9WXG3_ZYMTI	sp|Q12466|TCB1_YEAST	30.809	1175	715	28	102	1220	49	1181	2.26e-171	543
F9X908	Q12296	tr|F9X908|F9X908_ZYMTI	sp|Q12296|MAM3_YEAST	61.082	388	146	2	29	414	20	404	2.99e-171	507
F9X9V7	P10507	tr|F9X9V7|F9X9V7_ZYMTI	sp|P10507|MPPB_YEAST	55.936	438	186	4	28	462	12	445	3.03e-171	488
F9X6N1	P32901	tr|F9X6N1|F9X6N1_ZYMTI	sp|P32901|PTR2_YEAST	43.301	612	300	11	20	606	6	595	3.27e-171	498
F9X755	Q02207	tr|F9X755|F9X755_ZYMTI	sp|Q02207|FOX2_YEAST	51.504	565	252	8	2	547	5	566	4.88e-171	505
F9WY06	P18239	tr|F9WY06|F9WY06_ZYMTI	sp|P18239|ADT2_YEAST	78.261	299	62	2	16	314	23	318	5.28e-171	475
F9XHT3	Q08902	tr|F9XHT3|F9XHT3_ZYMTI	sp|Q08902|YO378_YEAST	49.216	510	246	7	34	541	13	511	5.69e-171	492
F9XDE7	P40260	tr|F9XDE7|F9XDE7_ZYMTI	sp|P40260|MEP1_YEAST	55.581	439	191	3	38	475	20	455	1.17e-170	489
F9X376	P32892	tr|F9X376|F9X376_ZYMTI	sp|P32892|DRS1_YEAST	50.199	502	228	7	211	696	215	710	2.29e-170	506
F9XBF0	P33755	tr|F9XBF0|F9XBF0_ZYMTI	sp|P33755|NPL4_YEAST	46.726	565	269	13	1	558	1	540	2.73e-170	495
F9X4F6	P20049	tr|F9X4F6|F9X4F6_ZYMTI	sp|P20049|TYR1_YEAST	53.499	443	185	6	9	439	15	448	4.21e-170	483
F9XQF1	P32875	tr|F9XQF1|F9XQF1_ZYMTI	sp|P32875|LIPA_YEAST	66.377	345	100	2	52	392	79	411	5.33e-170	483
F9X0A2	P40055	tr|F9X0A2|F9X0A2_ZYMTI	sp|P40055|UTP7_YEAST	47.17	530	257	6	44	552	26	553	7.32e-170	491
F9XAG1	P31380	tr|F9XAG1|F9XAG1_ZYMTI	sp|P31380|FUN30_YEAST	47.089	584	284	11	443	1012	547	1119	9.01e-170	525
F9XHP3	P53295	tr|F9XHP3|F9XHP3_ZYMTI	sp|P53295|RBG2_YEAST	64.187	363	127	2	4	363	3	365	9.16e-170	476
F9XM55	P22146	tr|F9XM55|F9XM55_ZYMTI	sp|P22146|GAS1_YEAST	52.479	484	221	4	6	489	6	480	1.04e-169	490
F9XEK5	P33750	tr|F9XEK5|F9XEK5_ZYMTI	sp|P33750|DCA13_YEAST	52.542	472	190	10	1	446	1	464	1.11e-169	484
F9X6P5	P32473	tr|F9X6P5|F9X6P5_ZYMTI	sp|P32473|ODPB_YEAST	68.468	333	103	2	43	374	34	365	1.13e-169	476
F9XNN4	P23292	tr|F9XNN4|F9XNN4_ZYMTI	sp|P23292|KC12_YEAST	73.179	302	81	0	8	309	69	370	3.45e-169	484
F9XK14	P38764	tr|F9XK14|F9XK14_ZYMTI	sp|P38764|RPN1_YEAST	46.5	600	272	12	54	623	42	622	6.47e-169	516
F9X3M7	P32449	tr|F9X3M7|F9X3M7_ZYMTI	sp|P32449|AROG_YEAST	66.477	352	115	2	8	359	21	369	8.17e-169	473
F9X5P2	P08465	tr|F9X5P2|F9X5P2_ZYMTI	sp|P08465|MET2_YEAST	49.605	506	227	9	7	504	1	486	3.45e-168	482
F9XPN3	P15380	tr|F9XPN3|F9XPN3_ZYMTI	sp|P15380|PUT4_YEAST	46.705	516	250	5	13	506	104	616	3.51e-168	488
F9X8T6	Q03330	tr|F9X8T6|F9X8T6_ZYMTI	sp|Q03330|GCN5_YEAST	60.763	367	129	2	42	408	86	437	5.7e-168	476
F9XIN0	P38791	tr|F9XIN0|F9XIN0_ZYMTI	sp|P38791|DHYS_YEAST	59.416	377	124	3	6	354	2	377	1.76e-167	471
F9XPV1	P29295	tr|F9XPV1|F9XPV1_ZYMTI	sp|P29295|HRR25_YEAST	68.038	316	97	2	4	319	1	312	2.65e-167	474
F9X4W6	Q07830	tr|F9X4W6|F9X4W6_ZYMTI	sp|Q07830|GPI13_YEAST	32.768	1062	582	20	16	1018	17	1005	3.38e-167	516
F9X4X9	P38086	tr|F9X4X9|F9X4X9_ZYMTI	sp|P38086|RDH54_YEAST	38.368	821	420	23	79	842	81	872	4.18e-167	512
F9XMJ0	P35999	tr|F9XMJ0|F9XMJ0_ZYMTI	sp|P35999|PMIP_YEAST	38.015	776	418	14	52	802	31	768	6.15e-167	500
F9WWW3	Q05567	tr|F9WWW3|F9WWW3_ZYMTI	sp|Q05567|SGPL_YEAST	45.756	542	278	6	27	563	54	584	8.06e-167	485
F9WXL3	P32891	tr|F9WXL3|F9WXL3_ZYMTI	sp|P32891|DLD1_YEAST	49.296	497	243	6	114	601	88	584	9.33e-167	486
F9WWH6	P20449	tr|F9WWH6|F9WWH6_ZYMTI	sp|P20449|DBP5_YEAST	54.567	416	185	2	94	508	70	482	3.21e-166	477
F9X0B8	Q03674	tr|F9X0B8|F9X0B8_ZYMTI	sp|Q03674|PLB2_YEAST	43.944	644	324	13	23	654	6	624	4.04e-166	491
F9XIN4	P10869	tr|F9XIN4|F9XIN4_ZYMTI	sp|P10869|AK_YEAST	50.68	515	222	12	39	545	12	502	4.59e-166	480
F9XLB9	P43610	tr|F9XLB9|F9XLB9_ZYMTI	sp|P43610|IRC5_YEAST	40.762	682	323	14	168	819	204	834	5.63e-166	502
F9XEN3	P14843	tr|F9XEN3|F9XEN3_ZYMTI	sp|P14843|AROF_YEAST	59.569	371	142	4	6	371	1	368	2.86e-165	465
A9Y5I4	P00163	tr|A9Y5I4|A9Y5I4_ZYMTI	sp|P00163|CYB_YEAST	61.64	378	144	1	1	378	1	377	2.9e-165	466
F9WZL6	P06782	tr|F9WZL6|F9WZL6_ZYMTI	sp|P06782|SNF1_YEAST	51.923	520	203	12	2	503	50	540	5.69e-165	489
F9X516	P32784	tr|F9X516|F9X516_ZYMTI	sp|P32784|GPT1_YEAST	46.18	589	274	12	10	589	44	598	8.4e-165	492
F9XL52	P28241	tr|F9XL52|F9XL52_ZYMTI	sp|P28241|IDH2_YEAST	64.841	347	119	3	45	388	23	369	1e-164	464
F9X0K8	Q12309	tr|F9X0K8|F9X0K8_ZYMTI	sp|Q12309|CLF1_YEAST	39.035	684	387	11	14	671	7	686	1.34e-164	486
F9XN76	P39685	tr|F9XN76|F9XN76_ZYMTI	sp|P39685|PO152_YEAST	29.897	1261	780	35	67	1253	97	1327	1.4e-164	525
F9XFB4	P38880	tr|F9XFB4|F9XFB4_ZYMTI	sp|P38880|MDM31_YEAST	44.782	527	262	8	60	580	74	577	1.49e-164	479
F9XI09	P17423	tr|F9XI09|F9XI09_ZYMTI	sp|P17423|KHSE_YEAST	62.89	353	126	2	2	349	4	356	1.64e-164	475
F9X2M1	P38712	tr|F9X2M1|F9X2M1_ZYMTI	sp|P38712|RRP3_YEAST	55.665	406	177	3	30	434	76	479	1.89e-164	471
F9XNJ7	P38137	tr|F9XNJ7|F9XNJ7_ZYMTI	sp|P38137|FAT2_YEAST	47.33	543	254	10	2	516	5	543	2.34e-164	475
F9XNC8	P19262	tr|F9XNC8|F9XNC8_ZYMTI	sp|P19262|ODO2_YEAST	57.757	419	161	6	56	472	59	463	3.62e-164	469
F9X2A6	P04173	tr|F9X2A6|F9X2A6_ZYMTI	sp|P04173|LEU3_YEAST	61.389	360	137	2	5	364	6	363	4.3e-164	461
F9WW72	P41909	tr|F9WW72|F9WW72_ZYMTI	sp|P41909|PXA1_YEAST	38.494	704	355	12	153	801	187	867	7.27e-164	496
F9XML2	P35187	tr|F9XML2|F9XML2_ZYMTI	sp|P35187|SGS1_YEAST	45.073	548	286	6	575	1118	659	1195	7.63e-164	530
F9X964	P32347	tr|F9X964|F9X964_ZYMTI	sp|P32347|DCUP_YEAST	61.05	362	137	3	1	361	1	359	1.45e-163	460
F9XJB9	P32829	tr|F9XJB9|F9XJB9_ZYMTI	sp|P32829|MRE11_YEAST	40.138	725	362	19	7	703	6	686	1.64e-163	487
F9XA86	P40495	tr|F9XA86|F9XA86_ZYMTI	sp|P40495|LYS12_YEAST	64.82	361	117	4	2	360	19	371	1.65e-163	460
F9XBX8	P47039	tr|F9XBX8|F9XBX8_ZYMTI	sp|P47039|BNA3_YEAST	54.348	414	180	4	17	422	32	444	4.48e-163	464
F9X5T5	P06115	tr|F9X5T5|F9X5T5_ZYMTI	sp|P06115|CATT_YEAST	45.741	540	237	7	25	512	11	546	5.25e-163	474
F9XD87	P16892	tr|F9XD87|F9XD87_ZYMTI	sp|P16892|FUS3_YEAST	60.571	350	130	3	14	355	3	352	6.77e-163	457
F9X3S0	Q02981	tr|F9X3S0|F9X3S0_ZYMTI	sp|Q02981|YP109_YEAST	40.548	693	349	13	32	703	7	657	8.2e-163	482
F9XIY3	P53739	tr|F9XIY3|F9XIY3_ZYMTI	sp|P53739|FPK1_YEAST	60.759	395	132	6	151	545	483	854	3.87e-162	483
F9X1C7	P32486	tr|F9X1C7|F9X1C7_ZYMTI	sp|P32486|KRE6_YEAST	47.036	523	251	9	151	661	205	713	4e-162	482
F9XNM4	P32191	tr|F9XNM4|F9XNM4_ZYMTI	sp|P32191|GPDM_YEAST	43.669	616	266	13	103	666	63	649	6.31e-162	480
F9X589	P0CG63	tr|F9X589|F9X589_ZYMTI	sp|P0CG63|UBI4P_YEAST	100	228	0	0	1	228	1	228	1.02e-161	450
F9X589	P0CG63	tr|F9X589|F9X589_ZYMTI	sp|P0CG63|UBI4P_YEAST	100	228	0	0	1	228	77	304	1.02e-161	450
F9X589	P0CG63	tr|F9X589|F9X589_ZYMTI	sp|P0CG63|UBI4P_YEAST	100	228	0	0	1	228	153	380	1.02e-161	450
F9XIN2	P15442	tr|F9XIN2|F9XIN2_ZYMTI	sp|P15442|GCN2_YEAST	28.194	1628	972	58	32	1495	13	1607	1.07e-161	531
F9XKQ1	P40339	tr|F9XKQ1|F9XKQ1_ZYMTI	sp|P40339|RFC4_YEAST	67.925	318	98	2	27	343	8	322	1.42e-161	452
F9XJB5	P32629	tr|F9XJB5|F9XJB5_ZYMTI	sp|P32629|ANP1_YEAST	57.881	387	160	2	111	496	61	445	1.67e-161	466
F9WZE7	Q12074	tr|F9WZE7|F9WZE7_ZYMTI	sp|Q12074|SPEE_YEAST	72.759	290	78	1	3	291	4	293	2.13e-161	448
F9XC90	P41338	tr|F9XC90|F9XC90_ZYMTI	sp|P41338|THIL_YEAST	58.145	399	158	3	4	396	3	398	2.22e-161	457
F9X074	P35688	tr|F9X074|F9X074_ZYMTI	sp|P35688|LRG1_YEAST	31.867	1023	561	29	77	1040	23	968	2.27e-161	504
F9X823	Q06218	tr|F9X823|F9X823_ZYMTI	sp|Q06218|DBP9_YEAST	42.488	619	309	11	38	650	16	593	2.46e-161	474
F9X3N8	P38090	tr|F9X3N8|F9X3N8_ZYMTI	sp|P38090|AGP2_YEAST	45.872	545	276	6	21	557	48	581	4.01e-161	471
F9X055	P05316	tr|F9X055|F9X055_ZYMTI	sp|P05316|FUR4_YEAST	43.894	565	279	11	12	553	81	630	5.85e-161	471
F9XA02	P32451	tr|F9XA02|F9XA02_ZYMTI	sp|P32451|BIOB_YEAST	58.841	345	139	1	41	382	27	371	1.01e-160	455
F9X7N8	Q08925	tr|F9X7N8|F9X7N8_ZYMTI	sp|Q08925|MRN1_YEAST	55.024	418	172	4	134	536	195	611	1.4e-160	477
F9XHF5	P36132	tr|F9XHF5|F9XHF5_ZYMTI	sp|P36132|KAE1_YEAST	62.269	379	115	9	3	366	17	382	1.69e-160	464
F9XEM5	P28834	tr|F9XEM5|F9XEM5_ZYMTI	sp|P28834|IDH1_YEAST	58.101	358	143	4	19	374	5	357	2.59e-160	452
F9XHF9	P80210	tr|F9XHF9|F9XHF9_ZYMTI	sp|P80210|PURA_YEAST	53.935	432	184	8	1	421	1	428	2.86e-160	456
F9XIX9	P52920	tr|F9XIX9|F9XIX9_ZYMTI	sp|P52920|NBP35_YEAST	66.558	308	103	0	26	333	19	326	3.96e-160	449
F9XGC9	P39932	tr|F9XGC9|F9XGC9_ZYMTI	sp|P39932|STL1_YEAST	42.636	516	284	4	12	518	18	530	4.36e-160	466
F9XA70	P38620	tr|F9XA70|F9XA70_ZYMTI	sp|P38620|KPR2_YEAST	67.29	321	101	2	1	320	1	318	7.98e-160	447
F9XGY5	P27697	tr|F9XGY5|F9XGY5_ZYMTI	sp|P27697|COQ8_YEAST	54.167	432	193	4	263	692	65	493	9.53e-160	469
F9X9M4	P40069	tr|F9X9M4|F9X9M4_ZYMTI	sp|P40069|IMB4_YEAST	30.669	1151	691	20	3	1103	2	1095	1.03e-159	501
F9X858	Q04636	tr|F9X858|F9X858_ZYMTI	sp|Q04636|POB3_YEAST	44.463	587	253	14	4	558	5	550	1.39e-159	464
F9X1C8	P40487	tr|F9X1C8|F9X1C8_ZYMTI	sp|P40487|DPH1_YEAST	52.804	428	176	7	27	448	9	416	2.18e-159	456
F9WY96	P38968	tr|F9WY96|F9WY96_ZYMTI	sp|P38968|SEC31_YEAST	29.545	1364	776	46	1	1272	1	1271	2.36e-159	509
F9X125	P33760	tr|F9X125|F9X125_ZYMTI	sp|P33760|PEX6_YEAST	36.2	942	438	25	391	1295	214	1029	5.28e-159	503
F9XP09	P41318	tr|F9XP09|F9XP09_ZYMTI	sp|P41318|LST8_YEAST	64.89	319	95	2	1	319	1	302	5.46e-159	444
F9X893	Q06106	tr|F9X893|F9X893_ZYMTI	sp|Q06106|MRD1_YEAST	43.847	577	287	7	217	770	324	886	6.1e-159	482
F9XMY6	P40897	tr|F9XMY6|F9XMY6_ZYMTI	sp|P40897|OPT1_YEAST	35.149	771	452	17	75	817	29	779	2.11e-158	480
F9X1I1	P09880	tr|F9X1I1|F9X1I1_ZYMTI	sp|P09880|TRNL_YEAST	36.675	848	456	27	15	814	9	823	2.4e-158	480
F9X2T8	P00359	tr|F9X2T8|F9X2T8_ZYMTI	sp|P00359|G3P3_YEAST	64.458	332	117	1	2	333	1	331	3.1e-158	444
F9XB41	P38361	tr|F9XB41|F9XB41_ZYMTI	sp|P38361|PHO89_YEAST	45.623	594	280	9	3	579	2	569	3.68e-158	462
F9XLU2	Q08911	tr|F9XLU2|F9XLU2_ZYMTI	sp|Q08911|FDH1_YEAST	59.84	376	135	4	49	411	3	375	5.74e-158	448
F9X6X8	P42839	tr|F9X6X8|F9X6X8_ZYMTI	sp|P42839|VNX1_YEAST	38.03	731	347	13	34	679	26	735	6.95e-158	488
F9X8M1	P21147	tr|F9X8M1|F9X8M1_ZYMTI	sp|P21147|ACO1_YEAST	51.084	415	201	1	11	423	86	500	8.3e-158	454
F9XF13	P38427	tr|F9XF13|F9XF13_ZYMTI	sp|P38427|TSL1_YEAST	38.996	677	381	10	113	786	336	983	1.24e-157	488
F9X855	Q04792	tr|F9X855|F9X855_ZYMTI	sp|Q04792|DCE_YEAST	48.847	477	223	6	42	501	52	524	1.26e-157	460
F9XHU6	Q08902	tr|F9XHU6|F9XHU6_ZYMTI	sp|Q08902|YO378_YEAST	48.643	479	237	5	5	479	38	511	1.58e-157	456
F9X808	P53753	tr|F9X808|F9X808_ZYMTI	sp|P53753|ENG1_YEAST	39.018	733	413	19	79	796	402	1115	2.41e-157	485
F9X0G1	P47176	tr|F9X0G1|F9X0G1_ZYMTI	sp|P47176|BCA2_YEAST	57.412	371	149	2	43	412	3	365	2.77e-157	446
F9XHP6	P25333	tr|F9XHP6|F9XHP6_ZYMTI	sp|P25333|HAL4_YEAST	53.659	410	140	5	24	384	191	599	4.25e-157	453
F9XIB9	P08524	tr|F9XIB9|F9XIB9_ZYMTI	sp|P08524|FPPS_YEAST	60.117	341	133	1	8	345	12	352	4.62e-157	442
F9X5S9	P09232	tr|F9X5S9|F9X5S9_ZYMTI	sp|P09232|PRTB_YEAST	54.005	437	181	6	24	447	158	587	4.75e-157	459
F9X3W1	P32363	tr|F9X3W1|F9X3W1_ZYMTI	sp|P32363|GPI3_YEAST	48.566	488	200	8	1	487	1	438	6.21e-157	453
F9XN62	P25038	tr|F9XN62|F9XN62_ZYMTI	sp|P25038|IF2M_YEAST	42.529	609	321	11	1	586	74	676	6.51e-157	463
F9XJ80	P27810	tr|F9XJ80|F9XJ80_ZYMTI	sp|P27810|KTR1_YEAST	58.908	348	140	1	81	425	42	389	6.71e-157	447
F9X263	Q04013	tr|F9X263|F9X263_ZYMTI	sp|Q04013|YHM2_YEAST	68.874	302	93	1	10	310	13	314	3.13e-156	437
F9WW78	P60010	tr|F9WW78|F9WW78_ZYMTI	sp|P60010|ACT_YEAST	56.065	371	157	3	9	378	8	373	3.8e-156	442
F9XAZ4	P23542	tr|F9XAZ4|F9XAZ4_ZYMTI	sp|P23542|AATC_YEAST	51.87	401	187	2	19	416	13	410	6.5e-156	445
F9X7Y7	P51862	tr|F9X7Y7|F9X7Y7_ZYMTI	sp|P51862|ROM2_YEAST	37.406	802	452	20	442	1217	579	1356	7.38e-156	500
F9WZW0	P39719	tr|F9WZW0|F9WZW0_ZYMTI	sp|P39719|FLC2_YEAST	42.15	586	328	6	1	579	47	628	2.6e-155	466
F9WY97	P14922	tr|F9WY97|F9WY97_ZYMTI	sp|P14922|CYC8_YEAST	57.48	381	158	1	47	427	41	417	4.11e-155	478
F9X8M7	P38067	tr|F9X8M7|F9X8M7_ZYMTI	sp|P38067|UGA2_YEAST	45.51	490	256	5	8	495	10	490	1.01e-154	448
F9XLS7	P39980	tr|F9XLS7|F9XLS7_ZYMTI	sp|P39980|SIT1_YEAST	41.552	580	318	12	45	617	51	616	1.05e-154	457
F9X5H1	P53051	tr|F9X5H1|F9X5H1_ZYMTI	sp|P53051|MALX3_YEAST	46.667	510	259	10	2	501	6	512	1.22e-154	454
F9X6S0	P38925	tr|F9X6S0|F9X6S0_ZYMTI	sp|P38925|SMF1_YEAST	45.681	521	245	7	103	586	51	570	1.62e-154	454
F9XKX8	P32457	tr|F9XKX8|F9XKX8_ZYMTI	sp|P32457|CDC3_YEAST	53.202	406	169	2	66	450	91	496	1.84e-154	447
F9XFW5	P06103	tr|F9XFW5|F9XFW5_ZYMTI	sp|P06103|EIF3B_YEAST	36.39	687	408	12	18	693	56	724	2.02e-154	465
F9XMA1	P38129	tr|F9XMA1|F9XMA1_ZYMTI	sp|P38129|TAF5_YEAST	35.346	795	353	19	45	733	59	798	3.02e-154	466
F9X9H6	P48234	tr|F9X9H6|F9X9H6_ZYMTI	sp|P48234|NOL10_YEAST	36.616	792	382	19	1	759	3	707	3.83e-154	463
F9WW88	Q12109	tr|F9WW88|F9WW88_ZYMTI	sp|Q12109|SYWC_YEAST	51.91	445	181	6	1	443	1	414	4.54e-154	444
F9XF24	Q06538	tr|F9XF24|F9XF24_ZYMTI	sp|Q06538|CSC1_YEAST	38.223	743	422	12	10	743	36	750	5.75e-154	467
F9X9H9	Q03497	tr|F9X9H9|F9X9H9_ZYMTI	sp|Q03497|STE20_YEAST	51.619	494	166	10	209	646	419	895	6.28e-154	466
F9XQ01	P37302	tr|F9XQ01|F9XQ01_ZYMTI	sp|P37302|APE3_YEAST	49.585	482	221	5	44	515	68	537	6.87e-154	448
F9XNN3	P38174	tr|F9XNN3|F9XNN3_ZYMTI	sp|P38174|MAP2_YEAST	60.27	370	128	5	98	457	61	421	8.65e-154	441
F9X7J9	P46970	tr|F9X7J9|F9X7J9_ZYMTI	sp|P46970|NMD5_YEAST	30.603	1062	681	23	1	1022	1	1046	1.8e-153	481
F9XIG4	P32468	tr|F9XIG4|F9XIG4_ZYMTI	sp|P32468|CDC12_YEAST	58.031	386	138	5	9	371	16	400	2.3e-153	436
F9X0E8	P53051	tr|F9X0E8|F9X0E8_ZYMTI	sp|P53051|MALX3_YEAST	42.759	580	303	13	7	575	9	570	2.32e-153	451
F9XJF8	P32838	tr|F9XJF8|F9XJF8_ZYMTI	sp|P32838|PP2A4_YEAST	65.574	305	93	2	8	300	1	305	2.39e-153	432
F9XE62	Q12532	tr|F9XE62|F9XE62_ZYMTI	sp|Q12532|RQC2_YEAST	33.578	1090	600	33	1	1036	1	1020	3.2e-153	481
F9XP98	P54860	tr|F9XP98|F9XP98_ZYMTI	sp|P54860|UFD2_YEAST	33.333	909	555	19	120	990	57	952	4.97e-153	476
F9XBZ2	P19454	tr|F9XBZ2|F9XBZ2_ZYMTI	sp|P19454|CSK22_YEAST	63.208	318	115	2	1	317	18	334	9.37e-153	430
F9X3H6	Q02725	tr|F9X3H6|F9X3H6_ZYMTI	sp|Q02725|VTC3_YEAST	34.886	880	406	26	1	784	1	809	1.98e-152	464
F9XC11	P00817	tr|F9XC11|F9XC11_ZYMTI	sp|P00817|IPYR_YEAST	69.123	285	87	1	6	289	2	286	2.45e-152	425
F9XAH6	P38719	tr|F9XAH6|F9XAH6_ZYMTI	sp|P38719|DBP8_YEAST	52.546	432	194	4	71	501	2	423	2.63e-152	439
F9XHG8	P38932	tr|F9XHG8|F9XHG8_ZYMTI	sp|P38932|VPS45_YEAST	39.759	581	328	8	1	567	1	573	4.98e-152	447
F9X718	P39014	tr|F9X718|F9X718_ZYMTI	sp|P39014|MET30_YEAST	39.35	615	278	10	123	708	92	640	5.33e-152	454
F9X5B6	P25356	tr|F9X5B6|F9X5B6_ZYMTI	sp|P25356|BPH1_YEAST	37.695	833	464	19	1416	2224	1318	2119	7.89e-152	521
F9WWS7	P04802	tr|F9WWS7|F9WWS7_ZYMTI	sp|P04802|SYDC_YEAST	43.693	547	276	10	1	535	29	555	9.37e-152	456
F9XLF4	P54838	tr|F9XLF4|F9XLF4_ZYMTI	sp|P54838|DAK1_YEAST	43.76	601	303	13	1	583	1	584	9.73e-152	447
F9X1I0	P41948	tr|F9X1I0|F9X1I0_ZYMTI	sp|P41948|MEP2_YEAST	52.064	436	194	7	26	453	17	445	4.99e-151	439
F9XFL5	Q12496	tr|F9XFL5|F9XFL5_ZYMTI	sp|Q12496|YO098_YEAST	30.405	1036	655	26	11	1001	3	1017	5.67e-151	474
F9X1R6	P53893	tr|F9X1R6|F9X1R6_ZYMTI	sp|P53893|RIA1_YEAST	53.608	485	185	5	1	478	1	452	6.46e-151	477
F9X901	P39744	tr|F9X901|F9X901_ZYMTI	sp|P39744|NOC2_YEAST	34.875	757	408	16	5	734	6	704	1.47e-150	454
F9XPY2	P25340	tr|F9XPY2|F9XPY2_ZYMTI	sp|P25340|ERG4_YEAST	50.572	437	213	3	106	540	35	470	1.48e-150	442
F9X7N4	P40351	tr|F9X7N4|F9X7N4_ZYMTI	sp|P40351|ALG8_YEAST	46.408	515	236	8	18	494	54	566	1.83e-150	440
F9X9A2	P25846	tr|F9X9A2|F9X9A2_ZYMTI	sp|P25846|MSH1_YEAST	34.424	947	519	21	71	974	72	959	2.21e-150	469
F9WZT2	P53134	tr|F9WZT2|F9WZT2_ZYMTI	sp|P53134|YGL4_YEAST	38.011	734	363	15	53	726	23	724	2.52e-150	453
F9WX70	P34243	tr|F9WX70|F9WX70_ZYMTI	sp|P34243|HCS1_YEAST	39.301	715	359	22	9	684	5	683	3.33e-150	450
F9X4A3	Q06179	tr|F9X4A3|F9X4A3_ZYMTI	sp|Q06179|FMP27_YEAST	25.48	1668	1023	45	904	2491	942	2469	4.6e-150	522
F9X4X4	P35845	tr|F9X4X4|F9X4X4_ZYMTI	sp|P35845|OSH1_YEAST	43.345	586	300	10	639	1204	603	1176	4.88e-150	481
F9XL59	P12695	tr|F9XL59|F9XL59_ZYMTI	sp|P12695|ODP2_YEAST	49.372	478	197	8	41	494	26	482	5.58e-150	435
F9X9J8	P00546	tr|F9X9J8|F9X9J8_ZYMTI	sp|P00546|CDK1_YEAST	64.353	317	89	3	1	316	5	298	9.38e-150	421
F9XJB4	P39993	tr|F9XJB4|F9XJB4_ZYMTI	sp|P39993|GEA2_YEAST	26.981	1527	896	45	14	1462	7	1392	1.26e-149	494
F9WYP2	P53086	tr|F9WYP2|F9WYP2_ZYMTI	sp|P53086|KIP3_YEAST	48.611	504	193	6	13	455	9	507	2.56e-149	461
F9XDF2	P32375	tr|F9XDF2|F9XDF2_ZYMTI	sp|P32375|ALN_YEAST	48.016	504	209	8	28	524	3	460	4.21e-149	433
F9XFJ0	P33302	tr|F9XFJ0|F9XFJ0_ZYMTI	sp|P33302|PDR5_YEAST	27.619	1365	851	36	57	1308	148	1488	4.4e-149	488
F9XGE0	P25336	tr|F9XGE0|F9XGE0_ZYMTI	sp|P25336|MSH3_YEAST	32.544	971	533	29	85	1010	120	1013	4.63e-149	468
F9WYR5	P11491	tr|F9WYR5|F9WYR5_ZYMTI	sp|P11491|PPB_YEAST	51.245	482	205	12	107	567	66	538	4.67e-149	440
F9XJR5	P37020	tr|F9XJR5|F9XJR5_ZYMTI	sp|P37020|GEF1_YEAST	38.918	758	376	18	50	760	20	737	5.09e-149	456
F9X5Y2	P15380	tr|F9X5Y2|F9X5Y2_ZYMTI	sp|P15380|PUT4_YEAST	41.379	580	308	11	8	559	33	608	6.25e-149	440
F9XPC6	P32377	tr|F9XPC6|F9XPC6_ZYMTI	sp|P32377|MVD1_YEAST	57.881	387	154	3	10	390	3	386	7.8e-149	425
F9XGK4	P38156	tr|F9XGK4|F9XGK4_ZYMTI	sp|P38156|MAL31_YEAST	41.154	520	298	5	10	523	61	578	8.06e-149	439
F9XL88	P32621	tr|F9XL88|F9XL88_ZYMTI	sp|P32621|GDA1_YEAST	51.693	443	189	11	64	499	92	516	1.2e-148	433
F9XDT7	P26793	tr|F9XDT7|F9XDT7_ZYMTI	sp|P26793|FEN1_YEAST	56.873	371	150	4	1	366	1	366	1.94e-148	423
F9XCB7	Q99189	tr|F9XCB7|F9XCB7_ZYMTI	sp|Q99189|MTR10_YEAST	30.514	993	609	26	19	963	11	970	3.9e-148	463
F9XND5	P39955	tr|F9XND5|F9XND5_ZYMTI	sp|P39955|SAP1_YEAST	68.354	316	91	2	436	742	581	896	5.88e-148	452
F9XIF0	P19145	tr|F9XIF0|F9XIF0_ZYMTI	sp|P19145|GAP1_YEAST	46.824	551	270	7	22	559	45	585	6.16e-148	437
F9WYZ2	P22213	tr|F9WYZ2|F9WYZ2_ZYMTI	sp|P22213|SLY1_YEAST	37.106	698	376	14	6	693	13	657	7.72e-148	443
F9XA26	P32368	tr|F9XA26|F9XA26_ZYMTI	sp|P32368|SAC1_YEAST	40.532	602	287	14	53	650	51	585	1.07e-147	442
F9XJI3	P36120	tr|F9XJI3|F9XJI3_ZYMTI	sp|P36120|DBP7_YEAST	37.984	774	357	26	3	708	4	722	1.23e-147	447
F9X4L4	Q99287	tr|F9X4L4|F9X4L4_ZYMTI	sp|Q99287|SEY1_YEAST	34.928	836	444	22	23	832	6	767	2.08e-147	451
F9XEA1	Q03262	tr|F9XEA1|F9XEA1_ZYMTI	sp|Q03262|PGM3_YEAST	43.5	600	270	17	11	542	20	618	2.12e-147	436
F9XMR0	P40483	tr|F9XMR0|F9XMR0_ZYMTI	sp|P40483|YIK8_YEAST	38.643	722	344	18	93	753	9	692	3.4e-147	445
F9X042	P53252	tr|F9X042|F9X042_ZYMTI	sp|P53252|PIL1_YEAST	72.563	277	74	2	1	277	1	275	4.94e-147	416
F9XJM1	P04397	tr|F9XJM1|F9XJM1_ZYMTI	sp|P04397|GAL10_YEAST	57.507	353	136	3	7	356	15	356	4.96e-147	430
F9XLP5	P40433	tr|F9XLP5|F9XLP5_ZYMTI	sp|P40433|6P21_YEAST	52.252	444	197	4	1	434	188	626	5.74e-147	437
F9X7A5	P25087	tr|F9X7A5|F9X7A5_ZYMTI	sp|P25087|ERG6_YEAST	54.667	375	164	2	8	381	3	372	6.25e-147	419
F9XFY5	P38998	tr|F9XFY5|F9XFY5_ZYMTI	sp|P38998|LYS1_YEAST	56.183	372	156	4	6	374	4	371	7.34e-147	418
F9XBC8	P53261	tr|F9XBC8|F9XBC8_ZYMTI	sp|P53261|PESC_YEAST	47.14	507	221	8	3	498	2	472	8.66e-147	438
F9XPY3	P0CX36	tr|F9XPY3|F9XPY3_ZYMTI	sp|P0CX36|RS4B_YEAST	74.806	258	64	1	1	257	1	258	1.55e-146	408
F9XC30	P32264	tr|F9XC30|F9XC30_ZYMTI	sp|P32264|PROB_YEAST	53.62	442	161	9	41	462	8	425	1.56e-146	425
F9XPM5	P38788	tr|F9XPM5|F9XPM5_ZYMTI	sp|P38788|SSZ1_YEAST	43.088	557	284	9	16	565	6	536	2.15e-146	431
F9XG85	P13586	tr|F9XG85|F9XG85_ZYMTI	sp|P13586|ATC1_YEAST	32.539	965	530	26	8	952	42	905	2.72e-146	458
F9XG34	P38737	tr|F9XG34|F9XG34_ZYMTI	sp|P38737|ECM29_YEAST	35.934	782	461	17	814	1569	852	1619	3.41e-146	492
F9X1I8	P13186	tr|F9X1I8|F9X1I8_ZYMTI	sp|P13186|KIN2_YEAST	32.372	1075	528	26	44	941	95	1147	4.3e-146	461
F9XBK8	Q01662	tr|F9XBK8|F9XBK8_ZYMTI	sp|Q01662|MAP1_YEAST	51.842	380	164	4	17	394	22	384	5.85e-146	418
F9XBZ7	P32582	tr|F9XBZ7|F9XBZ7_ZYMTI	sp|P32582|CBS_YEAST	63.881	335	115	5	4	335	1	332	6.16e-146	419
F9WZE0	Q00684	tr|F9WZE0|F9WZE0_ZYMTI	sp|Q00684|CDC14_YEAST	42.984	563	256	13	90	635	35	549	8.23e-146	432
F9XL75	P32796	tr|F9XL75|F9XL75_ZYMTI	sp|P32796|CACP_YEAST	37.781	667	373	16	5	642	17	670	1.88e-145	436
F9XAT2	P17157	tr|F9XAT2|F9XAT2_ZYMTI	sp|P17157|PHO85_YEAST	67.677	297	89	2	7	298	5	299	2.72e-145	409
F9XLQ0	P38988	tr|F9XLQ0|F9XLQ0_ZYMTI	sp|P38988|GGC1_YEAST	65.87	293	99	1	19	310	6	298	3.12e-145	409
F9X7L4	P53228	tr|F9X7L4|F9X7L4_ZYMTI	sp|P53228|TAL2_YEAST	60.748	321	126	0	2	322	13	333	3.29e-145	410
F9XHN2	P0CX45	tr|F9XHN2|F9XHN2_ZYMTI	sp|P0CX45|RL2A_YEAST	79.921	254	51	0	1	254	1	254	4.58e-145	404
F9XE87	P41819	tr|F9XE87|F9XE87_ZYMTI	sp|P41819|DIM1_YEAST	62.54	315	109	5	19	329	9	318	4.74e-145	410
F9XLT6	Q12018	tr|F9XLT6|F9XLT6_ZYMTI	sp|Q12018|CDC53_YEAST	32.524	824	479	15	16	775	5	815	4.87e-145	444
F9XMS5	P17883	tr|F9XMS5|F9XMS5_ZYMTI	sp|P17883|SKI3_YEAST	25.802	1465	954	23	4	1384	5	1420	5.13e-145	476
F9WZG8	Q04991	tr|F9WZG8|F9WZG8_ZYMTI	sp|Q04991|FMP42_YEAST	45.135	483	239	6	54	513	4	483	8.47e-145	425
F9XIK4	P25578	tr|F9XIK4|F9XIK4_ZYMTI	sp|P25578|PGPS1_YEAST	44.603	491	256	8	43	521	31	517	1.02e-144	424
F9X6J9	Q06078	tr|F9X6J9|F9X6J9_ZYMTI	sp|Q06078|UTP21_YEAST	32.405	1077	552	38	6	1048	5	939	1.15e-144	455
F9XLX7	Q12116	tr|F9XLX7|F9XLX7_ZYMTI	sp|Q12116|TMS1_YEAST	46.465	495	236	9	1	492	1	469	1.47e-144	421
F9WXU5	P32836	tr|F9WXU5|F9WXU5_ZYMTI	sp|P32836|GSP2_YEAST	88.679	212	24	0	2	213	9	220	1.77e-144	399
F9XL74	P17505	tr|F9XL74|F9XL74_ZYMTI	sp|P17505|MDHM_YEAST	61.631	331	125	2	11	339	1	331	1.9e-144	409
F9WY92	Q12417	tr|F9WY92|F9WY92_ZYMTI	sp|Q12417|PRP46_YEAST	56.213	338	145	3	175	509	114	451	2.29e-144	420
F9XK72	P07246	tr|F9XK72|F9XK72_ZYMTI	sp|P07246|ADH3_YEAST	57.593	349	145	2	4	352	30	375	2.87e-144	411
F9XI81	P17255	tr|F9XI81|F9XI81_ZYMTI	sp|P17255|VATA_YEAST	72.535	284	77	1	4	287	9	291	2.9e-144	443
F9XEQ9	Q05946	tr|F9XEQ9|F9XEQ9_ZYMTI	sp|Q05946|UTP13_YEAST	33.015	942	468	30	6	913	2	814	3.44e-144	447
F9X038	Q08645	tr|F9X038|F9X038_ZYMTI	sp|Q08645|FOLE_YEAST	44.98	498	252	8	14	509	66	543	4.19e-144	423
F9XCL5	P25586	tr|F9XCL5|F9XCL5_ZYMTI	sp|P25586|KRR1_YEAST	67.702	322	80	5	548	857	1	310	4.42e-144	427
F9X3H2	Q04673	tr|F9X3H2|F9X3H2_ZYMTI	sp|Q04673|SSL1_YEAST	50.495	404	177	5	36	437	75	457	5.82e-144	417
F9X3L2	P40215	tr|F9X3L2|F9X3L2_ZYMTI	sp|P40215|NDH1_YEAST	46.881	529	251	10	58	576	51	559	6.25e-144	426
F9XAW0	P40051	tr|F9XAW0|F9XAW0_ZYMTI	sp|P40051|ICP55_YEAST	47.007	451	231	3	39	481	42	492	6.32e-144	420
F9WZB5	P08425	tr|F9WZB5|F9WZB5_ZYMTI	sp|P08425|SYFM_YEAST	45.684	475	208	9	43	497	25	469	1.01e-143	419
F9X081	P34230	tr|F9X081|F9X081_ZYMTI	sp|P34230|PXA2_YEAST	38.298	658	332	16	112	714	126	764	1.31e-143	439
F9X3X4	P53973	tr|F9X3X4|F9X3X4_ZYMTI	sp|P53973|HDA1_YEAST	35.988	678	389	13	68	728	53	702	1.41e-143	437
F9XB30	P25491	tr|F9XB30|F9XB30_ZYMTI	sp|P25491|MAS5_YEAST	51.62	432	180	8	1	426	1	409	1.43e-143	413
F9XEZ3	P40965	tr|F9XEZ3|F9XEZ3_ZYMTI	sp|P40965|MSH4_YEAST	34.595	766	473	18	53	802	81	834	1.68e-143	446
F9XQ65	P40884	tr|F9XQ65|F9XQ65_ZYMTI	sp|P40884|IMA5_YEAST	40.271	591	312	14	4	571	8	580	2.51e-143	424
F9XQ03	P38318	tr|F9XQ03|F9XQ03_ZYMTI	sp|P38318|YB70_YEAST	40.426	564	247	8	57	545	9	558	8.85e-143	421
F9X0M1	P32477	tr|F9X0M1|F9X0M1_ZYMTI	sp|P32477|GSH1_YEAST	37.955	714	338	17	1	663	1	660	9.13e-143	430
F9XME8	P47164	tr|F9XME8|F9XME8_ZYMTI	sp|P47164|MET7_YEAST	39.201	676	293	20	8	607	5	638	9.69e-143	426
F9XNX2	Q06567	tr|F9XNX2|F9XNX2_ZYMTI	sp|Q06567|MCP2_YEAST	42.582	519	284	8	64	572	13	527	1.09e-142	424
F9X0Y7	P28742	tr|F9X0Y7|F9X0Y7_ZYMTI	sp|P28742|KIP1_YEAST	39.95	801	353	23	50	780	47	789	1.15e-142	457
F9XL14	P20459	tr|F9XL14|F9XL14_ZYMTI	sp|P20459|IF2A_YEAST	66.897	290	96	0	1	290	1	290	1.4e-142	402
F9X9B6	P38149	tr|F9X9B6|F9X9B6_ZYMTI	sp|P38149|DUG2_YEAST	33.415	814	464	23	62	810	13	813	2.03e-142	447
F9WX94	P38090	tr|F9WX94|F9WX94_ZYMTI	sp|P38090|AGP2_YEAST	43.446	534	290	6	10	536	54	582	3.31e-142	422
F9XBS8	P10870	tr|F9XBS8|F9XBS8_ZYMTI	sp|P10870|SNF3_YEAST	44	525	272	7	18	536	97	605	4.36e-142	429
F9X4H5	P38074	tr|F9X4H5|F9X4H5_ZYMTI	sp|P38074|HMT1_YEAST	61.146	314	118	2	16	327	16	327	4.45e-142	404
F9XLA4	P29468	tr|F9XLA4|F9XLA4_ZYMTI	sp|P29468|PAP_YEAST	48.815	422	209	4	9	429	7	422	5.69e-142	420
F9XCE0	Q03516	tr|F9XCE0|F9XCE0_ZYMTI	sp|Q03516|RSN1_YEAST	33.044	923	529	20	18	884	23	912	1.29e-141	442
F9XC71	P29509	tr|F9XC71|F9XC71_ZYMTI	sp|P29509|TRXB1_YEAST	61.35	326	117	3	1	325	2	319	1.32e-141	402
F9WWU5	Q07824	tr|F9WWU5|F9WWU5_ZYMTI	sp|Q07824|TPO1_YEAST	41.53	549	304	6	38	585	51	583	4.05e-141	421
F9XAP2	P39683	tr|F9XAP2|F9XAP2_ZYMTI	sp|P39683|NPT1_YEAST	47.566	452	197	9	12	452	6	428	4.55e-141	409
F9XGV1	Q04728	tr|F9XGV1|F9XGV1_ZYMTI	sp|Q04728|ARGJ_YEAST	49.775	444	192	11	36	471	21	441	4.79e-141	410
F9XL02	P48365	tr|F9XL02|F9XL02_ZYMTI	sp|P48365|GYP7_YEAST	35.445	742	391	19	48	745	3	700	5.29e-141	433
F9X4K3	Q12522	tr|F9X4K3|F9X4K3_ZYMTI	sp|Q12522|IF6_YEAST	76.327	245	57	1	1	245	1	244	1.87e-140	392
F9WXB8	P43588	tr|F9WXB8|F9WXB8_ZYMTI	sp|P43588|RPN11_YEAST	68.212	302	89	2	1	302	1	295	3.15e-140	398
F9XKZ0	P53394	tr|F9XKZ0|F9XKZ0_ZYMTI	sp|P53394|SULX_YEAST	38.611	619	332	11	158	765	103	684	3.28e-140	431
F9XA07	P53048	tr|F9XA07|F9XA07_ZYMTI	sp|P53048|MAL11_YEAST	41.304	506	289	6	7	508	83	584	5.81e-140	416
F9XDV6	P50085	tr|F9XDV6|F9XDV6_ZYMTI	sp|P50085|PHB2_YEAST	72.318	289	75	1	12	300	15	298	8.55e-140	395
F9XCU8	P38862	tr|F9XCU8|F9XCU8_ZYMTI	sp|P38862|ATG7_YEAST	38.397	711	327	21	7	696	7	627	1.31e-139	421
F9XHT2	P07244	tr|F9XHT2|F9XHT2_ZYMTI	sp|P07244|PUR2_YEAST	51.126	444	193	11	5	428	2	441	1.73e-139	416
F9X6K0	Q06685	tr|F9X6K0|F9X6K0_ZYMTI	sp|Q06685|VIP1_YEAST	49.112	507	188	10	744	1217	636	1105	1.89e-139	452
F9X7N0	P16622	tr|F9X7N0|F9X7N0_ZYMTI	sp|P16622|HEMH_YEAST	56.233	377	146	5	51	426	35	393	1.92e-139	414
F9X4U2	P13181	tr|F9X4U2|F9X4U2_ZYMTI	sp|P13181|GAL2_YEAST	41.333	525	304	4	4	524	43	567	2.74e-139	412
F9XGH4	P08432	tr|F9XGH4|F9XGH4_ZYMTI	sp|P08432|DCOR_YEAST	49.4	417	185	6	44	442	56	464	4.43e-139	405
F9X2K5	P32839	tr|F9X2K5|F9X2K5_ZYMTI	sp|P32839|BCS1_YEAST	47.186	462	204	9	17	473	24	450	5.7e-139	406
F9WZQ2	P34730	tr|F9WZQ2|F9WZQ2_ZYMTI	sp|P34730|BMH2_YEAST	80.252	238	46	1	4	240	6	243	1e-138	389
F9XQ68	P38873	tr|F9XQ68|F9XQ68_ZYMTI	sp|P38873|KOG1_YEAST	51.756	427	170	7	22	419	17	436	1.05e-138	462
F9XKX1	Q12324	tr|F9XKX1|F9XKX1_ZYMTI	sp|Q12324|YVC1_YEAST	39.394	561	324	6	10	560	3	557	1.15e-138	417
F9XDX8	P39109	tr|F9XDX8|F9XDX8_ZYMTI	sp|P39109|YCFI_YEAST	28.74	1357	801	43	152	1370	181	1509	1.19e-138	460
F9WZ49	P40961	tr|F9WZ49|F9WZ49_ZYMTI	sp|P40961|PHB1_YEAST	72.973	259	70	0	2	260	5	263	1.4e-138	390
F9X016	P49018	tr|F9X016|F9X016_ZYMTI	sp|P49018|GPI8_YEAST	66.781	292	81	4	20	311	33	308	1.6e-138	396
F9XD36	P36421	tr|F9XD36|F9XD36_ZYMTI	sp|P36421|SYYC_YEAST	55.319	376	160	4	17	388	13	384	2.97e-138	399
F9X945	P16467	tr|F9X945|F9X945_ZYMTI	sp|P16467|PDC5_YEAST	40.317	568	309	12	6	562	4	552	3.66e-138	411
F9X2M5	P38628	tr|F9X2M5|F9X2M5_ZYMTI	sp|P38628|AGM1_YEAST	43.015	544	280	12	25	546	22	557	5.81e-138	409
F9XBW5	P40309	tr|F9XBW5|F9XBW5_ZYMTI	sp|P40309|KHA1_YEAST	47.897	428	220	3	29	453	6	433	6.41e-138	431
F9XAX4	P08431	tr|F9XAX4|F9XAX4_ZYMTI	sp|P08431|GAL7_YEAST	51.359	368	159	5	10	375	12	361	6.71e-138	395
F9XNA0	P38163	tr|F9XNA0|F9XNA0_ZYMTI	sp|P38163|SRO77_YEAST	30.172	928	576	21	14	908	21	909	7.16e-138	437
F9X2I2	P29465	tr|F9X2I2|F9X2I2_ZYMTI	sp|P29465|CHS3_YEAST	45.582	498	250	8	1063	1543	655	1148	7.66e-138	457
F9XNG5	Q06593	tr|F9XNG5|F9XNG5_ZYMTI	sp|Q06593|OPT2_YEAST	33.735	830	501	18	9	814	68	872	7.92e-138	428
F9X183	P30771	tr|F9X183|F9X183_ZYMTI	sp|P30771|NAM7_YEAST	48.551	414	198	5	62	475	31	429	8.29e-138	426
F9X4P4	Q12150	tr|F9X4P4|F9X4P4_ZYMTI	sp|Q12150|CSF1_YEAST	27.193	1254	713	29	1	1174	4	1137	1.07e-137	484
F9WW91	P46943	tr|F9WW91|F9WW91_ZYMTI	sp|P46943|GUF1_YEAST	53.699	365	165	3	7	370	111	472	1.16e-137	404
F9XB68	P06785	tr|F9XB68|F9XB68_ZYMTI	sp|P06785|TYSY_YEAST	61.364	308	110	4	26	333	6	304	1.21e-137	390
F9X2N8	P12904	tr|F9X2N8|F9X2N8_ZYMTI	sp|P12904|AAKG_YEAST	61.311	305	118	0	100	404	14	318	1.29e-137	394
F9XKC6	P20604	tr|F9XKC6|F9XKC6_ZYMTI	sp|P20604|PP11_YEAST	76.271	236	54	1	206	439	76	311	1.64e-137	395
F9XGA0	P47154	tr|F9XGA0|F9XGA0_ZYMTI	sp|P47154|STE24_YEAST	45.721	444	227	3	11	440	8	451	3.95e-137	400
F9XG45	P21801	tr|F9XG45|F9XG45_ZYMTI	sp|P21801|SDHB_YEAST	73.077	234	63	0	62	295	32	265	7.77e-137	385
F9XLR6	P10823	tr|F9XLR6|F9XLR6_ZYMTI	sp|P10823|GPA2_YEAST	55.046	327	142	3	35	356	122	448	8.71e-137	395
F9XHN8	P49626	tr|F9XHN8|F9XHN8_ZYMTI	sp|P49626|RL4B_YEAST	61.749	366	132	4	3	368	2	359	1.76e-136	391
F9XPB6	P25342	tr|F9XPB6|F9XPB6_ZYMTI	sp|P25342|CDC10_YEAST	60	305	121	1	9	312	3	307	2.88e-136	388
F9XID1	P38615	tr|F9XID1|F9XID1_ZYMTI	sp|P38615|RIM11_YEAST	60.616	292	113	2	32	322	36	326	4.03e-136	392
F9WWH2	Q08193	tr|F9WWH2|F9WWH2_ZYMTI	sp|Q08193|GAS5_YEAST	54.622	357	152	5	40	390	30	382	4.92e-136	398
F9X7M2	P39677	tr|F9X7M2|F9X7M2_ZYMTI	sp|P39677|RRF2M_YEAST	34.005	844	438	27	1	810	61	819	6.93e-136	421
F9X0M3	P29952	tr|F9X0M3|F9X0M3_ZYMTI	sp|P29952|MPI_YEAST	46.652	448	211	10	1	441	1	427	8.22e-136	395
F9XQS2	P28742	tr|F9XQS2|F9XQS2_ZYMTI	sp|P28742|KIP1_YEAST	38.861	790	402	22	48	790	46	801	8.53e-136	435
F9X2Z5	P29465	tr|F9X2Z5|F9X2Z5_ZYMTI	sp|P29465|CHS3_YEAST	44.422	502	254	9	1235	1716	655	1151	9.18e-136	452
F9XJ83	P53303	tr|F9XJ83|F9XJ83_ZYMTI	sp|P53303|ZPR1_YEAST	41.667	492	239	6	2	466	16	486	9.81e-136	398
F9WW67	P43123	tr|F9WW67|F9WW67_ZYMTI	sp|P43123|UAP1_YEAST	45.492	488	243	11	36	512	2	477	2.03e-135	399
F9WZB9	P00931	tr|F9WZB9|F9WZB9_ZYMTI	sp|P00931|TRP_YEAST	69.091	275	77	2	361	634	303	570	2.08e-135	410
F9XJT6	P32891	tr|F9XJT6|F9XJT6_ZYMTI	sp|P32891|DLD1_YEAST	44.025	477	253	8	3	467	101	575	2.9e-135	400
F9XQ77	P13663	tr|F9XQ77|F9XQ77_ZYMTI	sp|P13663|DHAS_YEAST	54.775	356	151	5	32	380	5	357	3.73e-135	389
F9XDM2	P22336	tr|F9XDM2|F9XDM2_ZYMTI	sp|P22336|RFA1_YEAST	37.073	615	363	13	34	631	6	613	5.04e-135	407
F9WXE7	P53096	tr|F9WXE7|F9WXE7_ZYMTI	sp|P53096|HOS2_YEAST	48.402	438	201	8	90	519	27	447	6.74e-135	396
F9WWY2	P32479	tr|F9WWY2|F9WWY2_ZYMTI	sp|P32479|HIR1_YEAST	33.136	845	456	19	1	792	1	789	7.46e-135	426
F9XDX5	P30656	tr|F9XDX5|F9XDX5_ZYMTI	sp|P30656|PSB5_YEAST	72.8	250	64	1	27	276	40	285	8.62e-135	380
F9X1U2	Q04225	tr|F9X1U2|F9X1U2_ZYMTI	sp|Q04225|RRB1_YEAST	42.529	522	262	12	1	495	1	511	9.48e-135	397
F9XHM3	P53598	tr|F9XHM3|F9XHM3_ZYMTI	sp|P53598|SUCA_YEAST	65.789	304	99	3	42	342	24	325	1.32e-134	384
F9XHG1	P10870	tr|F9XHG1|F9XHG1_ZYMTI	sp|P10870|SNF3_YEAST	44.538	476	253	5	18	486	97	568	1.77e-134	409
F9X458	P10081	tr|F9X458|F9X458_ZYMTI	sp|P10081|IF4A_YEAST	53.367	401	177	6	5	404	3	394	2.64e-134	388
F9XBI2	P07286	tr|F9XBI2|F9XBI2_ZYMTI	sp|P07286|GPT_YEAST	47.072	461	222	6	12	469	2	443	2.97e-134	393
F9XIL9	P33442	tr|F9XIL9|F9XIL9_ZYMTI	sp|P33442|RS3A1_YEAST	69.38	258	75	2	1	257	1	255	3.27e-134	377
F9XLM0	P38221	tr|F9XLM0|F9XLM0_ZYMTI	sp|P38221|CDS1_YEAST	47.549	408	213	1	66	473	47	453	4.14e-134	393
F9X6K0	Q06685	tr|F9X6K0|F9X6K0_ZYMTI	sp|Q06685|VIP1_YEAST	58.056	360	128	6	67	425	186	523	4.2e-134	437
F9X4L9	Q08723	tr|F9X4L9|F9X4L9_ZYMTI	sp|Q08723|RPN8_YEAST	57.184	348	126	5	9	355	1	326	7.19e-134	384
F9WWV4	P18544	tr|F9WWV4|F9WWV4_ZYMTI	sp|P18544|ARGD_YEAST	48.25	400	198	5	2	394	25	422	9.07e-134	388
F9X004	P54780	tr|F9X004|F9X004_ZYMTI	sp|P54780|RL15B_YEAST	87.685	203	25	0	1	203	1	203	9.46e-134	371
F9X4M2	P11353	tr|F9X4M2|F9X4M2_ZYMTI	sp|P11353|HEM6_YEAST	57.053	319	125	3	127	435	11	327	1.05e-133	385
F9XBA2	P27692	tr|F9XBA2|F9XBA2_ZYMTI	sp|P27692|SPT5_YEAST	31.69	994	563	27	3	909	45	1009	1.42e-133	427
F9XEC8	P40157	tr|F9XEC8|F9XEC8_ZYMTI	sp|P40157|VID27_YEAST	33.121	785	477	20	17	778	13	772	1.58e-133	414
F9XJM4	P53051	tr|F9XJM4|F9XJM4_ZYMTI	sp|P53051|MALX3_YEAST	38.023	597	332	17	57	638	14	587	2.56e-133	403
F9X152	Q12028	tr|F9X152|F9X152_ZYMTI	sp|Q12028|AP1G1_YEAST	36.437	870	462	29	2	827	3	825	3.23e-133	415
F9XDQ1	Q12142	tr|F9XDQ1|F9XDQ1_ZYMTI	sp|Q12142|ATG9_YEAST	37.721	509	306	5	154	661	293	791	4.67e-133	420
F9X865	P34756	tr|F9X865|F9X865_ZYMTI	sp|P34756|FAB1_YEAST	32.669	753	463	11	445	1194	791	1502	4.82e-133	462
F9X2Z8	P15646	tr|F9X2Z8|F9X2Z8_ZYMTI	sp|P15646|FBRL_YEAST	72.581	248	59	1	80	327	85	323	4.87e-133	379
F9XLI3	P32379	tr|F9XLI3|F9XLI3_ZYMTI	sp|P32379|PSA5_YEAST	73.361	244	64	1	1	243	1	244	6.95e-133	373
F9X7Z4	P40035	tr|F9X7Z4|F9X7Z4_ZYMTI	sp|P40035|PIC2_YEAST	60.811	296	112	2	12	306	8	300	7.17e-133	377
F9XP18	P30606	tr|F9XP18|F9XP18_ZYMTI	sp|P30606|ITR2_YEAST	42.322	534	284	8	4	528	73	591	8.74e-133	397
F9XDF7	P54885	tr|F9XDF7|F9XDF7_ZYMTI	sp|P54885|PROA_YEAST	45.806	465	225	7	6	458	2	451	9.68e-133	389
F9WZ64	P38225	tr|F9WZ64|F9WZ64_ZYMTI	sp|P38225|FAT1_YEAST	39.063	576	334	11	84	648	100	669	1.41e-132	402
F9X0M6	P39107	tr|F9X0M6|F9X0M6_ZYMTI	sp|P39107|MNN9_YEAST	49.227	388	183	4	3	377	6	392	2.57e-132	382
F9XFV3	P36062	tr|F9XFV3|F9XFV3_ZYMTI	sp|P36062|AVT3_YEAST	42.131	610	269	13	169	732	120	691	3.96e-132	405
F9X9P9	P38112	tr|F9X9P9|F9X9P9_ZYMTI	sp|P38112|MAK5_YEAST	36.457	779	418	21	34	767	2	748	4.29e-132	409
F9X9A0	P40348	tr|F9X9A0|F9X9A0_ZYMTI	sp|P40348|RFC2_YEAST	51.554	386	144	6	16	401	9	351	4.8e-132	381
F9X9G6	P38011	tr|F9X9G6|F9X9G6_ZYMTI	sp|P38011|GBLP_YEAST	59.621	317	119	4	3	314	5	317	5.35e-132	376
F9XLG6	P42884	tr|F9XLG6|F9XLG6_ZYMTI	sp|P42884|AAD14_YEAST	53.868	349	154	4	3	344	4	352	5.92e-132	381
F9XB85	P19145	tr|F9XB85|F9XB85_ZYMTI	sp|P19145|GAP1_YEAST	43.486	545	282	10	2	533	40	571	6.65e-132	396
F9WZ11	Q06053	tr|F9WZ11|F9WZ11_ZYMTI	sp|Q06053|DUS3_YEAST	37.356	696	326	19	36	680	27	663	1.13e-131	401
F9X1R0	P38090	tr|F9X1R0|F9X1R0_ZYMTI	sp|P38090|AGP2_YEAST	42.308	520	279	7	14	518	44	557	1.38e-131	395
F9WWI5	P26321	tr|F9WWI5|F9WWI5_ZYMTI	sp|P26321|RL5_YEAST	66.667	288	89	4	1	287	1	282	1.98e-131	373
F9X9U5	P40562	tr|F9X9U5|F9X9U5_ZYMTI	sp|P40562|MPH1_YEAST	36.614	762	386	19	228	901	66	818	6.06e-131	417
F9XEY7	P32906	tr|F9XEY7|F9XEY7_ZYMTI	sp|P32906|MNS1_YEAST	42.674	546	247	14	98	615	40	547	8.72e-131	394
F9WYV2	P32366	tr|F9WYV2|F9WYV2_ZYMTI	sp|P32366|VA0D_YEAST	50.815	368	153	6	3	366	2	345	8.84e-131	376
F9X1Y2	P39109	tr|F9X1Y2|F9X1Y2_ZYMTI	sp|P39109|YCFI_YEAST	26.347	1541	943	43	2	1397	9	1502	9.84e-131	439
F9X6E3	P04385	tr|F9X6E3|F9X6E3_ZYMTI	sp|P04385|GAL1_YEAST	44.135	503	262	12	28	517	32	528	1.56e-130	388
F9X070	P40078	tr|F9X070|F9X070_ZYMTI	sp|P40078|NSA2_YEAST	70.229	262	76	2	1	261	1	261	1.84e-130	368
F9XB61	P23255	tr|F9XB61|F9XB61_ZYMTI	sp|P23255|TAF2_YEAST	31.198	968	570	23	266	1162	336	1278	1.85e-130	431
F9WX30	Q99297	tr|F9WX30|F9WX30_ZYMTI	sp|Q99297|ODC2_YEAST	58	300	117	3	6	300	9	304	2.1e-130	371
F9XLB0	Q12029	tr|F9XLB0|F9XLB0_ZYMTI	sp|Q12029|FSF1_YEAST	56.598	341	130	2	1	337	1	327	2.4e-130	373
F9XC47	P38181	tr|F9XC47|F9XC47_ZYMTI	sp|P38181|NU170_YEAST	25.176	1418	876	36	18	1290	97	1474	2.45e-130	435
F9XPF1	P40445	tr|F9XPF1|F9XPF1_ZYMTI	sp|P40445|YIQ6_YEAST	39.579	523	299	4	9	515	19	540	2.61e-130	388
F9X514	P27796	tr|F9X514|F9X514_ZYMTI	sp|P27796|THIK_YEAST	49.63	405	183	7	6	401	25	417	2.65e-130	379
F9WYB3	P46677	tr|F9WYB3|F9WYB3_ZYMTI	sp|P46677|TAF1_YEAST	33.122	945	488	27	140	1024	202	1062	3.36e-130	419
F9X1R6	P53893	tr|F9X1R6|F9X1R6_ZYMTI	sp|P53893|RIA1_YEAST	42.361	576	278	10	516	1083	580	1109	3.6e-130	422
F9XB67	P15202	tr|F9XB67|F9XB67_ZYMTI	sp|P15202|CATA_YEAST	43.86	513	252	11	48	536	4	504	5.48e-130	387
F9XGF5	Q08951	tr|F9XGF5|F9XGF5_ZYMTI	sp|Q08951|AP3D_YEAST	33.427	712	390	14	1	701	23	661	6.12e-130	414
F9XI36	P43545	tr|F9XI36|F9XI36_ZYMTI	sp|P43545|SNZ3_YEAST	66.078	283	94	1	17	297	2	284	8.17e-130	369
F9X156	P38249	tr|F9X156|F9X156_ZYMTI	sp|P38249|EIF3A_YEAST	31.25	1008	578	23	1	972	1	929	1.12e-129	417
F9XKN6	P08018	tr|F9XKN6|F9XKN6_ZYMTI	sp|P08018|PBS2_YEAST	54.545	363	100	5	169	525	321	624	1.25e-129	394
F9XED8	P32318	tr|F9XED8|F9XED8_ZYMTI	sp|P32318|THI4_YEAST	63.605	294	86	4	34	309	34	324	1.57e-129	370
F9X525	Q99385	tr|F9X525|F9X525_ZYMTI	sp|Q99385|VCX1_YEAST	55.827	369	153	4	13	373	35	401	1.64e-129	376
F9WZI3	P38755	tr|F9WZI3|F9WZI3_ZYMTI	sp|P38755|OSH7_YEAST	49.875	399	183	8	17	405	27	418	1.82e-129	382
F9XNA2	P36009	tr|F9XNA2|F9XNA2_ZYMTI	sp|P36009|DHR2_YEAST	37.628	683	373	13	1	635	42	719	2.33e-129	396
F9X0Y8	P29704	tr|F9X0Y8|F9X0Y8_ZYMTI	sp|P29704|FDFT_YEAST	45.125	441	221	3	12	441	9	439	3.03e-129	380
F9XEF3	P06208	tr|F9XEF3|F9XEF3_ZYMTI	sp|P06208|LEU1_YEAST	44.124	451	225	5	2	448	50	477	4.41e-129	385
F9X1G8	P54838	tr|F9X1G8|F9X1G8_ZYMTI	sp|P54838|DAK1_YEAST	39.138	603	333	15	1	588	1	584	6.24e-129	388
F9XIM5	P48562	tr|F9XIM5|F9XIM5_ZYMTI	sp|P48562|CLA4_YEAST	52.451	408	172	8	420	811	441	842	6.33e-129	404
F9X4R5	Q03529	tr|F9X4R5|F9X4R5_ZYMTI	sp|Q03529|SCS7_YEAST	49.742	388	172	9	3	386	6	374	7.33e-129	374
F9X7L6	P32190	tr|F9X7L6|F9X7L6_ZYMTI	sp|P32190|GLPK_YEAST	42.707	569	237	17	45	528	138	702	7.91e-129	390
F9XCH1	P53326	tr|F9XCH1|F9XCH1_ZYMTI	sp|P53326|YG5L_YEAST	40.688	494	250	9	67	519	111	602	8.9e-129	389
F9X6K2	Q99312	tr|F9X6K2|F9X6K2_ZYMTI	sp|Q99312|ISN1_YEAST	48.559	451	182	11	1	404	1	448	9.92e-129	376
F9XAV1	P53010	tr|F9XAV1|F9XAV1_ZYMTI	sp|P53010|PAN2_YEAST	29.577	1136	671	37	25	1088	32	1110	1.21e-128	419
F9X3Q5	P53045	tr|F9X3Q5|F9X3Q5_ZYMTI	sp|P53045|MSMO_YEAST	59.31	290	117	1	7	296	17	305	1.82e-128	366
F9XI58	P40367	tr|F9XI58|F9XI58_ZYMTI	sp|P40367|GPI7_YEAST	32.004	903	498	25	21	904	15	820	1.85e-128	405
F9XK74	P36775	tr|F9XK74|F9XK74_ZYMTI	sp|P36775|LONM_YEAST	34.959	738	346	14	208	891	435	1092	2.19e-128	413
F9XHW8	Q04991	tr|F9XHW8|F9XHW8_ZYMTI	sp|Q04991|FMP42_YEAST	42.54	496	270	10	75	564	8	494	3.28e-128	384
F9XHP8	P16649	tr|F9XHP8|F9XHP8_ZYMTI	sp|P16649|TUP1_YEAST	48.655	409	144	7	252	597	302	707	3.59e-128	391
F9XM52	Q08601	tr|F9XM52|F9XM52_ZYMTI	sp|Q08601|MCA1_YEAST	56.787	361	130	4	72	410	76	432	4.19e-128	374
F9XIW3	P38920	tr|F9XIW3|F9XIW3_ZYMTI	sp|P38920|MLH1_YEAST	47.867	422	203	4	26	437	4	418	4.29e-128	396
F9X182	P53941	tr|F9X182|F9X182_ZYMTI	sp|P53941|IMP4_YEAST	58.644	295	117	3	1	295	1	290	4.69e-128	364
F9WXW7	P15380	tr|F9WXW7|F9WXW7_ZYMTI	sp|P15380|PUT4_YEAST	39.502	562	311	10	1	546	66	614	5.42e-128	386
F9XJX1	P40009	tr|F9XJX1|F9XJX1_ZYMTI	sp|P40009|YND1_YEAST	36.689	586	304	15	5	571	7	544	5.48e-128	391
F9XFC7	P29311	tr|F9XFC7|F9XFC7_ZYMTI	sp|P29311|BMH1_YEAST	67.547	265	83	2	1	262	1	265	5.51e-128	362
F9X0W7	P36091	tr|F9X0W7|F9X0W7_ZYMTI	sp|P36091|DCW1_YEAST	44.706	425	224	6	16	438	21	436	6.41e-128	375
F9X7Z8	P09201	tr|F9X7Z8|F9X7Z8_ZYMTI	sp|P09201|F16P_YEAST	59.45	291	112	2	13	298	13	302	8.32e-128	366
F9XMK9	P25043	tr|F9XMK9|F9XMK9_ZYMTI	sp|P25043|PSB2_YEAST	68.421	247	77	1	1	246	1	247	1.32e-127	361
F9XHU8	P40303	tr|F9XHU8|F9XHU8_ZYMTI	sp|P40303|PSA4_YEAST	70.213	235	67	1	3	234	2	236	1.7e-127	360
F9X625	Q07729	tr|F9X625|F9X625_ZYMTI	sp|Q07729|GUAD_YEAST	43.816	477	229	12	9	455	20	487	1.72e-127	377
F9X0A9	P23639	tr|F9X0A9|F9X0A9_ZYMTI	sp|P23639|PSA2_YEAST	65.248	282	66	1	1	282	1	250	2.19e-127	360
F9X173	P33202	tr|F9X173|F9X173_ZYMTI	sp|P33202|UFD4_YEAST	40.571	631	291	13	1232	1836	911	1483	2.26e-127	435
F9XJT9	P40047	tr|F9XJT9|F9XJT9_ZYMTI	sp|P40047|ALDH5_YEAST	43.723	462	253	4	8	468	32	487	2.55e-127	379
F9XAQ8	P05750	tr|F9XAQ8|F9XAQ8_ZYMTI	sp|P05750|RS3_YEAST	73.84	237	55	2	6	241	5	235	2.58e-127	359
F9XN87	P38994	tr|F9XN87|F9XN87_ZYMTI	sp|P38994|MSS4_YEAST	47.357	454	180	8	117	557	345	752	2.84e-127	389
F9X1I9	P53829	tr|F9X1I9|F9X1I9_ZYMTI	sp|P53829|CAF40_YEAST	67.279	272	88	1	87	357	102	373	2.91e-127	369
F9X0F2	P38124	tr|F9X0F2|F9X0F2_ZYMTI	sp|P38124|FLR1_YEAST	39.736	531	278	6	72	578	32	544	3.75e-127	382
F9XHT0	P53631	tr|F9XHT0|F9XHT0_ZYMTI	sp|P53631|HXT17_YEAST	39.437	568	304	12	1	545	1	551	4.15e-127	383
F9XC25	P53048	tr|F9XC25|F9XC25_ZYMTI	sp|P53048|MAL11_YEAST	38.772	521	309	4	7	521	66	582	4.33e-127	384
F9XHQ5	P40107	tr|F9XHQ5|F9XHQ5_ZYMTI	sp|P40107|GMT1_YEAST	58.333	324	126	3	9	332	19	333	4.4e-127	366
F9XAE9	P27614	tr|F9XAE9|F9XAE9_ZYMTI	sp|P27614|CBPS_YEAST	41.552	580	283	18	29	583	25	573	4.51e-127	383
F9X543	P34163	tr|F9X543|F9X543_ZYMTI	sp|P34163|TGL1_YEAST	40.153	523	268	10	5	523	4	485	4.58e-127	381
F9XLL4	P32843	tr|F9XLL4|F9XLL4_ZYMTI	sp|P32843|YME2_YEAST	32.365	757	457	14	106	839	126	850	5.39e-127	400
F9XDJ3	Q06385	tr|F9XDJ3|F9XDJ3_ZYMTI	sp|Q06385|VPS74_YEAST	50.838	358	156	5	6	357	2	345	7.98e-127	365
F9XA66	P38251	tr|F9XA66|F9XA66_ZYMTI	sp|P38251|RFC5_YEAST	53.429	350	153	5	1	340	1	350	1.02e-126	365
F9WZ98	P42826	tr|F9WZ98|F9WZ98_ZYMTI	sp|P42826|XKS1_YEAST	40.37	540	283	11	6	520	21	546	1.08e-126	383
F9X7Q6	P36062	tr|F9X7Q6|F9X7Q6_ZYMTI	sp|P36062|AVT3_YEAST	38.825	613	297	11	28	583	101	692	1.47e-126	385
F9WYV4	P38205	tr|F9WYV4|F9WYV4_ZYMTI	sp|P38205|NCL1_YEAST	46.085	447	195	9	3	447	34	436	1.49e-126	391
F9XIY5	P05374	tr|F9XIY5|F9XIY5_ZYMTI	sp|P05374|CHO2_YEAST	32.164	855	473	25	41	865	7	784	1.5e-126	403
F9XH95	P25621	tr|F9XH95|F9XH95_ZYMTI	sp|P25621|FEN2_YEAST	45.392	434	225	5	24	447	29	460	1.73e-126	375
F9XH56	Q08548	tr|F9XH56|F9XH56_ZYMTI	sp|Q08548|ALE1_YEAST	41.432	461	261	6	17	469	17	476	2.79e-126	382
F9XB28	P05317	tr|F9XB28|F9XB28_ZYMTI	sp|P05317|RLA0_YEAST	64.856	313	109	1	1	313	1	312	5.2e-126	360
F9XES1	P24004	tr|F9XES1|F9XES1_ZYMTI	sp|P24004|PEX1_YEAST	38.881	679	320	16	558	1227	451	1043	5.89e-126	412
F9WWH0	P39073	tr|F9WWH0|F9WWH0_ZYMTI	sp|P39073|SSN3_YEAST	55.523	344	126	5	55	395	180	499	6.38e-126	373
F9X845	P38776	tr|F9X845|F9X845_ZYMTI	sp|P38776|YHK8_YEAST	40.845	497	287	6	70	561	17	511	7.57e-126	377
F9X656	P53088	tr|F9X656|F9X656_ZYMTI	sp|P53088|CTU1_YEAST	58.719	281	103	1	4	284	20	287	8.42e-126	367
F9X8I9	P04173	tr|F9X8I9|F9X8I9_ZYMTI	sp|P04173|LEU3_YEAST	47.989	373	177	5	11	380	6	364	8.54e-126	365
F9XPS5	P36150	tr|F9XPS5|F9XPS5_ZYMTI	sp|P36150|SUMT_YEAST	39.492	590	273	11	5	525	14	588	8.78e-126	379
F9X3Y8	P53966	tr|F9X3Y8|F9X3Y8_ZYMTI	sp|P53966|KTR5_YEAST	42.827	481	231	12	62	508	19	489	1.59e-125	375
F9XGH2	P43556	tr|F9XGH2|F9XGH2_ZYMTI	sp|P43556|RGD2_YEAST	33.196	729	422	15	1	681	1	712	2.43e-125	390
F9WYY2	P39932	tr|F9WYY2|F9WYY2_ZYMTI	sp|P39932|STL1_YEAST	40.189	530	289	11	1	515	14	530	2.69e-125	377
F9XAQ5	P25443	tr|F9XAQ5|F9XAQ5_ZYMTI	sp|P25443|RS2_YEAST	78.241	216	47	0	46	261	30	245	2.83e-125	355
F9XH08	P14904	tr|F9XH08|F9XH08_ZYMTI	sp|P14904|AMPL_YEAST	42.308	468	258	8	21	480	48	511	4.18e-125	372
F9XHY1	P43553	tr|F9XHY1|F9XHY1_ZYMTI	sp|P43553|ALR2_YEAST	47.549	408	164	7	39	402	388	789	8.07e-125	379
F9XB37	P53206	tr|F9XB37|F9XB37_ZYMTI	sp|P53206|CYSKL_YEAST	56.941	353	144	5	100	450	46	392	8.65e-125	366
F9XHX9	P47082	tr|F9XHX9|F9XHX9_ZYMTI	sp|P47082|AVT1_YEAST	39.116	611	310	10	50	651	34	591	1.58e-124	380
F9XBB7	P14743	tr|F9XBB7|F9XBB7_ZYMTI	sp|P14743|NMT_YEAST	46.358	453	217	7	424	871	24	455	1.79e-124	381
F9X0B6	P40086	tr|F9X0B6|F9X0B6_ZYMTI	sp|P40086|COX15_YEAST	49.495	396	194	4	87	481	69	459	1.99e-124	375
F9XG03	P40151	tr|F9XG03|F9XG03_ZYMTI	sp|P40151|WRIP1_YEAST	38.151	595	299	16	1	548	11	583	3.44e-124	375
F9XPM4	P04802	tr|F9XPM4|F9XPM4_ZYMTI	sp|P04802|SYDC_YEAST	50.365	411	181	7	14	413	15	413	4.12e-124	369
F9X9G8	P35497	tr|F9X9G8|F9X9G8_ZYMTI	sp|P35497|DHSO1_YEAST	52.676	355	162	3	3	352	4	357	4.95e-124	359
F9X2E8	P39518	tr|F9X2E8|F9X2E8_ZYMTI	sp|P39518|LCF2_YEAST	34.644	661	412	10	44	691	82	735	4.97e-124	384
F9WY46	P24783	tr|F9WY46|F9WY46_ZYMTI	sp|P24783|DBP2_YEAST	45.287	435	232	4	444	877	61	490	6.14e-124	390
F9XFS2	P23394	tr|F9XFS2|F9XFS2_ZYMTI	sp|P23394|PRP28_YEAST	39.154	544	256	13	72	597	73	559	7.54e-124	377
F9X5S6	P38715	tr|F9X5S6|F9X5S6_ZYMTI	sp|P38715|GRE3_YEAST	54.259	317	138	3	4	313	2	318	7.59e-124	356
F9X7I9	P32458	tr|F9X7I9|F9X7I9_ZYMTI	sp|P32458|CDC11_YEAST	48.371	399	168	8	10	371	11	408	8.35e-124	362
F9X2P1	P38297	tr|F9X2P1|F9X2P1_ZYMTI	sp|P38297|FZO1_YEAST	34.323	775	410	17	212	927	119	853	1.01e-123	394
F9XN15	Q06287	tr|F9XN15|F9XN15_ZYMTI	sp|Q06287|NEP1_YEAST	70.588	238	65	3	22	257	18	252	1.2e-123	350
F9X5I4	P08466	tr|F9X5I4|F9X5I4_ZYMTI	sp|P08466|NUC1_YEAST	60.44	273	99	3	78	341	54	326	1.85e-123	356
F9X773	P29453	tr|F9X773|F9X773_ZYMTI	sp|P29453|RL8B_YEAST	68.4	250	76	2	5	254	2	248	2.37e-123	350
F9X0A1	P23542	tr|F9X0A1|F9X0A1_ZYMTI	sp|P23542|AATC_YEAST	43.137	408	223	5	25	424	2	408	2.45e-123	362
F9XCK3	P22517	tr|F9XCK3|F9XCK3_ZYMTI	sp|P22517|KCC2_YEAST	46.86	414	196	8	6	401	30	437	2.63e-123	362
F9WWE4	P47122	tr|F9WWE4|F9WWE4_ZYMTI	sp|P47122|GPN1_YEAST	50.505	396	138	12	10	362	5	385	2.94e-123	358
F9XG08	P20133	tr|F9XG08|F9XG08_ZYMTI	sp|P20133|PGTB2_YEAST	53.636	330	140	4	22	350	1	318	5.01e-123	355
F9XE67	P32501	tr|F9XE67|F9XE67_ZYMTI	sp|P32501|EI2BE_YEAST	34.366	710	425	16	6	691	8	700	5.58e-123	381
F9XIC4	Q08235	tr|F9XIC4|F9XIC4_ZYMTI	sp|Q08235|BRX1_YEAST	55.405	296	112	2	1	296	1	276	8.19e-123	352
F9XAN5	P17709	tr|F9XAN5|F9XAN5_ZYMTI	sp|P17709|HXKG_YEAST	41.412	524	249	13	2	503	13	500	9.72e-123	367
F9XFR4	P07143	tr|F9XFR4|F9XFR4_ZYMTI	sp|P07143|CY1_YEAST	64.634	246	87	0	69	314	60	305	1.49e-122	352
F9WX47	P53049	tr|F9WX47|F9WX47_ZYMTI	sp|P53049|YOR1_YEAST	43.396	477	259	3	1	467	1002	1477	1.52e-122	388
F9X0X5	P53197	tr|F9X0X5|F9X0X5_ZYMTI	sp|P53197|CDH1_YEAST	40.31	516	245	15	100	569	55	553	1.63e-122	371
F9X2I8	Q05979	tr|F9X2I8|F9X2I8_ZYMTI	sp|Q05979|KYNU_YEAST	45.125	441	213	10	24	451	15	439	1.92e-122	363
F9XFC0	P00498	tr|F9XFC0|F9XFC0_ZYMTI	sp|P00498|HIS1_YEAST	56.013	316	118	3	1	315	1	296	4.58e-122	350
F9XQ76	Q12250	tr|F9XQ76|F9XQ76_ZYMTI	sp|Q12250|RPN5_YEAST	42.828	488	231	8	1	485	1	443	4.75e-122	362
F9X4T9	P23641	tr|F9X4T9|F9X4T9_ZYMTI	sp|P23641|MPCP_YEAST	59.655	290	117	0	34	323	17	306	4.79e-122	351
F9XEC2	P32901	tr|F9XEC2|F9XEC2_ZYMTI	sp|P32901|PTR2_YEAST	38.128	577	298	14	31	601	43	566	4.81e-122	372
F9XDQ8	P41805	tr|F9XDQ8|F9XDQ8_ZYMTI	sp|P41805|RL10_YEAST	71.233	219	63	0	1	219	1	219	5.18e-122	343
F9XEK6	Q12377	tr|F9XEK6|F9XEK6_ZYMTI	sp|Q12377|RPN6_YEAST	45.455	429	217	6	9	422	7	433	5.4e-122	359
F9WYR8	P40416	tr|F9WYR8|F9WYR8_ZYMTI	sp|P40416|ATM1_YEAST	36.058	624	384	10	280	894	68	685	6.03e-122	386
F9XDC7	P18962	tr|F9XDC7|F9XDC7_ZYMTI	sp|P18962|DAP2_YEAST	37.293	665	375	18	104	741	148	797	6.18e-122	384
F9XEF5	P32608	tr|F9XEF5|F9XEF5_ZYMTI	sp|P32608|RTG2_YEAST	40.481	499	264	12	1	485	18	497	7.98e-122	368
F9X7B1	P32497	tr|F9X7B1|F9X7B1_ZYMTI	sp|P32497|EIF3C_YEAST	32.708	746	458	16	56	790	83	795	9.63e-122	385
F9XE90	P46680	tr|F9XE90|F9XE90_ZYMTI	sp|P46680|AIP1_YEAST	37.249	647	331	24	1	610	4	612	1.53e-121	371
F9XLE6	Q06137	tr|F9XLE6|F9XLE6_ZYMTI	sp|Q06137|YL345_YEAST	40.87	460	255	7	21	469	52	505	1.77e-121	364
F9X9W7	Q01532	tr|F9X9W7|F9X9W7_ZYMTI	sp|Q01532|BLH1_YEAST	44.258	418	219	8	65	470	67	482	3.29e-121	360
F9XB10	P32317	tr|F9XB10|F9XB10_ZYMTI	sp|P32317|AFG1_YEAST	43.008	472	225	12	17	445	36	506	3.57e-121	362
F9XME7	P53254	tr|F9XME7|F9XME7_ZYMTI	sp|P53254|UTP22_YEAST	29.592	1176	682	36	8	1071	94	1235	5.94e-121	399
F9X7S0	P33303	tr|F9X7S0|F9X7S0_ZYMTI	sp|P33303|SFC1_YEAST	59.076	303	116	4	12	308	5	305	7.39e-121	348
F9XCR6	P38237	tr|F9XCR6|F9XCR6_ZYMTI	sp|P38237|UBP14_YEAST	31.873	822	456	27	21	794	15	780	9.26e-121	380
F9XKD2	P38702	tr|F9XKD2|F9XKD2_ZYMTI	sp|P38702|LEU5_YEAST	50.704	355	158	6	18	358	6	357	1.24e-120	350
F9X3D3	P48445	tr|F9X3D3|F9X3D3_ZYMTI	sp|P48445|BPL1_YEAST	34.417	738	377	21	7	687	1	688	1.38e-120	373
F9X3M2	Q12069	tr|F9X3M2|F9X3M2_ZYMTI	sp|Q12069|PUS9_YEAST	46.392	388	169	9	64	440	101	460	1.73e-120	358
F9XI34	P38629	tr|F9XI34|F9XI34_ZYMTI	sp|P38629|RFC3_YEAST	50.872	344	141	6	43	385	9	325	1.95e-120	353
F9XGW1	Q08220	tr|F9XGW1|F9XGW1_ZYMTI	sp|Q08220|GSHB_YEAST	40.971	515	266	16	7	509	2	490	2.07e-120	360
F9X2J7	P13393	tr|F9X2J7|F9X2J7_ZYMTI	sp|P13393|TBP_YEAST	79.535	215	38	2	50	260	27	239	2.14e-120	341
F9XQ99	Q08193	tr|F9XQ99|F9XQ99_ZYMTI	sp|Q08193|GAS5_YEAST	50.42	357	169	4	34	386	30	382	2.46e-120	358
F9XNL8	P25605	tr|F9XNL8|F9XNL8_ZYMTI	sp|P25605|ILV6_YEAST	59.136	301	103	5	20	315	23	308	4.56e-120	345
F9X843	P23638	tr|F9X843|F9X843_ZYMTI	sp|P23638|PSA3_YEAST	67.623	244	78	1	2	244	3	246	6.25e-120	340
F9XEN9	P22438	tr|F9XEN9|F9XEN9_ZYMTI	sp|P22438|SYMM_YEAST	36.333	600	308	15	50	620	3	557	6.93e-120	366
F9XDE4	P10363	tr|F9XDE4|F9XDE4_ZYMTI	sp|P10363|PRI1_YEAST	44.365	417	205	7	80	490	6	401	7.22e-120	355
F9XFJ5	Q00055	tr|F9XFJ5|F9XFJ5_ZYMTI	sp|Q00055|GPD1_YEAST	47.03	404	165	4	610	1013	33	387	8.98e-120	370
F9X3N6	P31116	tr|F9X3N6|F9X3N6_ZYMTI	sp|P31116|DHOM_YEAST	50.541	370	168	4	7	375	4	359	1.05e-119	349
F9XBD6	P27351	tr|F9XBD6|F9XBD6_ZYMTI	sp|P27351|AP2B_YEAST	37.621	622	361	14	8	607	3	619	1.47e-119	371
F9X4Z5	P46995	tr|F9X4Z5|F9X4Z5_ZYMTI	sp|P46995|SET2_YEAST	41.279	516	241	13	28	510	22	508	1.52e-119	375
F9X0K6	P38156	tr|F9X0K6|F9X0K6_ZYMTI	sp|P38156|MAL31_YEAST	39.526	506	297	6	14	511	74	578	2.16e-119	362
F9XA55	Q07904	tr|F9XA55|F9XA55_ZYMTI	sp|Q07904|THI73_YEAST	37.761	527	296	7	6	509	4	521	2.2e-119	359
F9XND4	P25345	tr|F9XND4|F9XND4_ZYMTI	sp|P25345|SYNM_YEAST	40.252	477	245	10	46	506	32	484	2.43e-119	358
F9WZM5	P40217	tr|F9WZM5|F9WZM5_ZYMTI	sp|P40217|EIF3I_YEAST	49.855	345	166	4	1	340	1	343	3.03e-119	346
F9XGD5	P0CX78	tr|F9XGD5|F9XGD5_ZYMTI	sp|P0CX78|ASP23_YEAST	50	360	169	4	7	362	4	356	3.14e-119	347
F9X6Q5	P40032	tr|F9X6Q5|F9X6Q5_ZYMTI	sp|P40032|TPA1_YEAST	33.992	709	319	15	1	626	1	643	6.75e-119	365
F9X1L1	P53378	tr|F9X1L1|F9X1L1_ZYMTI	sp|P53378|TBG_YEAST	40.919	479	262	8	1	469	1	468	7.5e-119	354
F9XEQ0	P07283	tr|F9XEQ0|F9XEQ0_ZYMTI	sp|P07283|PMM_YEAST	62.308	260	86	3	10	269	7	254	8.7e-119	338
F9XLR3	Q12500	tr|F9XLR3|F9XLR3_ZYMTI	sp|Q12500|AVL9_YEAST	39.794	485	259	8	10	469	12	488	9.54e-119	370
F9XDL1	Q03254	tr|F9XDL1|F9XDL1_ZYMTI	sp|Q03254|FCP1_YEAST	36.585	656	315	15	5	621	7	600	9.87e-119	374
F9WY76	P53326	tr|F9WY76|F9WY76_ZYMTI	sp|P53326|YG5L_YEAST	35.889	613	310	14	70	646	37	602	1.02e-118	371
F9X778	P32190	tr|F9X778|F9X778_ZYMTI	sp|P32190|GLPK_YEAST	36.499	674	270	19	63	585	40	706	1.16e-118	366
F9XBZ9	P38286	tr|F9XBZ9|F9XBZ9_ZYMTI	sp|P38286|MKAR_YEAST	52.188	320	143	2	21	330	27	346	1.75e-118	343
F9X316	P26783	tr|F9X316|F9X316_ZYMTI	sp|P26783|RS5_YEAST	70.667	225	54	1	1	213	1	225	1.88e-118	334
F9XCC1	P39994	tr|F9XCC1|F9XCC1_ZYMTI	sp|P39994|YEC0_YEAST	38.462	585	300	12	2	569	3	544	2.46e-118	360
F9X0N8	P25087	tr|F9X0N8|F9X0N8_ZYMTI	sp|P25087|ERG6_YEAST	46.703	364	190	1	12	375	9	368	2.61e-118	346
F9X198	P37838	tr|F9X198|F9X198_ZYMTI	sp|P37838|NOP4_YEAST	37.267	644	329	17	56	663	26	630	3.29e-118	369
F9XEE7	P04173	tr|F9XEE7|F9XEE7_ZYMTI	sp|P04173|LEU3_YEAST	49.589	365	177	6	17	381	5	362	4.93e-118	345
F9X9L6	P54114	tr|F9X9L6|F9X9L6_ZYMTI	sp|P54114|ALDH3_YEAST	42.412	481	260	10	1	469	29	504	5.24e-118	353
F9X6G6	P39104	tr|F9X6G6|F9X6G6_ZYMTI	sp|P39104|PIK1_YEAST	47.529	425	177	7	532	954	685	1065	5.27e-118	384
F9WYT6	P47161	tr|F9WYT6|F9WYT6_ZYMTI	sp|P47161|VPS70_YEAST	34.61	679	420	8	99	764	144	811	5.96e-118	372
F9XHB4	P25375	tr|F9XHB4|F9XHB4_ZYMTI	sp|P25375|PRTD_YEAST	33.333	729	413	16	47	760	34	704	8.25e-118	369
F9X3Z0	P10870	tr|F9X3Z0|F9X3Z0_ZYMTI	sp|P10870|SNF3_YEAST	43.319	464	249	6	31	491	103	555	1.15e-117	366
F9XGU5	P32353	tr|F9XGU5|F9XGU5_ZYMTI	sp|P32353|ERG3_YEAST	44.562	377	191	5	1	373	1	363	1.15e-117	344
F9X6X0	P27796	tr|F9X6X0|F9X6X0_ZYMTI	sp|P27796|THIK_YEAST	45.255	411	205	7	7	413	23	417	1.59e-117	347
F9X7U9	P32476	tr|F9X7U9|F9X7U9_ZYMTI	sp|P32476|ERG1_YEAST	40.329	486	260	10	30	496	20	494	2.09e-117	352
F9X7Y4	P32891	tr|F9X7Y4|F9X7Y4_ZYMTI	sp|P32891|DLD1_YEAST	39.915	471	253	10	3	450	112	575	2.31e-117	353
F9XIX3	P32610	tr|F9XIX3|F9XIX3_ZYMTI	sp|P32610|VATD_YEAST	66.031	262	83	4	1	262	1	256	2.44e-117	334
F9XGZ8	P53040	tr|F9XGZ8|F9XGZ8_ZYMTI	sp|P53040|TAF6_YEAST	39.448	507	240	12	2	443	9	513	2.53e-117	351
F9XMN5	P04819	tr|F9XMN5|F9XMN5_ZYMTI	sp|P04819|DNLI1_YEAST	33.239	704	375	16	141	837	135	750	2.7e-117	372
F9WZD4	P53283	tr|F9WZD4|F9WZD4_ZYMTI	sp|P53283|TPO2_YEAST	37.265	585	312	10	14	547	31	611	2.9e-117	358
F9XNV9	P39981	tr|F9XNV9|F9XNV9_ZYMTI	sp|P39981|AVT2_YEAST	44.714	454	226	7	104	544	32	473	3.38e-117	353
F9X1V6	P32332	tr|F9X1V6|F9X1V6_ZYMTI	sp|P32332|OAC1_YEAST	53.094	307	135	2	6	312	24	321	5.02e-117	338
F9XDY2	P18900	tr|F9XDY2|F9XDY2_ZYMTI	sp|P18900|COQ1_YEAST	45.116	430	176	5	84	453	44	473	5.51e-117	349
F9WZN4	P00175	tr|F9WZN4|F9WZN4_ZYMTI	sp|P00175|CYB2_YEAST	41.102	472	264	7	7	465	91	561	9.13e-117	353
F9XBV8	P53101	tr|F9XBV8|F9XBV8_ZYMTI	sp|P53101|STR3_YEAST	50.485	412	172	11	404	784	6	416	9.49e-117	360
F9WXI0	P38623	tr|F9WXI0|F9WXI0_ZYMTI	sp|P38623|RCK2_YEAST	43.548	496	212	14	100	559	103	566	1.36e-116	360
F9X3N0	P32794	tr|F9X3N0|F9X3N0_ZYMTI	sp|P32794|AFG2_YEAST	38.146	561	304	9	129	673	242	775	1.73e-116	365
F9X742	P39525	tr|F9X742|F9X742_ZYMTI	sp|P39525|CEM1_YEAST	43.304	448	225	10	2	430	3	440	1.95e-116	345
F9XNV2	P40066	tr|F9XNV2|F9XNV2_ZYMTI	sp|P40066|GLE2_YEAST	48.725	353	169	7	8	352	16	364	2.35e-116	340
F9X8S5	Q12482	tr|F9X8S5|F9X8S5_ZYMTI	sp|Q12482|AGC1_YEAST	53.203	359	139	7	306	654	487	826	4.98e-116	368
F9XQ30	P27616	tr|F9XQ30|F9XQ30_ZYMTI	sp|P27616|PUR7_YEAST	54.902	306	123	4	3	296	2	304	8.83e-116	334
F9X4K1	P07170	tr|F9X4K1|F9X4K1_ZYMTI	sp|P07170|KAD2_YEAST	68.636	220	69	0	38	257	2	221	9.75e-116	329
F9WYV9	P25808	tr|F9WYV9|F9WYV9_ZYMTI	sp|P25808|SPB4_YEAST	36.318	592	314	11	24	601	17	559	1.01e-115	357
F9XJA8	P07259	tr|F9XJA8|F9XJA8_ZYMTI	sp|P07259|PYR1_YEAST	61.18	322	123	1	1515	1836	1892	2211	1.32e-115	406
F9X554	P19073	tr|F9X554|F9X554_ZYMTI	sp|P19073|CDC42_YEAST	81.081	185	35	0	5	189	3	187	1.41e-115	325
F9X560	P38431	tr|F9X560|F9X560_ZYMTI	sp|P38431|IF5_YEAST	45.783	415	197	7	3	413	2	392	1.55e-115	342
F9X8V8	P15179	tr|F9X8V8|F9X8V8_ZYMTI	sp|P15179|SYDM_YEAST	38.279	674	332	25	26	655	19	652	1.95e-115	358
F9XJS2	P32580	tr|F9XJS2|F9XJS2_ZYMTI	sp|P32580|SUV3_YEAST	42.045	528	262	13	34	555	215	704	2.09e-115	363
F9XNK2	P00175	tr|F9XNK2|F9XNK2_ZYMTI	sp|P00175|CYB2_YEAST	39.175	485	278	8	7	478	91	571	2.31e-115	350
F9WWA4	P32905	tr|F9WWA4|F9WWA4_ZYMTI	sp|P32905|RSSA1_YEAST	71.359	206	59	0	5	210	2	207	2.43e-115	331
F9X015	P07172	tr|F9X015|F9X015_ZYMTI	sp|P07172|HIS8_YEAST	45.432	405	187	10	1	397	1	379	2.47e-115	340
F9X7G5	P39932	tr|F9X7G5|F9X7G5_ZYMTI	sp|P39932|STL1_YEAST	38.2	500	291	7	5	498	20	507	3.9e-115	350
F9XB58	P53090	tr|F9XB58|F9XB58_ZYMTI	sp|P53090|ARO8_YEAST	38.554	498	273	10	68	538	6	497	6.38e-115	348
F9XML9	Q12149	tr|F9XML9|F9XML9_ZYMTI	sp|Q12149|RRP6_YEAST	40.381	525	282	11	13	527	11	514	7.08e-115	363
F9XJU3	P27515	tr|F9XJU3|F9XJU3_ZYMTI	sp|P27515|URK1_YEAST	39.832	477	263	9	14	473	31	500	7.61e-115	345
F9WZ24	Q12256	tr|F9WZ24|F9WZ24_ZYMTI	sp|Q12256|TPO4_YEAST	39.216	510	266	7	43	512	47	552	1.57e-114	351
F9XKN1	P27796	tr|F9XKN1|F9XKN1_ZYMTI	sp|P27796|THIK_YEAST	45.498	422	210	8	3	410	2	417	1.6e-114	339
F9X122	Q12001	tr|F9X122|F9X122_ZYMTI	sp|Q12001|ALG6_YEAST	38.938	565	287	9	22	566	7	533	2.98e-114	349
F9X3W3	P53871	tr|F9X3W3|F9X3W3_ZYMTI	sp|P53871|DUG3_YEAST	49.194	372	138	8	1	370	1	323	4.02e-114	335
F9XF27	Q03516	tr|F9XF27|F9XF27_ZYMTI	sp|Q03516|RSN1_YEAST	31.718	681	457	5	500	1175	23	700	4.07e-114	379
F9XG60	P53971	tr|F9XG60|F9XG60_ZYMTI	sp|P53971|FAP1_YEAST	31.61	851	489	23	165	955	55	872	4.21e-114	377
F9XM79	P38817	tr|F9XM79|F9XM79_ZYMTI	sp|P38817|GGA2_YEAST	45.202	396	206	4	23	410	24	416	4.94e-114	352
F9X9R4	P32916	tr|F9X9R4|F9X9R4_ZYMTI	sp|P32916|SRPR_YEAST	47.427	447	192	13	248	672	195	620	5.27e-114	353
F9XEQ2	P25451	tr|F9XEQ2|F9XEQ2_ZYMTI	sp|P25451|PSB3_YEAST	75.728	206	49	1	1	206	1	205	6.25e-114	321
F9X6R9	P36101	tr|F9X6R9|F9X6R9_ZYMTI	sp|P36101|TCD2_YEAST	47.445	411	190	7	94	503	60	445	7.71e-114	342
F9X7H3	P32528	tr|F9X7H3|F9X7H3_ZYMTI	sp|P32528|DUR1_YEAST	43.392	454	242	5	43	491	633	1076	7.83e-114	375
F9X3Y6	P36008	tr|F9X3Y6|F9X3Y6_ZYMTI	sp|P36008|EF1G2_YEAST	44.762	420	220	4	1	416	1	412	8.87e-114	337
F9X387	P37254	tr|F9X387|F9X387_ZYMTI	sp|P37254|PABS_YEAST	34.681	816	393	31	4	722	15	787	8.92e-114	359
F9XA69	P0CX37	tr|F9XA69|F9XA69_ZYMTI	sp|P0CX37|RS6A_YEAST	68.333	240	71	1	1	240	1	235	1.56e-113	323
F9XLM9	P36035	tr|F9XLM9|F9XLM9_ZYMTI	sp|P36035|JEN1_YEAST	38.596	513	285	8	2	487	102	611	1.61e-113	346
F9XDB8	P52910	tr|F9XDB8|F9XDB8_ZYMTI	sp|P52910|ACS2_YEAST	35.507	690	366	24	8	672	42	677	1.91e-113	354
F9XII2	P09798	tr|F9XII2|F9XII2_ZYMTI	sp|P09798|CDC16_YEAST	33.152	552	338	3	5	556	233	753	2.44e-113	357
F9XEI3	P38810	tr|F9XEI3|F9XEI3_ZYMTI	sp|P38810|SFB3_YEAST	29.339	893	539	25	65	909	53	901	2.64e-113	367
F9XDN7	P38820	tr|F9XDN7|F9XDN7_ZYMTI	sp|P38820|UBA4_YEAST	40.835	431	221	8	57	480	37	440	2.79e-113	339
F9X627	P15565	tr|F9X627|F9X627_ZYMTI	sp|P15565|TRM1_YEAST	33.853	641	306	14	20	653	41	570	7.1e-113	348
F9XAL2	P36091	tr|F9XAL2|F9XAL2_ZYMTI	sp|P36091|DCW1_YEAST	49.709	344	164	6	3	344	73	409	7.89e-113	333
F9X057	P53037	tr|F9X057|F9X057_ZYMTI	sp|P53037|PSD2_YEAST	48.571	385	183	7	743	1122	709	1083	8.21e-113	377
F9X045	Q12436	tr|F9X045|F9X045_ZYMTI	sp|Q12436|ZRT2_YEAST	43.059	425	173	10	2	367	8	422	1.18e-112	333
F9XNQ9	P40498	tr|F9XNQ9|F9XNQ9_ZYMTI	sp|P40498|UTP25_YEAST	36.054	588	334	17	13	579	154	720	1.24e-112	350
F9XP61	Q12511	tr|F9XP61|F9XP61_ZYMTI	sp|Q12511|PDP1_YEAST	45.27	444	208	11	159	591	126	545	1.49e-112	347
F9XDN6	P53388	tr|F9XDN6|F9XDN6_ZYMTI	sp|P53388|DIP5_YEAST	36.31	504	308	7	41	535	77	576	1.66e-112	345
F9X0H5	Q02046	tr|F9X0H5|F9X0H5_ZYMTI	sp|Q02046|MTD1_YEAST	52.751	309	136	4	11	310	6	313	1.94e-112	327
F9XJE3	P12868	tr|F9XJE3|F9XJE3_ZYMTI	sp|P12868|PEP5_YEAST	27.333	1061	657	25	1	981	1	1027	2.22e-112	369
F9WXX5	P53974	tr|F9WXX5|F9WXX5_ZYMTI	sp|P53974|ARK1_YEAST	54.313	313	133	4	3	310	2	309	2.3e-112	353
F9WZS5	Q01919	tr|F9WZS5|F9WZS5_ZYMTI	sp|Q01919|KIN4_YEAST	54.633	313	99	2	251	558	39	313	2.78e-112	366
F9XDJ1	P32469	tr|F9XDJ1|F9XDJ1_ZYMTI	sp|P32469|DPH5_YEAST	56.522	276	117	2	1	275	1	274	2.95e-112	324
F9XHC6	P40558	tr|F9XHC6|F9XHC6_ZYMTI	sp|P40558|CFD1_YEAST	53.041	296	103	4	2	297	12	271	6.25e-112	323
F9XBL1	Q08204	tr|F9XBL1|F9XBL1_ZYMTI	sp|Q08204|SMC5_YEAST	28.119	1106	695	26	67	1118	33	1092	6.68e-112	372
F9WZ21	P38156	tr|F9WZ21|F9WZ21_ZYMTI	sp|P38156|MAL31_YEAST	37.992	508	301	6	7	504	73	576	7.99e-112	342
F9WX23	P53838	tr|F9WX23|F9WX23_ZYMTI	sp|P53838|BOR1_YEAST	36.243	527	297	8	33	550	61	557	8.11e-112	343
F9WYF7	Q12009	tr|F9WYF7|F9WYF7_ZYMTI	sp|Q12009|TRMB_YEAST	61.6	250	90	2	12	261	40	283	8.33e-112	322
F9XM88	P43619	tr|F9XM88|F9XM88_ZYMTI	sp|P43619|NADC_YEAST	53.289	304	127	5	1	300	1	293	9.23e-112	324
F9XBJ7	Q02336	tr|F9XBJ7|F9XBJ7_ZYMTI	sp|Q02336|ADA2_YEAST	38.889	486	242	12	4	489	4	434	1.07e-111	335
F9XI39	Q99186	tr|F9XI39|F9XI39_ZYMTI	sp|Q99186|AP2M_YEAST	37.323	493	256	11	1	442	1	491	1.24e-111	335
F9XNA8	P31384	tr|F9XNA8|F9XNA8_ZYMTI	sp|P31384|CCR4_YEAST	35.846	544	296	7	145	667	314	825	1.55e-111	354
F9XIH1	P32901	tr|F9XIH1|F9XIH1_ZYMTI	sp|P32901|PTR2_YEAST	32.768	531	343	4	31	561	56	572	1.71e-111	343
F9XI20	Q04371	tr|F9XI20|F9XI20_ZYMTI	sp|Q04371|ARMT1_YEAST	41.962	479	246	12	12	478	9	467	2.11e-111	335
F9X8B7	P26309	tr|F9X8B7|F9X8B7_ZYMTI	sp|P26309|CDC20_YEAST	45.789	380	182	7	231	591	184	558	3.05e-111	344
F9WXP4	Q99271	tr|F9WXP4|F9WXP4_ZYMTI	sp|Q99271|NAH1_YEAST	38.593	469	255	7	2	464	3	444	3.72e-111	350
F9XL23	P53759	tr|F9XL23|F9XL23_ZYMTI	sp|P53759|DUS1_YEAST	54.667	300	106	4	43	342	16	285	4.51e-111	337
F9X7D4	P34077	tr|F9X7D4|F9X7D4_ZYMTI	sp|P34077|NIC96_YEAST	28.197	915	526	20	37	944	42	832	4.59e-111	360
F9XBY9	P07703	tr|F9XBY9|F9XBY9_ZYMTI	sp|P07703|RPAC1_YEAST	47.956	367	150	7	17	383	4	329	4.99e-111	329
F9XPV4	P24784	tr|F9XPV4|F9XPV4_ZYMTI	sp|P24784|DBP1_YEAST	39.752	483	267	10	35	511	84	548	5.27e-111	342
F9XF15	P38624	tr|F9XF15|F9XF15_ZYMTI	sp|P38624|PSB1_YEAST	69.194	211	64	1	11	221	2	211	6.89e-111	315
F9X4V3	Q08968	tr|F9X4V3|F9X4V3_ZYMTI	sp|Q08968|FMP40_YEAST	35.439	649	328	21	54	627	56	688	7.56e-111	346
F9XIM3	Q06680	tr|F9XIM3|F9XIM3_ZYMTI	sp|Q06680|CND3_YEAST	28.369	1128	629	33	33	1084	10	1034	7.81e-111	368
F9XM87	P24280	tr|F9XM87|F9XM87_ZYMTI	sp|P24280|SEC14_YEAST	55.235	277	119	2	23	296	19	293	1.28e-110	322
F9X947	P32490	tr|F9X947|F9X947_ZYMTI	sp|P32490|MKK1_YEAST	52.581	310	138	4	191	497	203	506	2.45e-110	335
F9WY70	P14065	tr|F9WY70|F9WY70_ZYMTI	sp|P14065|GCY1_YEAST	52.318	302	134	4	2	296	8	306	2.83e-110	320
F9X9S7	P15380	tr|F9X9S7|F9X9S7_ZYMTI	sp|P15380|PUT4_YEAST	36.266	557	321	12	21	546	70	623	3.07e-110	340
F9XK96	P38174	tr|F9XK96|F9XK96_ZYMTI	sp|P38174|MAP2_YEAST	50.954	367	170	7	98	460	61	421	3.08e-110	330
F9WZE4	P21373	tr|F9WZE4|F9WZE4_ZYMTI	sp|P21373|UTR1_YEAST	49.171	362	171	5	45	401	100	453	3.74e-110	333
F9XME3	P53235	tr|F9XME3|F9XME3_ZYMTI	sp|P53235|EIF2A_YEAST	32.626	754	326	24	5	693	3	639	4.21e-110	345
F9X8F8	P49954	tr|F9X8F8|F9X8F8_ZYMTI	sp|P49954|NIT3_YEAST	54.11	292	126	4	2	290	4	290	4.84e-110	318
F9X2S9	P39006	tr|F9X2S9|F9X2S9_ZYMTI	sp|P39006|PSD1_YEAST	42.418	455	192	10	88	527	93	492	5.21e-110	335
F9XKF5	P22211	tr|F9XKF5|F9XKF5_ZYMTI	sp|P22211|NPR1_YEAST	49.315	365	165	7	371	727	416	768	5.52e-110	350
F9XCQ1	P36013	tr|F9XCQ1|F9XCQ1_ZYMTI	sp|P36013|MAOM_YEAST	36.464	543	319	9	115	638	118	653	6.21e-110	344
F9X6C1	Q12211	tr|F9X6C1|F9X6C1_ZYMTI	sp|Q12211|PUS1_YEAST	40.92	435	217	7	68	502	69	463	6.79e-110	336
F9WYY0	P32657	tr|F9WYY0|F9WYY0_ZYMTI	sp|P32657|CHD1_YEAST	33.962	689	379	15	722	1377	308	953	8.18e-110	382
F9XJW6	Q03655	tr|F9XJW6|F9XJW6_ZYMTI	sp|Q03655|GAS3_YEAST	43.382	408	207	8	6	391	7	412	8.57e-110	333
F9XJC2	P33753	tr|F9XJC2|F9XJC2_ZYMTI	sp|P33753|TRM2_YEAST	37.828	571	272	19	31	547	97	638	1.5e-109	343
F9XI12	P17505	tr|F9XI12|F9XI12_ZYMTI	sp|P17505|MDHM_YEAST	54.799	323	136	4	2	324	19	331	1.52e-109	320
F9XJV5	P43636	tr|F9XJV5|F9XJV5_ZYMTI	sp|P43636|ALG2_YEAST	43.681	451	225	11	4	439	6	442	1.65e-109	332
F9WXR2	P41338	tr|F9WXR2|F9WXR2_ZYMTI	sp|P41338|THIL_YEAST	45.387	401	205	7	48	439	3	398	1.67e-109	327
F9X202	P35844	tr|F9X202|F9X202_ZYMTI	sp|P35844|KES1_YEAST	49.167	360	156	6	12	346	5	362	1.67e-109	327
F9XJP8	P38767	tr|F9XJP8|F9XJP8_ZYMTI	sp|P38767|ERC1_YEAST	44.363	408	217	5	206	603	137	544	2.03e-109	340
F9WX49	P06106	tr|F9WX49|F9WX49_ZYMTI	sp|P06106|CYSD_YEAST	43.387	431	230	5	179	595	5	435	2.29e-109	333
F9X8G5	Q12154	tr|F9X8G5|F9X8G5_ZYMTI	sp|Q12154|GET3_YEAST	50.575	348	146	8	3	333	2	340	2.84e-109	320
F9XG53	P32521	tr|F9XG53|F9XG53_ZYMTI	sp|P32521|PAN1_YEAST	32.69	933	425	36	108	952	217	1034	3.11e-109	377
F9XPY0	Q07505	tr|F9XPY0|F9XPY0_ZYMTI	sp|Q07505|DLHH_YEAST	56.569	274	115	3	1	271	1	273	4.09e-109	314
F9WXM0	P23776	tr|F9WXM0|F9WXM0_ZYMTI	sp|P23776|EXG1_YEAST	45.673	416	199	14	22	418	37	444	4.34e-109	327
F9X2W0	P38110	tr|F9X2W0|F9X2W0_ZYMTI	sp|P38110|ATM_YEAST	28.465	1075	654	30	1854	2868	1768	2787	6.31e-109	389
F9X1I2	P11076	tr|F9X1I2|F9X1I2_ZYMTI	sp|P11076|ARF1_YEAST	78.889	180	38	0	1	180	1	180	1.35e-108	306
F9XK69	P52488	tr|F9XK69|F9XK69_ZYMTI	sp|P52488|UBA2_YEAST	38.447	528	287	14	4	516	3	507	1.37e-108	338
F9XCV4	P25335	tr|F9XCV4|F9XCV4_ZYMTI	sp|P25335|ALLC_YEAST	51.964	331	149	5	825	1152	19	342	1.71e-108	342
F9WY53	P32611	tr|F9WY53|F9WY53_ZYMTI	sp|P32611|RML2_YEAST	56.494	308	126	4	57	363	92	392	1.78e-108	321
F9XCN1	Q04033	tr|F9XCN1|F9XCN1_ZYMTI	sp|Q04033|YD415_YEAST	46.264	348	176	4	42	382	26	369	1.8e-108	321
F9XJ98	Q99385	tr|F9XJ98|F9XJ98_ZYMTI	sp|Q99385|VCX1_YEAST	50.535	374	168	6	10	369	38	408	2.72e-108	321
F9X7Z0	P06244	tr|F9X7Z0|F9X7Z0_ZYMTI	sp|P06244|KAPA_YEAST	42.298	383	195	8	2	382	39	397	2.75e-108	321
F9X6X1	P40061	tr|F9X6X1|F9X6X1_ZYMTI	sp|P40061|TSC11_YEAST	27.664	976	625	21	162	1109	301	1223	2.84e-108	370
F9X1I5	P0CX44	tr|F9X1I5|F9X1I5_ZYMTI	sp|P0CX44|RL1B_YEAST	74.194	217	56	0	1	217	1	217	3.37e-108	308
F9XIS3	P25358	tr|F9XIS3|F9XIS3_ZYMTI	sp|P25358|ELO2_YEAST	49.271	343	152	5	13	352	24	347	3.55e-108	318
F9X2C6	P40088	tr|F9X2C6|F9X2C6_ZYMTI	sp|P40088|FTR1_YEAST	50.47	319	143	6	15	327	16	325	4.42e-108	320
F9X7I6	Q07824	tr|F9X7I6|F9X7I6_ZYMTI	sp|Q07824|TPO1_YEAST	38.122	543	320	7	8	538	45	583	4.52e-108	333
F9XCM0	P43590	tr|F9XCM0|F9XCM0_ZYMTI	sp|P43590|YFH6_YEAST	39.827	462	262	7	23	480	71	520	4.53e-108	329
F9XJR3	Q06344	tr|F9XJR3|F9XJR3_ZYMTI	sp|Q06344|ESF1_YEAST	42.38	479	236	12	162	635	143	586	5.14e-108	338
F9X309	Q08647	tr|F9X309|F9X309_ZYMTI	sp|Q08647|PUS7_YEAST	30.593	742	383	19	18	745	37	660	5.4e-108	342
F9X3Y2	P47143	tr|F9X3Y2|F9X3Y2_ZYMTI	sp|P47143|ADK_YEAST	46.765	340	173	3	9	344	5	340	8.92e-108	317
F9XHN3	P14772	tr|F9XHN3|F9XHN3_ZYMTI	sp|P14772|BPT1_YEAST	26.176	1360	860	33	196	1438	221	1553	9.62e-108	374
F9X1G5	Q07786	tr|F9X1G5|F9X1G5_ZYMTI	sp|Q07786|DHSO2_YEAST	45.58	362	189	3	15	375	3	357	1.1e-107	318
F9X865	P34756	tr|F9X865|F9X865_ZYMTI	sp|P34756|FAB1_YEAST	35.788	679	313	14	1445	2033	1630	2275	1.9e-107	382
F9XJK0	P36156	tr|F9XJK0|F9XJK0_ZYMTI	sp|P36156|GTO2_YEAST	46.322	367	142	6	20	332	5	370	2.92e-107	316
F9XLN9	Q06683	tr|F9XLN9|F9XLN9_ZYMTI	sp|Q06683|IRC3_YEAST	36.349	630	324	19	1	559	38	661	3.37e-107	336
F9X4M8	P25656	tr|F9X4M8|F9X4M8_ZYMTI	sp|P25656|CDC50_YEAST	43.684	380	184	9	23	402	20	369	4.98e-107	319
F9XNL9	P05150	tr|F9XNL9|F9XNL9_ZYMTI	sp|P05150|OTC_YEAST	49.118	340	152	8	31	360	4	332	5.17e-107	315
F9XHA0	P25343	tr|F9XHA0|F9XHA0_ZYMTI	sp|P25343|RV161_YEAST	56.274	263	109	2	1	259	1	261	1.54e-106	307
F9XLH0	P38703	tr|F9XLH0|F9XLH0_ZYMTI	sp|P38703|LAG1_YEAST	42.574	404	203	8	4	401	19	399	2.6e-106	319
F9XHC0	P27810	tr|F9XHC0|F9XHC0_ZYMTI	sp|P27810|KTR1_YEAST	43.158	380	187	5	2	374	8	365	2.84e-106	317
F9XDG5	Q06543	tr|F9XDG5|F9XDG5_ZYMTI	sp|Q06543|GPN3_YEAST	50.515	291	121	4	4	294	5	272	2.98e-106	308
F9XFM9	P38225	tr|F9XFM9|F9XFM9_ZYMTI	sp|P38225|FAT1_YEAST	34.843	574	345	11	67	621	106	669	3.26e-106	333
F9X2V5	Q08387	tr|F9X2V5|F9X2V5_ZYMTI	sp|Q08387|DNLI4_YEAST	28.203	1007	580	31	20	961	11	939	3.27e-106	350
F9XE88	P22936	tr|F9XE88|F9XE88_ZYMTI	sp|P22936|APN1_YEAST	43.82	356	185	5	2	349	5	353	4.17e-106	313
F9WXF7	P38716	tr|F9WXF7|F9WXF7_ZYMTI	sp|P38716|YHR2_YEAST	43.719	398	199	7	19	416	2	374	4.72e-106	321
F9X3H4	P00175	tr|F9X3H4|F9X3H4_ZYMTI	sp|P00175|CYB2_YEAST	40.127	471	261	11	3	456	89	555	4.74e-106	326
F9WW80	P38713	tr|F9WW80|F9WW80_ZYMTI	sp|P38713|OSH3_YEAST	45.894	414	203	8	579	991	603	996	5.1e-106	351
F9X2V8	P40896	tr|F9X2V8|F9X2V8_ZYMTI	sp|P40896|YJV3_YEAST	49.849	331	163	2	109	437	1	330	5.29e-106	316
F9XN30	P17967	tr|F9XN30|F9XN30_ZYMTI	sp|P17967|PDI_YEAST	41.667	468	226	11	17	448	32	488	6.08e-106	324
F9XEY2	P21242	tr|F9XEY2|F9XEY2_ZYMTI	sp|P21242|PSA7_YEAST	55	280	95	3	1	280	1	249	7.63e-106	307
F9XP45	P06780	tr|F9XP45|F9XP45_ZYMTI	sp|P06780|RHO1_YEAST	77.348	181	41	0	4	184	9	189	7.95e-106	300
F9XG65	P42884	tr|F9XG65|F9XG65_ZYMTI	sp|P42884|AAD14_YEAST	48.225	338	166	3	8	336	15	352	1.03e-105	314
F9XFB2	Q99216	tr|F9XFB2|F9XFB2_ZYMTI	sp|Q99216|PNO1_YEAST	79.444	180	36	1	77	255	95	274	1.03e-105	305
F9XIH7	P51601	tr|F9XIH7|F9XIH7_ZYMTI	sp|P51601|GCH1_YEAST	66.368	223	70	4	2	223	23	241	1.04e-105	303
F9XL00	P01123	tr|F9XL00|F9XL00_ZYMTI	sp|P01123|YPT1_YEAST	71.845	206	53	2	1	201	1	206	1.28e-105	300
A9Y5I3	P00410	tr|A9Y5I3|A9Y5I3_ZYMTI	sp|P00410|COX2_YEAST	56.723	238	101	1	12	249	16	251	1.31e-105	304
F9X4K0	P38323	tr|F9X4K0|F9X4K0_ZYMTI	sp|P38323|CLPX_YEAST	40.039	512	251	11	30	540	2	458	2.13e-105	326
F9XG70	Q12152	tr|F9XG70|F9XG70_ZYMTI	sp|Q12152|YP150_YEAST	50	328	155	5	2	322	19	344	2.24e-105	326
F9XFQ0	Q06489	tr|F9XFQ0|F9XFQ0_ZYMTI	sp|Q06489|MTNA_YEAST	44.258	418	182	11	1	374	1	411	2.55e-105	314
F9X2D4	P33330	tr|F9X2D4|F9X2D4_ZYMTI	sp|P33330|SERC_YEAST	40.855	421	208	9	4	416	5	392	3.1e-105	315
F9XL32	P36126	tr|F9XL32|F9XL32_ZYMTI	sp|P36126|SPO14_YEAST	42.438	443	221	8	38	479	670	1079	3.49e-105	353
F9X7T8	P23641	tr|F9X7T8|F9X7T8_ZYMTI	sp|P23641|MPCP_YEAST	54.882	297	102	2	5	269	10	306	4.38e-105	306
F9XKP9	P53043	tr|F9XKP9|F9XKP9_ZYMTI	sp|P53043|PPT1_YEAST	54.286	280	113	3	1	267	231	508	5.32e-105	313
F9XBY1	P24814	tr|F9XBY1|F9XBY1_ZYMTI	sp|P24814|GRR1_YEAST	36.28	543	315	7	25	546	251	783	5.98e-105	343
F9XIN8	Q05979	tr|F9XIN8|F9XIN8_ZYMTI	sp|Q05979|KYNU_YEAST	40.919	457	224	12	45	475	14	450	6e-105	319
F9WZE5	P42946	tr|F9WZE5|F9WZE5_ZYMTI	sp|P42946|PRM10_YEAST	41.176	442	200	3	213	654	1	382	6.46e-105	322
F9X0V9	P38875	tr|F9X0V9|F9X0V9_ZYMTI	sp|P38875|GPI16_YEAST	36.329	523	288	10	26	513	36	548	7.36e-105	325
F9XAB3	Q12412	tr|F9XAB3|F9XAB3_ZYMTI	sp|Q12412|PNS1_YEAST	33.213	554	336	8	3	543	2	534	8.91e-105	323
F9XKW3	Q03829	tr|F9XKW3|F9XKW3_ZYMTI	sp|Q03829|YM39_YEAST	48.476	361	136	6	3	359	45	359	1.02e-104	310
F9XKX0	P53048	tr|F9XKX0|F9XKX0_ZYMTI	sp|P53048|MAL11_YEAST	36.561	506	304	8	16	509	82	582	1.52e-104	324
F9XLR4	Q12480	tr|F9XLR4|F9XLR4_ZYMTI	sp|Q12480|ETFA_YEAST	49.383	324	156	5	34	350	20	342	1.63e-104	308
F9XDM9	P36107	tr|F9XDM9|F9XDM9_ZYMTI	sp|P36107|AUR1_YEAST	49.394	330	163	3	53	380	15	342	3.09e-104	320
F9WX65	P39743	tr|F9WX65|F9WX65_ZYMTI	sp|P39743|RV167_YEAST	52.536	276	131	0	1	276	1	276	3.35e-104	316
F9XAG4	P21375	tr|F9XAG4|F9XAG4_ZYMTI	sp|P21375|OSM1_YEAST	39.915	471	269	9	1	461	33	499	4.3e-104	323
F9XBI8	P20107	tr|F9XBI8|F9XBI8_ZYMTI	sp|P20107|ZRC1_YEAST	39.922	511	216	11	1	504	1	427	5.32e-104	317
F9XH16	P10870	tr|F9XH16|F9XH16_ZYMTI	sp|P10870|SNF3_YEAST	38.943	511	278	12	6	507	75	560	5.37e-104	330
F9XJF2	P38230	tr|F9XJF2|F9XJF2_ZYMTI	sp|P38230|QOR_YEAST	48.348	333	164	6	2	330	3	331	6.48e-104	306
F9X2H6	P52910	tr|F9X2H6|F9X2H6_ZYMTI	sp|P52910|ACS2_YEAST	34.286	665	366	21	1	646	37	649	7.44e-104	329
F9XPT1	P18408	tr|F9XPT1|F9XPT1_ZYMTI	sp|P18408|MET16_YEAST	55.212	259	109	5	25	278	3	259	8.83e-104	301
F9WYD5	P0CX39	tr|F9WYD5|F9WYD5_ZYMTI	sp|P0CX39|RS8A_YEAST	70.769	195	56	1	1	195	1	194	1.02e-103	295
F9XPI7	P41921	tr|F9XPI7|F9XPI7_ZYMTI	sp|P41921|GSHR_YEAST	51.226	367	163	10	1	357	17	377	1.04e-103	311
F9XQ31	P00175	tr|F9XQ31|F9XQ31_ZYMTI	sp|P00175|CYB2_YEAST	38.703	478	261	11	3	455	87	557	1.4e-103	320
F9XN13	P35177	tr|F9XN13|F9XN13_ZYMTI	sp|P35177|SPT7_YEAST	28.866	970	550	25	21	861	300	1258	1.77e-103	348
F9WYP3	P38888	tr|F9WYP3|F9WYP3_ZYMTI	sp|P38888|MNL1_YEAST	37.091	550	259	8	1	534	36	514	2.42e-103	341
F9X6C4	Q12019	tr|F9X6C4|F9X6C4_ZYMTI	sp|Q12019|MDN1_YEAST	25.049	1545	1011	46	2821	4298	2886	4350	4.39e-103	372
F9XFP2	Q12024	tr|F9XFP2|F9XFP2_ZYMTI	sp|Q12024|YTM1_YEAST	37.053	475	245	8	11	459	7	453	5.39e-103	313
F9X7C4	P05737	tr|F9X7C4|F9X7C4_ZYMTI	sp|P05737|RL7A_YEAST	61.157	242	92	2	34	274	4	244	6.31e-103	298
F9XC29	Q06493	tr|F9XC29|F9XC29_ZYMTI	sp|Q06493|YLH47_YEAST	46.866	335	170	4	29	361	69	397	6.37e-103	312
F9X6N6	P46367	tr|F9X6N6|F9X6N6_ZYMTI	sp|P46367|ALDH4_YEAST	37.578	479	270	7	21	496	59	511	8.1e-103	316
F9XKC0	P24384	tr|F9XKC0|F9XKC0_ZYMTI	sp|P24384|PRP22_YEAST	54.483	290	126	3	480	768	852	1136	8.71e-103	340
F9XBX3	P47088	tr|F9XBX3|F9XBX3_ZYMTI	sp|P47088|GPI14_YEAST	42.683	410	211	9	16	420	11	401	1.05e-102	309
F9X275	Q04792	tr|F9X275|F9X275_ZYMTI	sp|Q04792|DCE_YEAST	38.136	472	239	8	50	471	59	527	1.17e-102	318
F9XB69	P28737	tr|F9XB69|F9XB69_ZYMTI	sp|P28737|MSP1_YEAST	51.623	308	130	6	91	394	66	358	1.23e-102	307
F9WY32	P47147	tr|F9WY32|F9WY32_ZYMTI	sp|P47147|YMR1_YEAST	33.061	735	316	23	1	672	23	644	1.59e-102	325
F9WYY8	P53691	tr|F9WYY8|F9WYY8_ZYMTI	sp|P53691|PPID_YEAST	47.861	374	186	6	5	373	2	371	1.89e-102	305
A9Y5G8	P00420	tr|A9Y5G8|A9Y5G8_ZYMTI	sp|P00420|COX3_YEAST	54.104	268	123	0	1	268	1	268	2.23e-102	297
F9XQA6	P05755	tr|F9XQA6|F9XQA6_ZYMTI	sp|P05755|RS9B_YEAST	80.571	175	34	0	2	176	4	178	2.25e-102	291
F9XFJ8	P38328	tr|F9XFJ8|F9XFJ8_ZYMTI	sp|P38328|ARPC1_YEAST	43.49	384	183	9	6	368	14	384	2.43e-102	305
F9XEF6	P19735	tr|F9XEF6|F9XEF6_ZYMTI	sp|P19735|PRP6_YEAST	26.498	951	586	21	4	915	3	879	2.59e-102	338
F9XA73	P23561	tr|F9XA73|F9XA73_ZYMTI	sp|P23561|STE11_YEAST	31.585	839	362	25	62	848	28	706	3.1e-102	331
F9XDJ7	Q06698	tr|F9XDJ7|F9XDJ7_ZYMTI	sp|Q06698|YL419_YEAST	32.244	704	428	16	596	1288	554	1219	3.31e-102	356
F9X7M3	P41948	tr|F9X7M3|F9X7M3_ZYMTI	sp|P41948|MEP2_YEAST	42.202	436	192	8	26	409	17	444	3.94e-102	311
F9WWI8	P47125	tr|F9WWI8|F9WWI8_ZYMTI	sp|P47125|I23O_YEAST	40	450	230	10	1	435	17	441	4.48e-102	311
F9WWV9	P16370	tr|F9WWV9|F9WWV9_ZYMTI	sp|P16370|RPB3_YEAST	47.447	333	149	8	16	341	5	318	5.57e-102	301
F9XLT9	P38217	tr|F9XLT9|F9XLT9_ZYMTI	sp|P38217|IMB2_YEAST	30.333	900	540	33	2	862	4	855	5.63e-102	337
F9XIJ5	P06633	tr|F9XIJ5|F9XIJ5_ZYMTI	sp|P06633|HIS7_YEAST	67.123	219	70	1	8	226	4	220	5.99e-102	292
F9WY52	P24869	tr|F9WY52|F9WY52_ZYMTI	sp|P24869|CG22_YEAST	51.661	271	129	2	206	475	213	482	6.21e-102	312
F9XK14	P38764	tr|F9XK14|F9XK14_ZYMTI	sp|P38764|RPN1_YEAST	56.701	291	117	4	630	915	704	990	6.54e-102	338
F9X8J6	P21304	tr|F9X8J6|F9X8J6_ZYMTI	sp|P21304|PWP1_YEAST	37.102	566	264	16	4	503	1	540	8.1e-102	316
F9WYS0	P32623	tr|F9WYS0|F9WYS0_ZYMTI	sp|P32623|CRH2_YEAST	45.748	341	178	7	10	343	10	350	9.75e-102	309
F9XMN6	P25045	tr|F9XMN6|F9XMN6_ZYMTI	sp|P25045|LCB1_YEAST	36.243	527	279	13	30	511	35	549	1.25e-101	315
F9X203	P25655	tr|F9X203|F9X203_ZYMTI	sp|P25655|NOT1_YEAST	27.59	1033	648	27	1312	2280	1083	2079	1.34e-101	363
F9WW42	Q12236	tr|F9WW42|F9WW42_ZYMTI	sp|Q12236|PKH2_YEAST	49.508	305	149	3	215	518	164	464	1.5e-101	336
F9XGW9	P89105	tr|F9XGW9|F9XGW9_ZYMTI	sp|P89105|CTR9_YEAST	27.685	1015	637	33	28	1011	16	964	2.01e-101	345
F9X867	P34244	tr|F9X867|F9X867_ZYMTI	sp|P34244|HSL1_YEAST	40.271	442	224	8	56	473	38	463	2.32e-101	350
F9XP40	P43567	tr|F9XP40|F9XP40_ZYMTI	sp|P43567|AGX1_YEAST	43.008	379	204	7	10	379	8	383	2.83e-101	303
F9XBW6	P36165	tr|F9XBW6|F9XBW6_ZYMTI	sp|P36165|TGL4_YEAST	38.969	485	271	8	7	472	153	631	3.07e-101	322
F9XLZ6	P25045	tr|F9XLZ6|F9XLZ6_ZYMTI	sp|P25045|LCB1_YEAST	36.136	559	282	13	7	514	15	549	3.84e-101	313
F9X7B9	Q03557	tr|F9X7B9|F9X7B9_ZYMTI	sp|Q03557|GATA_YEAST	42.825	439	224	8	5	437	44	461	3.91e-101	307
F9WZV8	P21243	tr|F9WZV8|F9WZV8_ZYMTI	sp|P21243|PSA1_YEAST	59.363	251	89	2	7	254	12	252	3.98e-101	293
F9XD83	P40016	tr|F9XD83|F9XD83_ZYMTI	sp|P40016|RPN3_YEAST	34.038	520	314	11	2	499	10	522	4.27e-101	311
F9X1R1	P50108	tr|F9X1R1|F9X1R1_ZYMTI	sp|P50108|MNN10_YEAST	47.95	317	118	3	169	485	121	390	4.41e-101	311
F9X135	P32383	tr|F9X135|F9X135_ZYMTI	sp|P32383|PLC1_YEAST	29.792	866	481	29	116	963	108	864	6.57e-101	336
F9X6L8	Q04430	tr|F9X6L8|F9X6L8_ZYMTI	sp|Q04430|PANK_YEAST	51.374	364	143	8	87	445	20	354	8.34e-101	304
F9XL17	P53388	tr|F9XL17|F9XL17_ZYMTI	sp|P53388|DIP5_YEAST	34.345	527	330	6	33	548	72	593	8.64e-101	315
F9WXI4	P32603	tr|F9WXI4|F9WXI4_ZYMTI	sp|P32603|SPR1_YEAST	41.645	389	205	7	42	412	52	436	9.44e-101	305
F9XCX8	Q03516	tr|F9XCX8|F9XCX8_ZYMTI	sp|Q03516|RSN1_YEAST	30.661	711	443	13	32	734	31	699	1.01e-100	329
F9WYT0	Q02932	tr|F9WYT0|F9WYT0_ZYMTI	sp|Q02932|KA120_YEAST	26.635	1055	684	27	12	1027	2	1005	1.26e-100	338
F9XAQ0	P40564	tr|F9XAQ0|F9XAQ0_ZYMTI	sp|P40564|DJP1_YEAST	41.558	462	223	7	1	448	1	429	1.26e-100	306
F9XLM6	P38798	tr|F9XLM6|F9XLM6_ZYMTI	sp|P38798|NMD2_YEAST	29.458	886	509	26	4	880	1	779	1.29e-100	342
F9XJ35	P40047	tr|F9XJ35|F9XJ35_ZYMTI	sp|P40047|ALDH5_YEAST	38.771	472	276	6	14	476	47	514	1.71e-100	309
F9XH43	P18562	tr|F9XH43|F9XH43_ZYMTI	sp|P18562|UPP_YEAST	62.212	217	81	1	33	249	1	216	2.05e-100	289
F9X1Z3	P39109	tr|F9X1Z3|F9X1Z3_ZYMTI	sp|P39109|YCFI_YEAST	24.375	1280	848	30	62	1257	242	1485	2.25e-100	349
F9WZJ1	P05066	tr|F9WZJ1|F9WZJ1_ZYMTI	sp|P05066|PHR_YEAST	33.157	567	318	14	45	585	31	562	2.31e-100	314
F9XK15	P40160	tr|F9XK15|F9XK15_ZYMTI	sp|P40160|RIO2_YEAST	42.927	410	174	10	1	352	1	408	2.38e-100	303
F9X6F6	Q03441	tr|F9X6F6|F9X6F6_ZYMTI	sp|Q03441|RMD1_YEAST	60.889	225	88	0	328	552	203	427	2.77e-100	308
F9XMD1	Q05998	tr|F9XMD1|F9XMD1_ZYMTI	sp|Q05998|THI7_YEAST	31.853	518	351	1	7	524	11	526	2.81e-100	313
F9WYK0	P38066	tr|F9WYK0|F9WYK0_ZYMTI	sp|P38066|RIB1_YEAST	52.258	310	118	7	87	396	31	310	3.3e-100	299
F9X6M8	P48016	tr|F9X6M8|F9X6M8_ZYMTI	sp|P48016|ATH1_YEAST	30.053	935	531	25	22	879	121	1009	4.39e-100	339
F9X7M1	P32913	tr|F9X7M1|F9X7M1_ZYMTI	sp|P32913|VPS17_YEAST	36.275	510	299	9	87	579	2	502	4.46e-100	315
F9X3T2	P24871	tr|F9X3T2|F9X3T2_ZYMTI	sp|P24871|CG24_YEAST	49.807	259	130	0	3	261	194	452	6.14e-100	297
F9X1V2	P21373	tr|F9X1V2|F9X1V2_ZYMTI	sp|P21373|UTR1_YEAST	42.233	412	214	7	9	418	81	470	7.01e-100	305
F9XHD3	P0CE00	tr|F9XHD3|F9XHD3_ZYMTI	sp|P0CE00|MPH3_YEAST	34.57	512	320	6	37	539	70	575	9.2e-100	312
F9X0M2	Q04119	tr|F9X0M2|F9X0M2_ZYMTI	sp|Q04119|PPN1_YEAST	34.667	600	306	17	44	594	89	651	1.39e-99	318
F9WW98	P07278	tr|F9WW98|F9WW98_ZYMTI	sp|P07278|KAPR_YEAST	40.132	456	224	10	2	454	4	413	1.46e-99	302
F9XPI9	P09620	tr|F9XPI9|F9XPI9_ZYMTI	sp|P09620|KEX1_YEAST	38.716	483	248	14	28	466	9	487	1.52e-99	318
F9X5S8	Q07896	tr|F9X5S8|F9X5S8_ZYMTI	sp|Q07896|NOC3_YEAST	32.885	669	376	16	25	678	49	659	1.88e-99	317
F9XP76	P47176	tr|F9XP76|F9XP76_ZYMTI	sp|P47176|BCA2_YEAST	45.802	393	182	9	36	427	2	364	2.13e-99	300
F9X8Y5	P32567	tr|F9X8Y5|F9X8Y5_ZYMTI	sp|P32567|PAH1_YEAST	47.965	344	121	5	399	705	338	660	2.39e-99	326
F9XA12	Q12358	tr|F9XA12|F9XA12_ZYMTI	sp|Q12358|JLP1_YEAST	44.954	327	175	1	57	378	67	393	2.71e-99	299
F9XDN8	P43553	tr|F9XDN8|F9XDN8_ZYMTI	sp|P43553|ALR2_YEAST	43.164	373	144	5	506	837	448	793	2.8e-99	326
F9X336	P38333	tr|F9X336|F9X336_ZYMTI	sp|P38333|ENP1_YEAST	38.835	515	261	15	6	501	3	482	3.24e-99	305
F9WYW0	P38705	tr|F9WYW0|F9WYW0_ZYMTI	sp|P38705|SYSM_YEAST	39.095	486	236	12	22	492	2	442	3.26e-99	304
F9XQ68	P38873	tr|F9XQ68|F9XQ68_ZYMTI	sp|P38873|KOG1_YEAST	41.19	437	232	7	969	1383	1119	1552	4.75e-99	347
F9WYF6	Q02196	tr|F9WYF6|F9WYF6_ZYMTI	sp|Q02196|KAPS_YEAST	68.528	197	57	1	1	197	1	192	5.12e-99	284
F9WWT7	P37303	tr|F9WWT7|F9WWT7_ZYMTI	sp|P37303|GLY1_YEAST	46.037	328	175	2	81	407	14	340	5.39e-99	299
F9XFW2	Q3E757	tr|F9XFW2|F9XFW2_ZYMTI	sp|Q3E757|RL11B_YEAST	77.381	168	38	0	8	175	4	171	8.81e-99	280
F9X003	P34227	tr|F9X003|F9X003_ZYMTI	sp|P34227|PRX1_YEAST	62.212	217	80	2	35	250	44	259	9.03e-99	287
F9X6G4	P42841	tr|F9X6G4|F9X6G4_ZYMTI	sp|P42841|PFS2_YEAST	36.674	469	249	13	20	472	28	464	1.14e-98	306
F9XEN0	P25627	tr|F9XEN0|F9XEN0_ZYMTI	sp|P25627|BUD23_YEAST	52.857	280	122	3	1	275	1	275	1.35e-98	288
F9XKX4	P42951	tr|F9XKX4|F9XKX4_ZYMTI	sp|P42951|LSB6_YEAST	39.583	480	225	11	101	563	100	531	2.29e-98	314
F9XQ79	P40506	tr|F9XQ79|F9XQ79_ZYMTI	sp|P40506|PPCS_YEAST	47.592	353	147	10	2	349	42	361	2.7e-98	293
F9X5R6	P12866	tr|F9X5R6|F9X5R6_ZYMTI	sp|P12866|STE6_YEAST	27.211	1029	670	18	269	1232	275	1289	4.38e-98	339
F9XEL2	P39932	tr|F9XEL2|F9XEL2_ZYMTI	sp|P39932|STL1_YEAST	36.232	483	281	8	7	476	22	490	4.77e-98	305
F9XMK0	Q01389	tr|F9XMK0|F9XMK0_ZYMTI	sp|Q01389|BCK1_YEAST	54.982	271	117	3	1	270	1193	1459	5.97e-98	311
F9WXQ1	Q04458	tr|F9WXQ1|F9WXQ1_ZYMTI	sp|Q04458|HFD1_YEAST	40.552	471	266	7	30	488	42	510	6.81e-98	303
F9X2W5	P28789	tr|F9X2W5|F9X2W5_ZYMTI	sp|P28789|HEM3_YEAST	47.112	329	162	5	24	347	4	325	6.91e-98	291
F9WWU4	Q12175	tr|F9WWU4|F9WWU4_ZYMTI	sp|Q12175|MSH5_YEAST	32.405	682	396	18	185	840	238	880	8.83e-98	324
F9XQF3	P19073	tr|F9XQF3|F9XQF3_ZYMTI	sp|P19073|CDC42_YEAST	65.625	192	64	1	7	198	2	191	9.46e-98	280
F9XNH4	P39966	tr|F9XNH4|F9XNH4_ZYMTI	sp|P39966|PP2C2_YEAST	49.839	311	143	6	1	307	1	302	9.69e-98	299
F9XEH7	P39108	tr|F9XEH7|F9XEH7_ZYMTI	sp|P39108|PEX7_YEAST	41.026	390	159	8	1	337	1	372	1.1e-97	292
F9XFY1	P32361	tr|F9XFY1|F9XFY1_ZYMTI	sp|P32361|IRE1_YEAST	40.708	452	229	9	715	1150	673	1101	1.19e-97	334
F9XA30	P32462	tr|F9XA30|F9XA30_ZYMTI	sp|P32462|ERG24_YEAST	37.712	472	228	10	7	469	4	418	1.3e-97	299
F9X0E5	Q06451	tr|F9X0E5|F9X0E5_ZYMTI	sp|Q06451|TPO3_YEAST	37.093	461	283	5	45	502	154	610	1.54e-97	309
F9XNB8	Q08979	tr|F9XNB8|F9XNB8_ZYMTI	sp|Q08979|KEL3_YEAST	31.912	633	370	13	38	647	42	636	1.76e-97	311
F9X5N3	P40074	tr|F9X5N3|F9X5N3_ZYMTI	sp|P40074|AVT6_YEAST	38.186	474	243	10	40	498	3	441	1.78e-97	300
F9XB76	P53318	tr|F9XB76|F9XB76_ZYMTI	sp|P53318|COQ6_YEAST	35.714	518	275	12	38	541	3	476	1.81e-97	302
F9WXN1	P37302	tr|F9WXN1|F9WXN1_ZYMTI	sp|P37302|APE3_YEAST	41.719	477	238	12	71	525	67	525	1.83e-97	304
F9XCF9	P39010	tr|F9XCF9|F9XCF9_ZYMTI	sp|P39010|AKR1_YEAST	29.898	689	421	15	57	701	84	754	1.97e-97	316
F9XIG1	P23293	tr|F9XIG1|F9XIG1_ZYMTI	sp|P23293|BUR1_YEAST	47.207	358	176	7	25	375	64	415	2.95e-97	305
F9X5B8	P38887	tr|F9X5B8|F9X5B8_ZYMTI	sp|P38887|YH02_YEAST	33.391	578	323	17	21	578	29	564	3.22e-97	308
F9XKY6	P17555	tr|F9XKY6|F9XKY6_ZYMTI	sp|P17555|CAP_YEAST	35.846	544	313	9	11	547	12	526	3.81e-97	303
F9XJ52	Q08773	tr|F9XJ52|F9XJ52_ZYMTI	sp|Q08773|ISW2_YEAST	37.158	549	278	13	34	576	147	634	3.84e-97	327
F9X914	P20457	tr|F9X914|F9X914_ZYMTI	sp|P20457|PRI2_YEAST	37.155	471	255	10	35	482	55	507	4.76e-97	301
F9XNI7	P32629	tr|F9XNI7|F9XNI7_ZYMTI	sp|P32629|ANP1_YEAST	49.355	310	154	3	93	401	48	355	4.94e-97	297
F9X296	P43621	tr|F9X296|F9X296_ZYMTI	sp|P43621|COPD_YEAST	38.878	517	273	13	1	488	1	503	5.1e-97	302
F9XFU2	Q08641	tr|F9XFU2|F9XFU2_ZYMTI	sp|Q08641|AB140_YEAST	46.855	318	143	5	15	331	335	627	5.15e-97	298
F9X5N7	P47135	tr|F9X5N7|F9X5N7_ZYMTI	sp|P47135|JSN1_YEAST	42.894	387	207	5	572	947	530	913	5.21e-97	331
F9X159	P20606	tr|F9X159|F9X159_ZYMTI	sp|P20606|SAR1_YEAST	71.123	187	52	1	3	189	6	190	5.44e-97	277
F9X2J3	P34110	tr|F9X2J3|F9X2J3_ZYMTI	sp|P34110|VPS35_YEAST	59.661	295	108	5	18	309	8	294	6.55e-97	323
F9X6Z6	P25641	tr|F9X6Z6|F9X6Z6_ZYMTI	sp|P25641|ATG15_YEAST	40.25	400	197	8	77	446	58	445	7.4e-97	302
F9X290	P32350	tr|F9X290|F9X290_ZYMTI	sp|P32350|KNS1_YEAST	39.588	437	190	10	215	579	294	728	8e-97	310
F9XHV5	P33300	tr|F9XHV5|F9XHV5_ZYMTI	sp|P33300|SUR1_YEAST	45.342	322	165	4	1	322	1	311	8.46e-97	290
F9X8N8	P53848	tr|F9X8N8|F9X8N8_ZYMTI	sp|P53848|FOL1_YEAST	36.842	532	257	14	91	548	297	823	9.95e-97	310
F9XC04	Q02959	tr|F9XC04|F9XC04_ZYMTI	sp|Q02959|HOS3_YEAST	40.92	435	210	9	166	587	34	434	1.76e-96	322
F9XBL3	Q12186	tr|F9XBL3|F9XBL3_ZYMTI	sp|Q12186|BBP_YEAST	54.511	266	115	5	77	338	49	312	1.87e-96	299
F9XKB3	Q12000	tr|F9XKB3|F9XKB3_ZYMTI	sp|Q12000|TMA46_YEAST	50.479	313	135	6	1	310	1	296	3.08e-96	287
F9XEA0	P15732	tr|F9XEA0|F9XEA0_ZYMTI	sp|P15732|UBC5_YEAST	83.333	144	24	0	4	147	5	148	4.58e-96	271
F9XNH5	P13259	tr|F9XNH5|F9XNH5_ZYMTI	sp|P13259|PCY1_YEAST	64.948	194	68	0	25	218	92	285	4.8e-96	290
F9X221	Q12317	tr|F9X221|F9X221_ZYMTI	sp|Q12317|MSB4_YEAST	37.778	405	188	8	1	357	80	468	7.88e-96	292
F9X4A4	P48525	tr|F9X4A4|F9X4A4_ZYMTI	sp|P48525|SYEM_YEAST	37.079	534	277	14	74	598	41	524	8.07e-96	301
F9XIU7	P15496	tr|F9XIU7|F9XIU7_ZYMTI	sp|P15496|IDI1_YEAST	55.894	263	101	6	16	264	26	287	8.16e-96	281
F9WX10	P46367	tr|F9WX10|F9WX10_ZYMTI	sp|P46367|ALDH4_YEAST	33.884	484	300	6	8	489	47	512	8.4e-96	298
F9X6R2	P32939	tr|F9X6R2|F9X6R2_ZYMTI	sp|P32939|YPT7_YEAST	63.942	208	72	2	1	205	1	208	8.62e-96	275
F9X5G1	P38065	tr|F9X5G1|F9X5G1_ZYMTI	sp|P38065|AP2A_YEAST	27.548	991	601	30	1	891	19	992	9.98e-96	322
F9XKR6	Q07824	tr|F9XKR6|F9XKR6_ZYMTI	sp|Q07824|TPO1_YEAST	35.782	531	323	7	6	522	57	583	1.33e-95	300
F9XIH8	Q03957	tr|F9XIH8|F9XIH8_ZYMTI	sp|Q03957|CTK1_YEAST	45.161	341	171	10	52	388	170	498	1.41e-95	295
F9X7L8	P37020	tr|F9X7L8|F9X7L8_ZYMTI	sp|P37020|GEF1_YEAST	34.245	695	384	21	133	786	71	733	1.42e-95	313
F9X0E9	Q02895	tr|F9X0E9|F9X0E9_ZYMTI	sp|Q02895|AAD16_YEAST	44.411	331	181	3	22	351	7	335	1.44e-95	286
F9XG92	P00724	tr|F9XG92|F9XG92_ZYMTI	sp|P00724|INV2_YEAST	40.53	491	245	20	50	510	28	501	1.57e-95	299
F9XM13	P53236	tr|F9XM13|F9XM13_ZYMTI	sp|P53236|RSC1_YEAST	33.453	556	318	12	39	557	18	558	2.25e-95	317
F9X9L8	P38238	tr|F9X9L8|F9X9L8_ZYMTI	sp|P38238|TRM7_YEAST	45.879	364	128	7	198	554	1	302	2.41e-95	291
F9X7C8	P21827	tr|F9X7C8|F9X7C8_ZYMTI	sp|P21827|RCC1_YEAST	40.185	433	240	9	140	567	43	461	2.5e-95	298
F9X6C4	Q12019	tr|F9X6C4|F9X6C4_ZYMTI	sp|Q12019|MDN1_YEAST	26.517	1384	789	46	251	1547	1043	2285	3.43e-95	346
F9XM61	P32331	tr|F9XM61|F9XM61_ZYMTI	sp|P32331|YMC1_YEAST	48.232	311	142	9	1	306	10	306	4.59e-95	281
F9XDE1	Q12251	tr|F9XDE1|F9XDE1_ZYMTI	sp|Q12251|YP011_YEAST	49.838	309	143	5	16	313	14	321	5.1e-95	283
F9XJW3	P39932	tr|F9XJW3|F9XJW3_ZYMTI	sp|P39932|STL1_YEAST	32.438	521	324	8	4	506	19	529	5.67e-95	297
F9XND3	P10566	tr|F9XND3|F9XND3_ZYMTI	sp|P10566|MRS3_YEAST	49.667	300	140	6	13	308	20	312	5.87e-95	281
F9XPT4	P33338	tr|F9XPT4|F9XPT4_ZYMTI	sp|P33338|SLA2_YEAST	55.556	270	110	4	11	275	1	265	6.53e-95	322
F9X3K8	P54783	tr|F9X3K8|F9X3K8_ZYMTI	sp|P54783|ALO_YEAST	35.59	517	258	12	43	496	4	508	6.64e-95	299
F9WWH9	P10823	tr|F9WWH9|F9WWH9_ZYMTI	sp|P10823|GPA2_YEAST	44.512	328	173	5	33	353	123	448	6.71e-95	288
F9XBM8	P12866	tr|F9XBM8|F9XBM8_ZYMTI	sp|P12866|STE6_YEAST	33.391	575	366	10	54	616	21	590	6.75e-95	333
F9XL13	P14242	tr|F9XL13|F9XL13_ZYMTI	sp|P14242|PMS1_YEAST	42.935	368	207	2	1	368	1	365	8.45e-95	319
F9XLU9	P41832	tr|F9XLU9|F9XLU9_ZYMTI	sp|P41832|BNI1_YEAST	34.926	607	342	14	1092	1663	1352	1940	8.55e-95	339
F9WZ83	Q03690	tr|F9WZ83|F9WZ83_ZYMTI	sp|Q03690|CLU_YEAST	25.728	1271	743	31	112	1275	82	1258	9.46e-95	330
F9XLU6	P32559	tr|F9XLU6|F9XLU6_ZYMTI	sp|P32559|MSS1_YEAST	35.253	573	284	18	96	656	29	526	1.82e-94	299
F9X5H7	Q05636	tr|F9X5H7|F9X5H7_ZYMTI	sp|Q05636|RRP45_YEAST	45.246	305	152	3	1	292	1	303	2.26e-94	279
F9X4U5	P32335	tr|F9X4U5|F9X4U5_ZYMTI	sp|P32335|MSS51_YEAST	39.951	408	207	7	93	496	59	432	2.32e-94	291
F9XH75	Q05788	tr|F9XH75|F9XH75_ZYMTI	sp|Q05788|PNPH_YEAST	50.34	294	120	6	27	314	38	311	2.42e-94	280
F9WY50	P53839	tr|F9WY50|F9WY50_ZYMTI	sp|P53839|GOR1_YEAST	45.97	335	172	5	3	330	4	336	2.7e-94	282
F9XHE4	Q08904	tr|F9XHE4|F9XHE4_ZYMTI	sp|Q08904|RDR1_YEAST	34.079	581	320	12	26	584	5	544	4.21e-94	297
F9X5C0	P38254	tr|F9X5C0|F9X5C0_ZYMTI	sp|P38254|TTL_YEAST	41.568	421	218	11	11	420	344	747	4.61e-94	297
F9X3H1	P38555	tr|F9X3H1|F9X3H1_ZYMTI	sp|P38555|YPT31_YEAST	61.86	215	74	3	5	211	9	223	4.77e-94	272
F9XKY2	P43609	tr|F9XKY2|F9XKY2_ZYMTI	sp|P43609|RSC8_YEAST	42.775	346	161	10	69	411	66	377	5.19e-94	298
F9XAY3	P53720	tr|F9XAY3|F9XAY3_ZYMTI	sp|P53720|DUS2_YEAST	45.399	326	160	5	15	333	2	316	6.89e-94	286
F9WZ58	P26784	tr|F9WZ58|F9WZ58_ZYMTI	sp|P26784|RL16A_YEAST	67.164	201	62	3	3	202	2	199	6.91e-94	270
F9XGX8	P25293	tr|F9XGX8|F9XGX8_ZYMTI	sp|P25293|NAP1_YEAST	44.595	370	173	10	1	346	1	362	6.99e-94	286
F9X5J5	Q07949	tr|F9X5J5|F9X5J5_ZYMTI	sp|Q07949|PSR2_YEAST	72.571	175	48	0	4	178	223	397	7.7e-94	276
F9WZ61	P40467	tr|F9WZ61|F9WZ61_ZYMTI	sp|P40467|ASG1_YEAST	35.564	523	300	12	208	717	240	738	7.89e-94	315
F9WWQ4	P38793	tr|F9WWQ4|F9WWQ4_ZYMTI	sp|P38793|TRM5_YEAST	37.037	486	255	14	7	453	26	499	8.42e-94	290
F9X5S7	Q08962	tr|F9X5S7|F9X5S7_ZYMTI	sp|Q08962|NIP7_YEAST	67.021	188	54	2	1	188	1	180	9.83e-94	268
F9X2M3	P12866	tr|F9X2M3|F9X2M3_ZYMTI	sp|P12866|STE6_YEAST	25.547	1233	795	31	151	1307	104	1289	1.04e-93	328
F9XFB1	P23724	tr|F9XFB1|F9XFB1_ZYMTI	sp|P23724|PSB6_YEAST	54.545	253	96	5	17	264	3	241	1.05e-93	274
F9X0W8	Q07938	tr|F9X0W8|F9X0W8_ZYMTI	sp|Q07938|MTAP_YEAST	47.799	318	155	7	23	332	23	337	1.38e-93	280
F9WZB9	P00931	tr|F9WZB9|F9WZB9_ZYMTI	sp|P00931|TRP_YEAST	54.054	259	119	0	2	260	3	261	1.53e-93	301
F9XQB8	Q00245	tr|F9XQB8|F9XQB8_ZYMTI	sp|Q00245|RHO3_YEAST	63.507	211	55	2	1	189	1	211	1.61e-93	270
F9XN52	P40485	tr|F9XN52|F9XN52_ZYMTI	sp|P40485|SLM1_YEAST	36.495	485	271	11	58	511	116	594	1.91e-93	298
F9X137	P50107	tr|F9X137|F9X137_ZYMTI	sp|P50107|LGUL_YEAST	45.955	309	149	6	9	310	23	320	2.25e-93	278
F9X431	P00942	tr|F9X431|F9X431_ZYMTI	sp|P00942|TPIS_YEAST	54.656	247	111	1	1	246	1	247	2.28e-93	273
F9XD44	P61830	tr|F9XD44|F9XD44_ZYMTI	sp|P61830|H3_YEAST	96.324	136	5	0	1	136	1	136	2.41e-93	263
F9XBS4	P38077	tr|F9XBS4|F9XBS4_ZYMTI	sp|P38077|ATPG_YEAST	53.957	278	118	5	31	299	33	309	2.6e-93	277
F9XJQ0	P21269	tr|F9XJQ0|F9XJQ0_ZYMTI	sp|P21269|CCA1_YEAST	35.357	560	288	14	86	621	30	539	3.26e-93	296
F9X2W2	P12754	tr|F9X2W2|F9X2W2_ZYMTI	sp|P12754|EI2BD_YEAST	36.765	476	243	9	56	488	185	645	3.29e-93	295
F9X2C9	Q99271	tr|F9X2C9|F9X2C9_ZYMTI	sp|Q99271|NAH1_YEAST	36.364	451	263	5	4	444	7	443	3.88e-93	304
F9X559	P41835	tr|F9X559|F9X559_ZYMTI	sp|P41835|THI6_YEAST	37.248	545	291	17	3	511	8	537	3.96e-93	292
F9X1Q9	P36160	tr|F9X1Q9|F9X1Q9_ZYMTI	sp|P36160|RPF2_YEAST	44.898	343	171	7	4	332	2	340	6.41e-93	278
F9XDF9	Q06132	tr|F9XDF9|F9XDF9_ZYMTI	sp|Q06132|SGD1_YEAST	30.374	721	414	19	92	769	180	855	8.13e-93	308
F9WYT2	Q04894	tr|F9WYT2|F9WYT2_ZYMTI	sp|Q04894|ADH6_YEAST	48.338	331	162	6	29	355	26	351	8.47e-93	280
F9X8K2	P21657	tr|F9X8K2|F9X8K2_ZYMTI	sp|P21657|DAL81_YEAST	30.769	624	365	14	56	640	150	745	9.07e-93	307
F9X9P5	P49017	tr|F9X9P5|F9X9P5_ZYMTI	sp|P49017|COQ5_YEAST	50.352	284	124	5	37	319	39	306	1.05e-92	276
F9X6U0	P07834	tr|F9X6U0|F9X6U0_ZYMTI	sp|P07834|CDC4_YEAST	41.191	403	185	9	593	962	360	743	1.33e-92	310
F9WWF2	P40047	tr|F9WWF2|F9WWF2_ZYMTI	sp|P40047|ALDH5_YEAST	35.197	483	299	10	5	481	40	514	1.35e-92	288
F9X5P6	P38836	tr|F9X5P6|F9X5P6_ZYMTI	sp|P38836|ECM14_YEAST	40.225	445	212	14	82	520	29	425	2.04e-92	289
F9X2F3	P40302	tr|F9X2F3|F9X2F3_ZYMTI	sp|P40302|PSA6_YEAST	57.447	235	97	2	1	233	1	234	2.57e-92	270
F9XNK1	P35187	tr|F9XNK1|F9XNK1_ZYMTI	sp|P35187|SGS1_YEAST	39.683	441	225	11	13	447	665	1070	3.14e-92	304
F9X8Q8	P38225	tr|F9X8Q8|F9X8Q8_ZYMTI	sp|P38225|FAT1_YEAST	32.605	595	368	14	54	626	79	662	3.81e-92	298
F9X5T3	Q12196	tr|F9X5T3|F9X5T3_ZYMTI	sp|Q12196|RIO1_YEAST	38.972	467	240	12	103	536	10	464	4.17e-92	289
F9X8S7	P39932	tr|F9X8S7|F9X8S7_ZYMTI	sp|P39932|STL1_YEAST	33.061	490	303	5	2	479	13	489	6.41e-92	291
F9XFV0	P39932	tr|F9XFV0|F9XFV0_ZYMTI	sp|P39932|STL1_YEAST	31.931	523	324	7	5	500	22	539	8.27e-92	289
F9X0F4	P35056	tr|F9X0F4|F9X0F4_ZYMTI	sp|P35056|PEX5_YEAST	32.602	684	317	19	9	625	6	612	8.6e-92	294
F9XJF3	Q05016	tr|F9XJF3|F9XJF3_ZYMTI	sp|Q05016|YM71_YEAST	50.973	257	122	2	6	262	8	260	8.87e-92	270
F9XCX2	P40362	tr|F9XCX2|F9XCX2_ZYMTI	sp|P40362|UTP18_YEAST	32.656	640	296	21	49	616	16	592	1.04e-91	293
F9X6L5	Q02939	tr|F9X6L5|F9X6L5_ZYMTI	sp|Q02939|TFB2_YEAST	34.836	488	252	12	12	452	13	481	1.11e-91	286
F9XL19	P38361	tr|F9XL19|F9XL19_ZYMTI	sp|P38361|PHO89_YEAST	33.981	618	347	10	1	608	1	567	1.43e-91	291
F9XPG5	P40093	tr|F9XPG5|F9XPG5_ZYMTI	sp|P40093|YEY6_YEAST	43.923	362	172	8	7	366	5	337	1.45e-91	276
F9X9Z4	P34227	tr|F9X9Z4|F9X9Z4_ZYMTI	sp|P34227|PRX1_YEAST	60.664	211	81	2	6	215	49	258	1.57e-91	268
F9X138	Q06178	tr|F9X138|F9X138_ZYMTI	sp|Q06178|NMA1_YEAST	53.279	244	109	3	9	247	143	386	1.69e-91	274
F9X9J4	P06105	tr|F9X9J4|F9X9J4_ZYMTI	sp|P06105|SC160_YEAST	25.249	1307	792	42	27	1247	11	1218	2.09e-91	319
F9XJ78	P08067	tr|F9XJ78|F9XJ78_ZYMTI	sp|P08067|UCRI_YEAST	63.021	192	70	1	48	238	23	214	2.93e-91	266
F9XH18	P40545	tr|F9XH18|F9XH18_ZYMTI	sp|P40545|HIS4_YEAST	52.963	270	111	6	1	264	1	260	3.97e-91	268
F9WW61	P53855	tr|F9WW61|F9WW61_ZYMTI	sp|P53855|ATG2_YEAST	30.455	857	462	25	1005	1786	789	1586	4.27e-91	326
F9XAX8	P39727	tr|F9XAX8|F9XAX8_ZYMTI	sp|P39727|ERV46_YEAST	35.55	436	243	9	4	430	3	409	5.07e-91	280
F9X6B0	P42940	tr|F9X6B0|F9X6B0_ZYMTI	sp|P42940|ETFB_YEAST	55.469	256	106	7	4	252	7	261	6.06e-91	267
F9XEJ5	P08432	tr|F9XEJ5|F9XEJ5_ZYMTI	sp|P08432|DCOR_YEAST	40.204	393	202	5	16	388	84	463	7.58e-91	280
F9XKR0	P39956	tr|F9XKR0|F9XKR0_ZYMTI	sp|P39956|RPH1_YEAST	55.556	261	113	3	258	518	115	372	7.91e-91	304
F9X2U3	P53980	tr|F9X2U3|F9X2U3_ZYMTI	sp|P53980|YNB1_YEAST	35.698	451	254	7	2	429	3	440	9.86e-91	280
F9XNY0	P0CX29	tr|F9XNY0|F9XNY0_ZYMTI	sp|P0CX29|RS23A_YEAST	88.276	145	17	0	1	145	1	145	1.22e-90	258
F9WYF5	P48015	tr|F9WYF5|F9WYF5_ZYMTI	sp|P48015|GCST_YEAST	43.147	394	195	14	4	390	29	400	1.31e-90	276
F9XAV7	Q02648	tr|F9XAV7|F9XAV7_ZYMTI	sp|Q02648|TRM44_YEAST	34.98	506	231	12	9	438	45	528	1.44e-90	283
F9XCP0	P32579	tr|F9XCP0|F9XCP0_ZYMTI	sp|P32579|SUA5_YEAST	42.446	417	198	8	1	388	16	419	1.74e-90	277
F9XFI5	P50276	tr|F9XFI5|F9XFI5_ZYMTI	sp|P50276|MUP1_YEAST	34.068	499	322	6	67	561	60	555	1.75e-90	288
F9XB55	Q06632	tr|F9XB55|F9XB55_ZYMTI	sp|Q06632|CFT1_YEAST	24.416	1413	886	42	1	1312	1	1332	1.83e-90	319
F9X6U1	P36035	tr|F9X6U1|F9X6U1_ZYMTI	sp|P36035|JEN1_YEAST	33.728	507	321	8	15	506	106	612	1.99e-90	286
F9X2I3	P38116	tr|F9X2I3|F9X2I3_ZYMTI	sp|P38116|ARL1_YEAST	69.767	172	52	0	6	177	7	178	1.99e-90	260
F9X2X5	Q06451	tr|F9X2X5|F9X2X5_ZYMTI	sp|Q06451|TPO3_YEAST	36.304	460	282	5	5	462	160	610	2.48e-90	285
F9XPP3	P38127	tr|F9XPP3|F9XPP3_ZYMTI	sp|P38127|RIM2_YEAST	43.324	367	179	7	2	346	14	373	2.79e-90	273
F9X8I5	P39109	tr|F9X8I5|F9X8I5_ZYMTI	sp|P39109|YCFI_YEAST	23.265	1556	994	44	24	1457	27	1504	3.27e-90	321
F9XIB8	P16522	tr|F9XIB8|F9XIB8_ZYMTI	sp|P16522|CDC23_YEAST	30.757	621	299	11	79	643	81	626	3.6e-90	291
F9X2X1	P38992	tr|F9X2X1|F9X2X1_ZYMTI	sp|P38992|SUR2_YEAST	42.604	338	135	4	20	357	32	310	3.61e-90	275
F9XDT0	P32327	tr|F9XDT0|F9XDT0_ZYMTI	sp|P32327|PYC2_YEAST	38.477	486	279	8	12	485	21	498	3.93e-90	302
F9XDJ0	P06844	tr|F9XDJ0|F9XDJ0_ZYMTI	sp|P06844|SPT3_YEAST	46.687	332	151	6	4	315	3	328	4.35e-90	270
F9XD11	Q12289	tr|F9XD11|F9XD11_ZYMTI	sp|Q12289|CRC1_YEAST	47.059	306	132	6	66	356	34	324	4.7e-90	271
F9XJK9	P47025	tr|F9XJK9|F9XJK9_ZYMTI	sp|P47025|MDV1_YEAST	31.044	699	342	19	87	708	79	714	5.36e-90	294
F9X277	P53909	tr|F9X277|F9X277_ZYMTI	sp|P53909|ADE_YEAST	47.667	300	151	4	64	360	46	342	5.53e-90	272
F9WZ06	P0CX24	tr|F9WZ06|F9WZ06_ZYMTI	sp|P0CX24|RL20B_YEAST	69.822	169	49	1	5	173	6	172	8.37e-90	258
F9X7A8	P32527	tr|F9X7A8|F9X7A8_ZYMTI	sp|P32527|ZUO1_YEAST	45.727	433	217	8	9	435	3	423	9.28e-90	277
F9XBT5	P38288	tr|F9XBT5|F9XBT5_ZYMTI	sp|P38288|TOS1_YEAST	35.345	464	252	10	1	455	7	431	9.59e-90	280
F9X2M0	P38789	tr|F9X2M0|F9X2M0_ZYMTI	sp|P38789|SSF1_YEAST	40.662	423	185	14	1	391	1	389	1.02e-89	278
F9X6I3	P17119	tr|F9X6I3|F9X6I3_ZYMTI	sp|P17119|KAR3_YEAST	45.995	387	185	8	291	674	364	729	1.03e-89	293
F9XN57	P39875	tr|F9XN57|F9XN57_ZYMTI	sp|P39875|EXO1_YEAST	39.709	413	210	7	1	383	1	404	1.7e-89	286
F9XCU6	Q08484	tr|F9XCU6|F9XCU6_ZYMTI	sp|Q08484|GYP1_YEAST	49.306	288	122	4	225	511	243	507	1.81e-89	287
F9WWN9	Q06103	tr|F9WWN9|F9WWN9_ZYMTI	sp|Q06103|RPN7_YEAST	33.659	511	237	7	3	508	15	428	1.88e-89	278
F9X7M8	P00447	tr|F9X7M8|F9X7M8_ZYMTI	sp|P00447|SODM_YEAST	56	225	89	3	16	230	4	228	2e-89	261
F9X4T0	P38121	tr|F9X4T0|F9X4T0_ZYMTI	sp|P38121|DPOA2_YEAST	30.876	719	406	25	13	669	13	702	2.05e-89	291
F9X3P1	P53840	tr|F9X3P1|F9X3P1_ZYMTI	sp|P53840|TOF1_YEAST	27.484	946	553	29	14	875	20	916	2.62e-89	312
F9XA53	Q08562	tr|F9XA53|F9XA53_ZYMTI	sp|Q08562|ULS1_YEAST	29.935	765	405	21	222	924	921	1616	2.77e-89	311
F9XB53	P05756	tr|F9XB53|F9XB53_ZYMTI	sp|P05756|RS13_YEAST	78	150	33	0	1	150	1	150	3.84e-89	254
F9XJ37	P47120	tr|F9XJ37|F9XJ37_ZYMTI	sp|P47120|DOHH_YEAST	49.216	319	146	8	9	322	14	321	3.91e-89	268
F9X051	P48527	tr|F9X051|F9X051_ZYMTI	sp|P48527|SYYM_YEAST	33.82	479	270	8	3	476	55	491	4.26e-89	279
F9XJ44	Q04895	tr|F9XJ44|F9XJ44_ZYMTI	sp|Q04895|DAL4_YEAST	32.854	487	312	9	42	515	100	584	5.5e-89	285
F9XC02	P38991	tr|F9XC02|F9XC02_ZYMTI	sp|P38991|IPL1_YEAST	45.872	327	161	6	46	370	46	358	6.29e-89	271
F9XER4	P53104	tr|F9XER4|F9XER4_ZYMTI	sp|P53104|ATG1_YEAST	43.947	380	186	10	29	400	22	382	6.88e-89	302
F9XLP0	P43571	tr|F9XLP0|F9XLP0_ZYMTI	sp|P43571|BST1_YEAST	46.626	326	159	6	86	404	81	398	6.92e-89	306
F9X0Z4	Q12461	tr|F9X0Z4|F9X0Z4_ZYMTI	sp|Q12461|PTPA2_YEAST	41.848	368	199	9	57	421	3	358	7.26e-89	271
F9X013	P06104	tr|F9X013|F9X013_ZYMTI	sp|P06104|UBC2_YEAST	75.333	150	37	0	1	150	1	150	8.25e-89	254
F9XG73	P30657	tr|F9XG73|F9XG73_ZYMTI	sp|P30657|PSB7_YEAST	48.736	277	128	5	1	276	1	264	9.07e-89	263
F9X922	P0CX48	tr|F9X922|F9X922_ZYMTI	sp|P0CX48|RS11B_YEAST	76.923	156	36	0	1	156	1	156	9.83e-89	253
F9WYH5	Q04894	tr|F9WYH5|F9WYH5_ZYMTI	sp|Q04894|ADH6_YEAST	51.264	277	133	2	1	275	1	277	1.16e-88	266
F9X0J2	P47040	tr|F9X0J2|F9X0J2_ZYMTI	sp|P47040|BTN1_YEAST	42.623	427	210	6	26	444	7	406	1.55e-88	273
F9X753	P13586	tr|F9X753|F9X753_ZYMTI	sp|P13586|ATC1_YEAST	29.6	875	495	28	44	880	9	800	1.56e-88	303
F9WX92	P36114	tr|F9WX92|F9WX92_ZYMTI	sp|P36114|YKR18_YEAST	30.21	715	399	22	19	651	21	717	1.59e-88	289
F9WYJ0	P40335	tr|F9WYJ0|F9WYJ0_ZYMTI	sp|P40335|PEP8_YEAST	39.737	380	139	6	1	293	1	377	1.65e-88	267
F9XER7	P46957	tr|F9XER7|F9XER7_ZYMTI	sp|P46957|DPOD2_YEAST	33.837	529	267	15	10	498	2	487	1.7e-88	278
F9XA47	Q01926	tr|F9XA47|F9XA47_ZYMTI	sp|Q01926|MRS2_YEAST	41.964	336	184	3	4	336	54	381	1.81e-88	271
F9X9H0	P47026	tr|F9X9H0|F9X9H0_ZYMTI	sp|P47026|GWT1_YEAST	37.67	515	275	12	6	503	5	490	2.19e-88	278
F9XLE7	P23644	tr|F9XLE7|F9XLE7_ZYMTI	sp|P23644|TOM40_YEAST	42.136	337	181	6	39	366	41	372	2.55e-88	270
F9X2P0	P36108	tr|F9X2P0|F9X2P0_ZYMTI	sp|P36108|DID4_YEAST	60.776	232	75	3	1	220	3	230	3e-88	258
F9X6C4	Q12019	tr|F9X6C4|F9X6C4_ZYMTI	sp|Q12019|MDN1_YEAST	28.64	1044	583	35	1299	2262	613	1574	3.23e-88	323
F9X8Q3	Q08217	tr|F9X8Q3|F9X8Q3_ZYMTI	sp|Q08217|PSK2_YEAST	55.431	267	112	5	823	1086	836	1098	3.89e-88	306
F9XNW4	Q08977	tr|F9XNW4|F9XNW4_ZYMTI	sp|Q08977|YP260_YEAST	36.52	523	258	14	1	456	1	516	4.21e-88	277
F9X4S3	P39932	tr|F9X4S3|F9X4S3_ZYMTI	sp|P39932|STL1_YEAST	35.022	454	272	9	1	437	41	488	4.78e-88	278
F9WZX9	P29952	tr|F9WZX9|F9WZX9_ZYMTI	sp|P29952|MPI_YEAST	37.698	443	234	15	1	417	1	427	4.78e-88	272
F9WW71	P40047	tr|F9WW71|F9WW71_ZYMTI	sp|P40047|ALDH5_YEAST	37.473	467	267	10	18	468	48	505	5.01e-88	276
F9XC79	Q06315	tr|F9XC79|F9XC79_ZYMTI	sp|Q06315|SKG3_YEAST	38.795	415	222	5	101	501	63	459	5.15e-88	307
F9X6C4	Q12019	tr|F9X6C4|F9X6C4_ZYMTI	sp|Q12019|MDN1_YEAST	33.281	643	342	17	4010	4608	4308	4907	5.56e-88	322
F9WWH1	P38142	tr|F9WWH1|F9WWH1_ZYMTI	sp|P38142|YB91_YEAST	34.304	481	286	8	8	473	20	485	8.58e-88	275
F9XGG4	Q06506	tr|F9XGG4|F9XGG4_ZYMTI	sp|Q06506|RRP9_YEAST	32.909	550	249	11	73	546	58	563	8.69e-88	281
F9X7G6	P36037	tr|F9X7G6|F9X7G6_ZYMTI	sp|P36037|DOA1_YEAST	32.714	700	388	29	5	689	3	634	1.1e-87	290
F9XBD2	P53322	tr|F9XBD2|F9XBD2_ZYMTI	sp|P53322|TNA1_YEAST	32.845	478	300	8	5	466	60	532	1.12e-87	276
F9XG36	P08458	tr|F9XG36|F9XG36_ZYMTI	sp|P08458|SPS1_YEAST	44.753	324	156	7	9	319	14	327	1.36e-87	279
F9WYE5	P36035	tr|F9WYE5|F9WYE5_ZYMTI	sp|P36035|JEN1_YEAST	35.496	524	310	11	12	516	99	613	1.37e-87	280
F9XMP9	P25568	tr|F9XMP9|F9XMP9_ZYMTI	sp|P25568|ATG22_YEAST	32.605	549	320	15	1	530	1	518	1.94e-87	277
F9X274	P47139	tr|F9X274|F9X274_ZYMTI	sp|P47139|YJ68_YEAST	36.566	495	252	16	402	889	208	647	3.78e-87	290
F9XEQ8	P22141	tr|F9XEQ8|F9XEQ8_ZYMTI	sp|P22141|PSB4_YEAST	57.368	190	81	0	1	190	2	191	4.19e-87	253
F9XIN7	P47125	tr|F9XIN7|F9XIN7_ZYMTI	sp|P47125|I23O_YEAST	38.409	440	237	11	4	419	16	445	5.46e-87	270
F9XPU8	P19541	tr|F9XPU8|F9XPU8_ZYMTI	sp|P19541|RDS2_YEAST	35.146	515	226	12	59	548	3	434	5.53e-87	274
F9X0N4	Q01852	tr|F9X0N4|F9X0N4_ZYMTI	sp|Q01852|TIM44_YEAST	38.12	383	232	4	118	498	43	422	5.93e-87	272
F9XK30	P38921	tr|F9XK30|F9XK30_ZYMTI	sp|P38921|PET8_YEAST	49.632	272	127	4	16	283	7	272	6.85e-87	259
F9X1T0	P18851	tr|F9X1T0|F9X1T0_ZYMTI	sp|P18851|GBB_YEAST	36.719	384	201	5	6	347	33	416	7.73e-87	267
F9XIP2	Q00582	tr|F9XIP2|F9XIP2_ZYMTI	sp|Q00582|GTR1_YEAST	47.566	267	122	4	1	257	1	259	8.28e-87	261
F9XMN3	P12887	tr|F9XMN3|F9XMN3_ZYMTI	sp|P12887|UNG_YEAST	44.985	329	139	9	14	306	14	336	1.18e-86	262
F9XC76	P47057	tr|F9XC76|F9XC76_ZYMTI	sp|P47057|SNX4_YEAST	37.157	401	230	5	60	448	28	418	1.44e-86	270
F9XD72	Q06389	tr|F9XD72|F9XD72_ZYMTI	sp|Q06389|NCS1_YEAST	59.474	190	77	0	1	190	1	190	1.54e-86	251
F9XIW9	Q99260	tr|F9XIW9|F9XIW9_ZYMTI	sp|Q99260|YPT6_YEAST	58.019	212	69	5	12	207	8	215	2.11e-86	252
F9X010	P31115	tr|F9X010|F9X010_ZYMTI	sp|P31115|PUS3_YEAST	34.104	519	220	13	5	515	30	434	2.17e-86	272
F9XC92	P15365	tr|F9XC92|F9XC92_ZYMTI	sp|P15365|DAL5_YEAST	34.538	498	309	11	40	527	51	541	2.25e-86	275
F9XAQ2	P40968	tr|F9XAQ2|F9XAQ2_ZYMTI	sp|P40968|PRP17_YEAST	38.997	359	205	5	145	502	110	455	2.55e-86	271
F9XL10	P32895	tr|F9XL10|F9XL10_ZYMTI	sp|P32895|KPR1_YEAST	61	200	78	0	1	200	1	200	2.59e-86	271
F9XIH5	P04803	tr|F9XIH5|F9XIH5_ZYMTI	sp|P04803|SYWM_YEAST	38.482	369	199	7	23	373	21	379	2.98e-86	264
F9X1K2	P25515	tr|F9X1K2|F9X1K2_ZYMTI	sp|P25515|VATL1_YEAST	79.874	159	32	0	3	161	2	160	3.81e-86	247
F9WYK1	P36032	tr|F9WYK1|F9WYK1_ZYMTI	sp|P36032|MCH2_YEAST	31.929	451	297	4	13	455	2	450	4.13e-86	271
F9WY93	P54784	tr|F9WY93|F9WY93_ZYMTI	sp|P54784|ORC1_YEAST	33.849	517	265	9	291	754	422	914	4.16e-86	290
F9XMY0	P00950	tr|F9XMY0|F9XMY0_ZYMTI	sp|P00950|PMG1_YEAST	56.818	220	92	2	6	223	3	221	4.18e-86	253
F9WWY0	P39965	tr|F9WWY0|F9WWY0_ZYMTI	sp|P39965|SYPM_YEAST	34.175	515	304	15	2	494	30	531	4.27e-86	274
F9XBK7	P38169	tr|F9XBK7|F9XBK7_ZYMTI	sp|P38169|KMO_YEAST	36.364	484	269	15	11	491	7	454	4.54e-86	271
F9X4L1	P0CX56	tr|F9X4L1|F9X4L1_ZYMTI	sp|P0CX56|RS18B_YEAST	81.25	144	27	0	1	144	1	144	5.36e-86	246
F9X0G2	P53009	tr|F9X0G2|F9X0G2_ZYMTI	sp|P53009|SCY1_YEAST	30.416	697	375	20	13	677	10	628	5.77e-86	290
F9XK79	P38734	tr|F9XK79|F9XK79_ZYMTI	sp|P38734|MUP3_YEAST	31.504	492	324	6	60	548	62	543	6.01e-86	274
F9WZB2	P41816	tr|F9WZB2|F9WZB2_ZYMTI	sp|P41816|OYE3_YEAST	40.42	381	202	10	8	367	15	391	6.98e-86	264
F9XLJ1	P39709	tr|F9XLJ1|F9XLJ1_ZYMTI	sp|P39709|SEO1_YEAST	32.969	458	299	4	40	492	107	561	7.78e-86	274
F9XBN7	P33204	tr|F9XBN7|F9XBN7_ZYMTI	sp|P33204|ARPC4_YEAST	73.494	166	43	1	1	165	1	166	9.96e-86	247
F9X4N5	P25339	tr|F9X4N5|F9X4N5_ZYMTI	sp|P25339|PUF4_YEAST	43.44	343	171	5	595	921	545	880	1.97e-85	293
F9X7F2	P25377	tr|F9X7F2|F9X7F2_ZYMTI	sp|P25377|ADH7_YEAST	42.737	358	194	8	1	353	1	352	2.3e-85	260
F9XEL5	P24482	tr|F9XEL5|F9XEL5_ZYMTI	sp|P24482|DPB2_YEAST	28.646	768	436	22	42	781	6	689	2.92e-85	283
F9WW82	Q08562	tr|F9WW82|F9WW82_ZYMTI	sp|Q08562|ULS1_YEAST	35.944	498	281	13	25	488	910	1403	3.55e-85	294
F9X4M6	P36029	tr|F9X4M6|F9X4M6_ZYMTI	sp|P36029|TPO5_YEAST	32.965	543	336	12	19	535	31	571	3.61e-85	274
F9WWN3	P36017	tr|F9WWN3|F9WWN3_ZYMTI	sp|P36017|VPS21_YEAST	54.918	244	69	4	11	252	6	210	3.77e-85	251
F9XKR9	P42842	tr|F9XKR9|F9XKR9_ZYMTI	sp|P42842|EMW1_YEAST	28.777	834	403	23	149	895	168	897	4.16e-85	290
F9WYH6	P39713	tr|F9WYH6|F9WYH6_ZYMTI	sp|P39713|BDH2_YEAST	40.691	376	197	9	1	352	1	374	4.31e-85	261
F9WY57	Q06147	tr|F9WY57|F9WY57_ZYMTI	sp|Q06147|LCB5_YEAST	36.142	451	237	9	102	506	232	677	5.06e-85	275
F9X588	P38748	tr|F9X588|F9X588_ZYMTI	sp|P38748|ETP1_YEAST	33.396	536	267	14	169	676	83	556	5.19e-85	277
F9WYH3	P07246	tr|F9WYH3|F9WYH3_ZYMTI	sp|P07246|ADH3_YEAST	43.296	358	186	11	4	357	30	374	5.24e-85	260
F9XH55	P53044	tr|F9XH55|F9XH55_ZYMTI	sp|P53044|UFD1_YEAST	44.706	340	152	9	29	358	21	334	7.75e-85	259
F9X536	P53839	tr|F9X536|F9X536_ZYMTI	sp|P53839|GOR1_YEAST	44.083	338	177	5	1	328	1	336	9.35e-85	258
F9XBL8	P12954	tr|F9XBL8|F9XBL8_ZYMTI	sp|P12954|SRS2_YEAST	31.565	735	388	22	8	641	15	735	1.02e-84	289
F9WZB4	Q06143	tr|F9WZB4|F9WZB4_ZYMTI	sp|Q06143|DIC1_YEAST	48.276	290	143	5	6	292	3	288	1.04e-84	254
F9XM70	P15365	tr|F9XM70|F9XM70_ZYMTI	sp|P15365|DAL5_YEAST	33.4	497	311	10	46	529	52	541	1.13e-84	270
F9X5W1	P36123	tr|F9X5W1|F9X5W1_ZYMTI	sp|P36123|SA190_YEAST	42.721	419	208	7	361	754	106	517	1.21e-84	298
F9X3D5	P32787	tr|F9X3D5|F9X3D5_ZYMTI	sp|P32787|MG101_YEAST	63.187	182	63	1	83	260	88	269	1.29e-84	253
F9XNK7	P53954	tr|F9XNK7|F9XNK7_ZYMTI	sp|P53954|ALG11_YEAST	33.266	496	262	8	103	550	73	547	1.38e-84	271
F9WWQ0	P36059	tr|F9WWQ0|F9WWQ0_ZYMTI	sp|P36059|NNRD_YEAST	44.282	341	163	12	1	318	1	337	1.45e-84	256
F9XL93	P04821	tr|F9XL93|F9XL93_ZYMTI	sp|P04821|CDC25_YEAST	37.251	451	247	9	703	1127	1102	1542	1.48e-84	300
F9WZH0	Q12119	tr|F9WZH0|F9WZH0_ZYMTI	sp|Q12119|FCY22_YEAST	32.759	522	326	9	7	514	20	530	1.62e-84	269
F9XDT1	P06243	tr|F9XDT1|F9XDT1_ZYMTI	sp|P06243|CDC7_YEAST	40.548	365	169	3	15	347	1	349	1.79e-84	265
F9X9I4	P31244	tr|F9X9I4|F9X9I4_ZYMTI	sp|P31244|RAD16_YEAST	29.261	704	363	18	270	915	162	788	1.96e-84	286
F9XCZ3	P38124	tr|F9XCZ3|F9XCZ3_ZYMTI	sp|P38124|FLR1_YEAST	32.983	476	304	6	5	470	76	546	2.33e-84	268
F9WW63	Q06598	tr|F9WW63|F9WW63_ZYMTI	sp|Q06598|ARR3_YEAST	41.667	348	172	2	11	327	55	402	2.39e-84	258
F9X1D3	P46969	tr|F9X1D3|F9X1D3_ZYMTI	sp|P46969|RPE_YEAST	51.613	248	93	3	6	248	5	230	2.96e-84	249
F9X810	Q04264	tr|F9X810|F9X810_ZYMTI	sp|Q04264|PDS5_YEAST	23.031	1346	806	38	5	1261	9	1213	3.51e-84	300
F9X691	P38626	tr|F9X691|F9X691_ZYMTI	sp|P38626|NCB5R_YEAST	48.708	271	118	8	52	313	26	284	3.84e-84	253
F9X247	P06781	tr|F9X247|F9X247_ZYMTI	sp|P06781|RHO2_YEAST	61.856	194	70	2	6	199	3	192	4.1e-84	245
F9X725	Q04311	tr|F9X725|F9X725_ZYMTI	sp|Q04311|VMS1_YEAST	30.657	685	373	21	8	657	13	630	4.47e-84	275
F9WYN1	P53598	tr|F9WYN1|F9WYN1_ZYMTI	sp|P53598|SUCA_YEAST	46.326	313	159	4	24	333	15	321	4.62e-84	267
F9XJ41	P53981	tr|F9XJ41|F9XJ41_ZYMTI	sp|P53981|YNB0_YEAST	51.867	241	103	4	21	254	3	237	4.66e-84	249
F9XMV5	Q04062	tr|F9XMV5|F9XMV5_ZYMTI	sp|Q04062|RPN9_YEAST	37.5	392	229	6	3	380	4	393	4.84e-84	259
F9X8E9	P43620	tr|F9X8E9|F9X8E9_ZYMTI	sp|P43620|RMD8_YEAST	47.86	257	109	1	325	581	425	656	5.16e-84	274
F9WWB2	P21592	tr|F9WWB2|F9WWB2_ZYMTI	sp|P21592|COX10_YEAST	43.503	354	143	6	141	474	143	459	5.25e-84	265
F9X1B3	P53685	tr|F9X1B3|F9X1B3_ZYMTI	sp|P53685|HST1_YEAST	42.675	314	150	4	3	288	158	469	7.24e-84	261
F9X362	P32857	tr|F9X362|F9X362_ZYMTI	sp|P32857|PTM1_YEAST	32.15	479	305	8	7	473	11	481	1.28e-83	268
F9X2P9	P25346	tr|F9X2P9|F9X2P9_ZYMTI	sp|P25346|GIT1_YEAST	33.755	474	301	8	6	476	35	498	1.37e-83	265
F9XM40	Q06705	tr|F9XM40|F9XM40_ZYMTI	sp|Q06705|CSR1_YEAST	37.619	420	231	11	13	421	7	406	1.49e-83	261
F9XE68	P36113	tr|F9XE68|F9XE68_ZYMTI	sp|P36113|HEL1_YEAST	33.634	443	264	10	69	492	105	536	1.54e-83	268
F9X6V8	P40416	tr|F9X6V8|F9X6V8_ZYMTI	sp|P40416|ATM1_YEAST	30.348	603	402	10	260	850	89	685	1.73e-83	280
F9XGZ0	P27801	tr|F9XGZ0|F9XGZ0_ZYMTI	sp|P27801|PEP3_YEAST	25.967	724	475	21	273	960	207	905	1.86e-83	287
F9XM78	Q12094	tr|F9XM78|F9XM78_ZYMTI	sp|Q12094|TSR3_YEAST	59.794	194	76	2	44	237	47	238	1.99e-83	255
F9X0Z7	Q06512	tr|F9X0Z7|F9X0Z7_ZYMTI	sp|Q06512|NOC4_YEAST	39.118	363	202	6	187	536	179	535	2.03e-83	268
F9XDV8	Q12204	tr|F9XDV8|F9XDV8_ZYMTI	sp|Q12204|YOR22_YEAST	29.57	744	328	22	73	773	29	619	2.67e-83	282
F9XG52	P32487	tr|F9XG52|F9XG52_ZYMTI	sp|P32487|LYP1_YEAST	32.5	520	295	10	27	500	91	600	2.88e-83	268
F9WYF4	P31412	tr|F9WYF4|F9WYF4_ZYMTI	sp|P31412|VATC_YEAST	37.531	397	225	6	6	394	11	392	3.29e-83	257
F9XAZ5	P40474	tr|F9XAZ5|F9XAZ5_ZYMTI	sp|P40474|QDR2_YEAST	32.449	490	308	5	14	483	51	537	3.35e-83	266
F9XA52	P25621	tr|F9XA52|F9XA52_ZYMTI	sp|P25621|FEN2_YEAST	33.1	429	266	7	20	438	22	439	4.21e-83	264
F9X1S8	P36126	tr|F9X1S8|F9X1S8_ZYMTI	sp|P36126|SPO14_YEAST	33.858	508	246	8	43	549	670	1088	4.25e-83	291
F9X8C4	P42946	tr|F9X8C4|F9X8C4_ZYMTI	sp|P42946|PRM10_YEAST	37.436	390	231	5	118	506	1	378	4.34e-83	261
F9X3Q9	P48362	tr|F9X3Q9|F9X3Q9_ZYMTI	sp|P48362|HGH1_YEAST	39.898	391	189	8	1	369	1	367	4.42e-83	257
F9X5J3	P32573	tr|F9X5J3|F9X5J3_ZYMTI	sp|P32573|SPS19_YEAST	48.084	287	130	5	13	298	17	285	4.46e-83	251
F9X8K4	P25349	tr|F9X8K4|F9X8K4_ZYMTI	sp|P25349|YCP4_YEAST	58.794	199	81	1	4	202	3	200	6.11e-83	244
F9XCZ5	P02406	tr|F9XCZ5|F9XCZ5_ZYMTI	sp|P02406|RL28_YEAST	73.154	149	40	0	1	149	1	149	6.34e-83	238
F9XJJ0	Q08726	tr|F9XJJ0|F9XJJ0_ZYMTI	sp|Q08726|GPN2_YEAST	42.951	305	155	7	6	305	6	296	6.55e-83	252
F9X3L7	P07884	tr|F9X3L7|F9X3L7_ZYMTI	sp|P07884|MOD5_YEAST	37.123	431	219	15	23	443	16	404	6.87e-83	260
F9X8X0	Q12311	tr|F9X8X0|F9X8X0_ZYMTI	sp|Q12311|NTO1_YEAST	29.545	660	377	17	132	784	6	584	8.06e-83	284
F9X3U4	P25296	tr|F9X3U4|F9X3U4_ZYMTI	sp|P25296|CANB_YEAST	65.497	171	59	0	1	171	1	171	8.08e-83	240
F9XIA6	P40514	tr|F9XIA6|F9XIA6_ZYMTI	sp|P40514|YIG7_YEAST	33.171	615	354	19	95	674	86	678	8.19e-83	273
F9X4T2	P53860	tr|F9X4T2|F9X4T2_ZYMTI	sp|P53860|PDR16_YEAST	44.795	317	150	5	82	377	29	341	8.73e-83	258
F9XC20	P25377	tr|F9XC20|F9XC20_ZYMTI	sp|P25377|ADH7_YEAST	42.229	341	185	7	23	359	22	354	8.82e-83	254
F9X1N2	P12945	tr|F9X1N2|F9X1N2_ZYMTI	sp|P12945|NAT1_YEAST	31.68	625	354	13	10	584	19	620	9.89e-83	281
F9XQ14	P22140	tr|F9XQ14|F9XQ14_ZYMTI	sp|P22140|EPT1_YEAST	38.369	417	214	10	1	401	1	390	1.14e-82	256
F9X188	P32790	tr|F9X188|F9X188_ZYMTI	sp|P32790|SLA1_YEAST	33.713	614	330	16	2	596	3	558	1.26e-82	292
F9X8I8	Q12265	tr|F9X8I8|F9X8I8_ZYMTI	sp|Q12265|KPR5_YEAST	47.84	324	127	10	5	306	6	309	1.75e-82	260
F9X1U1	P38987	tr|F9X1U1|F9X1U1_ZYMTI	sp|P38987|TEM1_YEAST	59.574	188	76	0	100	287	19	206	2.2e-82	246
F9XMW1	Q12749	tr|F9XMW1|F9XMW1_ZYMTI	sp|Q12749|SMC6_YEAST	27.477	1070	644	36	117	1100	77	1100	2.21e-82	290
F9WW34	Q12256	tr|F9WW34|F9WW34_ZYMTI	sp|Q12256|TPO4_YEAST	30.224	536	338	8	27	533	78	606	2.28e-82	267
F9X968	P47095	tr|F9X968|F9X968_ZYMTI	sp|P47095|MTNB_YEAST	50.209	239	103	3	13	249	2	226	2.46e-82	244
F9WZ62	P38244	tr|F9WZ62|F9WZ62_ZYMTI	sp|P38244|PFF1_YEAST	26.549	1017	540	34	56	970	57	968	2.49e-82	285
F9XNA1	P32447	tr|F9XNA1|F9XNA1_ZYMTI	sp|P32447|ASF1_YEAST	68.824	170	52	1	1	170	1	169	2.56e-82	247
F9XKW4	Q04895	tr|F9XKW4|F9XKW4_ZYMTI	sp|Q04895|DAL4_YEAST	29.545	484	330	6	42	519	100	578	3.08e-82	268
F9XC73	P53730	tr|F9XC73|F9XC73_ZYMTI	sp|P53730|ALG12_YEAST	34.047	514	269	15	17	487	4	490	3.19e-82	265
F9X3U6	P43590	tr|F9X3U6|F9X3U6_ZYMTI	sp|P43590|YFH6_YEAST	34.519	478	269	8	7	470	60	507	3.76e-82	262
F9XF03	P39932	tr|F9XF03|F9XF03_ZYMTI	sp|P39932|STL1_YEAST	32.573	482	303	8	4	479	23	488	3.98e-82	264
F9XIZ8	P01120	tr|F9XIZ8|F9XIZ8_ZYMTI	sp|P01120|RAS2_YEAST	62.857	210	69	2	6	206	8	217	4.05e-82	245
F9X3Z9	Q03516	tr|F9X3Z9|F9X3Z9_ZYMTI	sp|Q03516|RSN1_YEAST	29.556	653	411	11	571	1213	299	912	4.87e-82	287
F9XJZ2	P38274	tr|F9XJZ2|F9XJZ2_ZYMTI	sp|P38274|HSL7_YEAST	29.51	715	401	18	41	724	38	680	5.45e-82	276
F9X0L4	P40994	tr|F9X0L4|F9X0L4_ZYMTI	sp|P40994|ARF3_YEAST	60.656	183	72	0	1	183	1	183	5.64e-82	239
F9X3P5	P47165	tr|F9X3P5|F9X3P5_ZYMTI	sp|P47165|XPT1_YEAST	58.252	206	81	3	3	205	5	208	6.08e-82	241
F9X0Q7	P15703	tr|F9X0Q7|F9X0Q7_ZYMTI	sp|P15703|BGL2_YEAST	44.595	296	142	9	22	305	25	310	6.09e-82	248
F9X9N7	P32793	tr|F9X9N7|F9X9N7_ZYMTI	sp|P32793|YSC84_YEAST	61.111	234	90	1	4	237	3	235	6.1e-82	257
F9X9D7	P32461	tr|F9X9D7|F9X9D7_ZYMTI	sp|P32461|DPH2_YEAST	32.821	521	264	12	54	549	62	521	7.11e-82	264
F9X3Q8	P07560	tr|F9X3Q8|F9X3Q8_ZYMTI	sp|P07560|SEC4_YEAST	65.497	171	58	1	5	175	15	184	7.22e-82	241
F9X2G2	P49957	tr|F9X2G2|F9X2G2_ZYMTI	sp|P49957|TRM9_YEAST	46.84	269	90	4	17	232	10	278	7.67e-82	244
F9X9Z7	P07276	tr|F9X9Z7|F9X9Z7_ZYMTI	sp|P07276|RAD2_YEAST	40.46	435	236	6	817	1244	611	1029	9.04e-82	289
F9XPP2	P23833	tr|F9XPP2|F9XPP2_ZYMTI	sp|P23833|SCO1_YEAST	50	226	108	2	59	284	56	276	9.28e-82	246
F9XD49	P53868	tr|F9XD49|F9XD49_ZYMTI	sp|P53868|ALG9_YEAST	32.513	569	323	16	13	560	21	549	9.82e-82	265
F9XM62	P25568	tr|F9XM62|F9XM62_ZYMTI	sp|P25568|ATG22_YEAST	31.599	538	312	10	49	565	17	519	1.01e-81	264
F9X8P1	P15873	tr|F9X8P1|F9X8P1_ZYMTI	sp|P15873|PCNA_YEAST	45.174	259	141	1	1	259	1	258	1.04e-81	244
F9X6E0	Q05533	tr|F9X6E0|F9X6E0_ZYMTI	sp|Q05533|INM2_YEAST	45.918	294	140	8	6	290	8	291	1.27e-81	246
F9X787	P40350	tr|F9X787|F9X787_ZYMTI	sp|P40350|ALG5_YEAST	39.286	364	148	7	48	405	33	329	1.59e-81	251
F9X3E7	P38070	tr|F9X3E7|F9X3E7_ZYMTI	sp|P38070|YPK3_YEAST	38.803	451	188	14	25	409	94	522	1.74e-81	258
F9XFZ1	P25375	tr|F9XFZ1|F9XFZ1_ZYMTI	sp|P25375|PRTD_YEAST	27.624	724	464	16	8	719	34	709	1.75e-81	272
F9XI88	P15365	tr|F9XI88|F9XI88_ZYMTI	sp|P15365|DAL5_YEAST	31.8	500	320	12	18	502	50	543	1.87e-81	261
F9WXR6	P15202	tr|F9WXR6|F9WXR6_ZYMTI	sp|P15202|CATA_YEAST	39.714	350	203	3	70	415	43	388	2.05e-81	267
F9X446	P36015	tr|F9X446|F9X446_ZYMTI	sp|P36015|YKT6_YEAST	56	200	85	1	1	197	1	200	2.29e-81	238
F9WZZ7	P25377	tr|F9WZZ7|F9WZZ7_ZYMTI	sp|P25377|ADH7_YEAST	43.881	335	178	7	26	356	26	354	2.71e-81	250
F9X441	P0CX51	tr|F9X441|F9X441_ZYMTI	sp|P0CX51|RS16A_YEAST	74.825	143	36	0	1	143	1	143	2.78e-81	234
F9WZQ1	Q00539	tr|F9WZQ1|F9WZQ1_ZYMTI	sp|Q00539|NAM8_YEAST	44.242	330	153	6	74	372	56	385	2.96e-81	258
F9XN73	P39012	tr|F9XN73|F9XN73_ZYMTI	sp|P39012|GAA1_YEAST	32.7	526	283	13	4	524	39	498	3.93e-81	265
F9XNN0	P38147	tr|F9XNN0|F9XNN0_ZYMTI	sp|P38147|CHK1_YEAST	32.327	563	319	15	7	546	4	527	4.25e-81	261
F9XE85	P32899	tr|F9XE85|F9XE85_ZYMTI	sp|P32899|IMP3_YEAST	58.602	186	73	1	1	186	1	182	4.94e-81	236
F9X9Q4	P34909	tr|F9X9Q4|F9X9Q4_ZYMTI	sp|P34909|NOT4_YEAST	49.231	260	115	5	9	256	24	278	5.33e-81	277
F9X2N9	P35182	tr|F9X2N9|F9X2N9_ZYMTI	sp|P35182|PP2C1_YEAST	41.124	338	123	5	175	512	18	279	7.18e-81	254
F9WWC7	Q08777	tr|F9WWC7|F9WWC7_ZYMTI	sp|Q08777|MCH5_YEAST	35.714	448	231	10	1	409	91	520	8.81e-81	256
F9XKY9	P0CX54	tr|F9XKY9|F9XKY9_ZYMTI	sp|P0CX54|RL12B_YEAST	71.341	164	47	0	1	164	1	164	1.16e-80	234
F9XHI6	P39984	tr|F9XHI6|F9XHI6_ZYMTI	sp|P39984|HAT2_YEAST	35.407	418	238	14	23	434	10	401	1.27e-80	252
F9XN45	P38152	tr|F9XN45|F9XN45_ZYMTI	sp|P38152|TXTP_YEAST	44.71	293	146	6	5	282	7	298	1.3e-80	244
F9X3Z2	P0C0W1	tr|F9X3Z2|F9X3Z2_ZYMTI	sp|P0C0W1|RS22A_YEAST	80.769	130	25	0	1	130	1	130	1.37e-80	231
F9XG98	Q08650	tr|F9XG98|F9XG98_ZYMTI	sp|Q08650|DGAT2_YEAST	38.624	378	178	6	7	339	49	417	1.53e-80	249
F9XNT8	P17442	tr|F9XNT8|F9XNT8_ZYMTI	sp|P17442|PHO81_YEAST	30.482	643	352	20	3	568	435	1059	1.6e-80	275
F9XNZ6	P40039	tr|F9XNZ6|F9XNZ6_ZYMTI	sp|P40039|FCY21_YEAST	32.463	536	340	10	23	544	1	528	1.74e-80	259
F9XQ10	P38339	tr|F9XQ10|F9XQ10_ZYMTI	sp|P38339|RGD1_YEAST	30.094	638	387	17	45	657	31	634	1.92e-80	267
F9WY84	P20053	tr|F9WY84|F9WY84_ZYMTI	sp|P20053|PRP4_YEAST	32.996	494	277	10	32	514	14	464	2.06e-80	256
F9X6C2	Q12256	tr|F9X6C2|F9X6C2_ZYMTI	sp|Q12256|TPO4_YEAST	33.061	490	286	9	18	476	73	551	3.3e-80	260
F9WZ13	P15180	tr|F9WZ13|F9WZ13_ZYMTI	sp|P15180|SYKC_YEAST	34.927	481	258	15	7	462	127	577	3.48e-80	264
F9XC75	P38187	tr|F9XC75|F9XC75_ZYMTI	sp|P38187|UBP13_YEAST	42.941	340	159	8	144	481	360	666	3.58e-80	270
F9X9P0	P32769	tr|F9X9P0|F9X9P0_ZYMTI	sp|P32769|HBS1_YEAST	37.054	448	238	15	340	751	170	609	4.13e-80	266
F9XPU3	O13525	tr|F9XPU3|F9XPU3_ZYMTI	sp|O13525|COQ4_YEAST	47.082	257	134	2	18	273	69	324	5.04e-80	243
F9X1B1	P32581	tr|F9X1B1|F9X1B1_ZYMTI	sp|P32581|IME2_YEAST	38.845	381	191	8	24	376	34	400	5.78e-80	267
F9X6E8	P15365	tr|F9X6E8|F9X6E8_ZYMTI	sp|P15365|DAL5_YEAST	31.767	532	327	16	7	510	20	543	6.55e-80	257
F9X0V7	P32179	tr|F9X0V7|F9X0V7_ZYMTI	sp|P32179|MET22_YEAST	42.973	370	169	13	9	356	6	355	8.11e-80	246
F9X8F7	P35844	tr|F9X8F7|F9X8F7_ZYMTI	sp|P35844|KES1_YEAST	39.286	364	191	8	6	344	5	363	8.51e-80	250
F9XLS8	P10962	tr|F9XLS8|F9XLS8_ZYMTI	sp|P10962|MAK16_YEAST	44.412	340	134	7	3	341	2	287	9.1e-80	244
F9X2Z9	P05740	tr|F9X2Z9|F9X2Z9_ZYMTI	sp|P05740|RL17A_YEAST	65.143	175	59	1	1	175	1	173	9.54e-80	233
F9XJQ5	P53322	tr|F9XJQ5|F9XJQ5_ZYMTI	sp|P53322|TNA1_YEAST	32.128	470	311	6	12	479	69	532	9.71e-80	256
F9WYI8	P51401	tr|F9WYI8|F9WYI8_ZYMTI	sp|P51401|RL9B_YEAST	59.585	193	74	2	1	192	1	190	1.17e-79	233
F9X241	Q07824	tr|F9X241|F9X241_ZYMTI	sp|Q07824|TPO1_YEAST	34.639	485	302	6	9	490	111	583	1.32e-79	260
F9X445	Q06490	tr|F9X445|F9X445_ZYMTI	sp|Q06490|THI22_YEAST	31.758	529	303	14	1	490	45	554	1.36e-79	257
F9XJF6	P47161	tr|F9XJF6|F9XJF6_ZYMTI	sp|P47161|VPS70_YEAST	29.404	721	410	23	6	642	93	798	1.55e-79	267
F9X005	P40985	tr|F9X005|F9X005_ZYMTI	sp|P40985|HUL4_YEAST	32.321	560	273	14	671	1188	397	892	2.15e-79	278
F9XEI5	P53686	tr|F9XEI5|F9XEI5_ZYMTI	sp|P53686|HST2_YEAST	48.201	278	125	3	22	280	11	288	2.28e-79	243
F9WXF9	P47160	tr|F9WXF9|F9WXF9_ZYMTI	sp|P47160|ENT3_YEAST	60.526	190	73	1	5	194	2	189	2.34e-79	246
F9XPT4	P33338	tr|F9XPT4|F9XPT4_ZYMTI	sp|P33338|SLA2_YEAST	37.58	471	266	7	594	1059	519	966	2.36e-79	278
F9XG05	P39009	tr|F9XG05|F9XG05_ZYMTI	sp|P39009|DUN1_YEAST	35.654	474	206	10	199	591	58	513	2.41e-79	259
F9X3Q4	Q03656	tr|F9X3Q4|F9X3Q4_ZYMTI	sp|Q03656|SKY1_YEAST	50.719	278	86	3	88	314	132	409	2.86e-79	262
F9XHR2	P08458	tr|F9XHR2|F9XHR2_ZYMTI	sp|P08458|SPS1_YEAST	44.551	312	168	4	5	313	18	327	3.18e-79	257
F9XCJ0	P34226	tr|F9XCJ0|F9XCJ0_ZYMTI	sp|P34226|SKT5_YEAST	42.286	350	181	5	980	1312	188	533	3.9e-79	274
F9X9V5	P39932	tr|F9X9V5|F9X9V5_ZYMTI	sp|P39932|STL1_YEAST	31.098	492	316	10	7	482	22	506	4e-79	256
F9XFT6	Q06554	tr|F9XFT6|F9XFT6_ZYMTI	sp|Q06554|IRC20_YEAST	23.375	1292	728	43	41	1154	287	1494	4.02e-79	285
F9X7W5	P34218	tr|F9X7W5|F9X7W5_ZYMTI	sp|P34218|SAS3_YEAST	36.83	448	188	12	400	805	183	577	4.21e-79	275
F9X121	P11745	tr|F9X121|F9X121_ZYMTI	sp|P11745|RNA1_YEAST	41.543	337	182	5	4	332	15	344	4.22e-79	248
F9XB63	P09232	tr|F9XB63|F9XB63_ZYMTI	sp|P09232|PRTB_YEAST	46.205	303	142	3	118	399	284	586	4.24e-79	254
F9XNG7	P47137	tr|F9XNG7|F9XNG7_ZYMTI	sp|P47137|YJ66_YEAST	44.161	274	149	4	21	290	8	281	4.81e-79	239
F9X0X7	P39932	tr|F9X0X7|F9X0X7_ZYMTI	sp|P39932|STL1_YEAST	30.899	534	331	10	5	521	19	531	5.33e-79	256
F9X4H0	P41816	tr|F9X4H0|F9X4H0_ZYMTI	sp|P41816|OYE3_YEAST	42.234	367	183	14	2	350	36	391	5.63e-79	246
F9WXM4	P04051	tr|F9WXM4|F9WXM4_ZYMTI	sp|P04051|RPC1_YEAST	41.579	380	195	7	13	383	2	363	5.65e-79	285
F9X1U9	P38843	tr|F9X1U9|F9X1U9_ZYMTI	sp|P38843|CHS7_YEAST	40.764	314	169	2	1	297	1	314	5.71e-79	241
F9XMZ4	P08456	tr|F9XMZ4|F9XMZ4_ZYMTI	sp|P08456|PSS_YEAST	56.459	209	81	4	38	241	73	276	9.87e-79	236
F9WYX6	Q05031	tr|F9WYX6|F9WYX6_ZYMTI	sp|Q05031|DFG5_YEAST	34.061	458	260	14	20	468	25	449	1.1e-78	250
F9XGD9	Q05498	tr|F9XGD9|F9XGD9_ZYMTI	sp|Q05498|FCF1_YEAST	55.959	193	78	2	1	192	1	187	1.35e-78	231
F9XB88	P39709	tr|F9XB88|F9XB88_ZYMTI	sp|P39709|SEO1_YEAST	32.251	462	299	6	15	467	107	563	1.63e-78	253
F9XHL7	P41800	tr|F9XHL7|F9XHL7_ZYMTI	sp|P41800|MMM1_YEAST	40.341	352	180	6	18	364	93	419	1.75e-78	245
F9WXG1	P0CX42	tr|F9WXG1|F9WXG1_ZYMTI	sp|P0CX42|RL23B_YEAST	81.061	132	25	0	8	139	6	137	1.76e-78	226
F9X9I8	P40343	tr|F9X9I8|F9X9I8_ZYMTI	sp|P40343|VPS27_YEAST	34.624	465	261	10	11	462	7	441	1.81e-78	261
F9WWY5	P38930	tr|F9WWY5|F9WWY5_ZYMTI	sp|P38930|CSK2C_YEAST	47.005	217	111	1	11	223	33	249	1.89e-78	236
F9XMT9	P52918	tr|F9XMT9|F9XMT9_ZYMTI	sp|P52918|MSN5_YEAST	23.587	1115	757	29	9	1093	3	1052	1.99e-78	281
F9X0F7	P38886	tr|F9X0F7|F9X0F7_ZYMTI	sp|P38886|RPN10_YEAST	51.055	237	112	3	1	234	1	236	2.93e-78	237
F9WZ76	P40363	tr|F9WZ76|F9WZ76_ZYMTI	sp|P40363|SFGH_YEAST	47.917	288	130	9	13	282	11	296	2.96e-78	238
F9X4K2	Q07807	tr|F9X4K2|F9X4K2_ZYMTI	sp|Q07807|PUF3_YEAST	51.822	247	113	1	34	274	536	782	3.11e-78	251
F9X238	P38145	tr|F9X238|F9X238_ZYMTI	sp|P38145|RISA_YEAST	47.414	232	121	1	1	231	1	232	3.24e-78	233
F9WZC5	P53835	tr|F9WZC5|F9WZC5_ZYMTI	sp|P53835|PRM1_YEAST	29.738	649	387	16	4	587	7	651	3.95e-78	258
F9X8B2	P36060	tr|F9X8B2|F9X8B2_ZYMTI	sp|P36060|MCR1_YEAST	42.345	307	155	5	36	340	16	302	4.7e-78	239
F9XLE1	P23301	tr|F9XLE1|F9XLE1_ZYMTI	sp|P23301|IF5A1_YEAST	72.152	158	40	3	7	164	2	155	5.24e-78	227
F9WZF2	P14680	tr|F9WZF2|F9WZF2_ZYMTI	sp|P14680|YAK1_YEAST	37.741	363	183	4	100	419	343	705	5.3e-78	255
A9Y5I7	P00854	tr|A9Y5I7|A9Y5I7_ZYMTI	sp|P00854|ATP6_YEAST	49.004	251	128	0	7	257	9	259	6.54e-78	234
F9XD04	P16661	tr|F9XD04|F9XD04_ZYMTI	sp|P16661|ALG1_YEAST	38.242	421	234	16	69	478	33	438	8.86e-78	248
F9X6T8	P53322	tr|F9X6T8|F9X6T8_ZYMTI	sp|P53322|TNA1_YEAST	32.088	455	293	4	1	451	90	532	8.99e-78	249
F9X9U6	P13517	tr|F9X9U6|F9X9U6_ZYMTI	sp|P13517|CAPZB_YEAST	49.042	261	116	9	1	248	1	257	1.03e-77	235
F9X3A8	P39932	tr|F9X3A8|F9X3A8_ZYMTI	sp|P39932|STL1_YEAST	32.636	478	296	7	1	461	22	490	1.24e-77	252
F9XN37	Q07824	tr|F9XN37|F9XN37_ZYMTI	sp|Q07824|TPO1_YEAST	32.251	462	307	5	17	476	126	583	1.3e-77	251
F9XCU7	P06773	tr|F9XCU7|F9XCU7_ZYMTI	sp|P06773|DCTD_YEAST	41.867	332	149	7	1	319	1	301	1.38e-77	238
F9X7Y8	P47124	tr|F9X7Y8|F9X7Y8_ZYMTI	sp|P47124|HOC1_YEAST	35.025	394	229	9	3	384	10	388	1.56e-77	243
F9XAW4	P52490	tr|F9XAW4|F9XAW4_ZYMTI	sp|P52490|UBC13_YEAST	70.667	150	44	0	3	152	2	151	2.14e-77	224
F9XJL3	Q12494	tr|F9XJL3|F9XJL3_ZYMTI	sp|Q12494|KCS1_YEAST	31.349	756	394	26	576	1266	319	1014	2.79e-77	275
F9XJL0	P32178	tr|F9XJL0|F9XJL0_ZYMTI	sp|P32178|CHMU_YEAST	46.565	262	127	5	5	261	1	254	3.31e-77	233
F9XM24	P22517	tr|F9XM24|F9XM24_ZYMTI	sp|P22517|KCC2_YEAST	39.557	316	180	6	4	314	38	347	5.4e-77	243
F9XL70	P48360	tr|F9XL70|F9XL70_ZYMTI	sp|P48360|ADRO_YEAST	31.478	521	286	17	31	520	6	486	6.11e-77	248
F9XFS9	P28743	tr|F9XFS9|F9XFS9_ZYMTI	sp|P28743|KIP2_YEAST	40.323	434	178	14	277	668	147	541	6.62e-77	266
F9XA80	P22580	tr|F9XA80|F9XA80_ZYMTI	sp|P22580|AMDY_YEAST	34.867	565	316	20	4	542	7	545	7.37e-77	250
F9X126	Q07950	tr|F9X126|F9X126_ZYMTI	sp|Q07950|YEH2_YEAST	37.678	422	220	13	221	625	130	525	7.46e-77	254
F9X9J6	P14736	tr|F9X9J6|F9X9J6_ZYMTI	sp|P14736|RAD4_YEAST	28.955	708	399	25	107	788	88	717	7.63e-77	265
F9X6F5	P40164	tr|F9X6F5|F9X6F5_ZYMTI	sp|P40164|PP4R3_YEAST	29.078	705	408	20	2	625	21	714	8.46e-77	267
F9XD52	P41695	tr|F9XD52|F9XD52_ZYMTI	sp|P41695|BUB1_YEAST	30.166	663	357	19	560	1208	445	1015	9.56e-77	273
F9XGA3	P39531	tr|F9XGA3|F9XGA3_ZYMTI	sp|P39531|RCY1_YEAST	35.859	396	231	8	542	920	451	840	9.72e-77	266
F9XJ10	P32345	tr|F9XJ10|F9XJ10_ZYMTI	sp|P32345|PP4C_YEAST	71.895	153	43	0	1	153	1	153	1.24e-76	239
F9X2W9	Q05584	tr|F9X2W9|F9X2W9_ZYMTI	sp|Q05584|GLO2_YEAST	44.928	276	126	9	1	252	1	274	1.54e-76	231
F9WXN5	P09232	tr|F9WXN5|F9WXN5_ZYMTI	sp|P09232|PRTB_YEAST	43.251	363	176	11	51	391	232	586	1.89e-76	246
F9XDL3	P33893	tr|F9XDL3|F9XDL3_ZYMTI	sp|P33893|GATB_YEAST	32.044	543	321	16	77	598	22	537	2.06e-76	251
F9X317	P36159	tr|F9X317|F9X317_ZYMTI	sp|P36159|RNZ_YEAST	30.539	668	340	22	321	930	204	805	2.11e-76	265
F9XKE9	Q03654	tr|F9XKE9|F9XKE9_ZYMTI	sp|Q03654|CEF1_YEAST	50.554	271	111	6	1	267	4	255	2.22e-76	256
F9XCE5	P36032	tr|F9XCE5|F9XCE5_ZYMTI	sp|P36032|MCH2_YEAST	36.856	369	227	2	586	948	50	418	2.23e-76	256
F9XMW0	P50102	tr|F9XMW0|F9XMW0_ZYMTI	sp|P50102|UBP8_YEAST	33.556	450	215	13	76	478	57	469	2.27e-76	245
F9X0X6	P19881	tr|F9X0X6|F9X0X6_ZYMTI	sp|P19881|PNPP_YEAST	45.578	294	156	3	10	301	13	304	2.83e-76	233
F9X1M4	P53688	tr|F9X1M4|F9X1M4_ZYMTI	sp|P53688|HST4_YEAST	43.836	292	139	8	78	357	89	367	3.33e-76	238
F9X9H5	P39515	tr|F9X9H5|F9X9H5_ZYMTI	sp|P39515|TIM17_YEAST	76	150	34	1	9	156	4	153	3.52e-76	222
F9WXP0	Q07824	tr|F9WXP0|F9WXP0_ZYMTI	sp|Q07824|TPO1_YEAST	33.55	462	299	6	28	486	126	582	3.6e-76	248
F9X6B7	P37020	tr|F9X6B7|F9X6B7_ZYMTI	sp|P37020|GEF1_YEAST	29.02	796	448	24	71	831	33	746	4.65e-76	261
F9X797	P36032	tr|F9X797|F9X797_ZYMTI	sp|P36032|MCH2_YEAST	33.167	401	259	3	7	398	36	436	4.65e-76	242
F9X7L5	P00445	tr|F9X7L5|F9X7L5_ZYMTI	sp|P00445|SODC_YEAST	69.737	152	46	0	1	152	1	152	4.77e-76	221
F9WYW3	P25351	tr|F9WYW3|F9WYW3_ZYMTI	sp|P25351|YCR3_YEAST	31.103	553	334	12	1	510	1	549	4.79e-76	249
F9X8Y3	P53215	tr|F9X8Y3|F9X8Y3_ZYMTI	sp|P53215|THG1_YEAST	51.613	217	104	1	1	216	1	217	4.82e-76	229
F9X555	P39980	tr|F9X555|F9X555_ZYMTI	sp|P39980|SIT1_YEAST	29.799	547	365	12	49	584	48	586	5e-76	253
F9XHU9	P47156	tr|F9XHU9|F9XHU9_ZYMTI	sp|P47156|JHD2_YEAST	36.916	428	226	10	438	844	236	640	6.31e-76	266
F9XEB2	P25303	tr|F9XEB2|F9XEB2_ZYMTI	sp|P25303|SCJ1_YEAST	38.32	381	193	6	20	390	21	369	6.65e-76	239
F9XMY7	Q03921	tr|F9XMY7|F9XMY7_ZYMTI	sp|Q03921|DOP1_YEAST	31.014	690	381	21	30	671	9	651	6.7e-76	278
F9XQQ4	Q06598	tr|F9XQQ4|F9XQQ4_ZYMTI	sp|Q06598|ARR3_YEAST	41.846	325	158	3	10	303	63	387	6.81e-76	236
F9X699	P35197	tr|F9X699|F9X699_ZYMTI	sp|P35197|GCS1_YEAST	42.395	309	144	8	6	294	4	298	7.45e-76	236
F9XAY7	P35191	tr|F9XAY7|F9XAY7_ZYMTI	sp|P35191|MDJ1_YEAST	41.628	430	211	11	1	410	48	457	7.7e-76	244
F9XP12	P15454	tr|F9XP12|F9XP12_ZYMTI	sp|P15454|KGUA_YEAST	54.595	185	82	2	10	193	3	186	7.99e-76	224
F9XNV5	P13711	tr|F9XNV5|F9XNV5_ZYMTI	sp|P13711|ACOX_YEAST	28.833	711	424	20	21	672	19	706	8.43e-76	256
F9WWK3	P40454	tr|F9WWK3|F9WWK3_ZYMTI	sp|P40454|PTPA1_YEAST	43.598	328	154	6	1	328	13	309	9.05e-76	238
F9XCH6	Q08904	tr|F9XCH6|F9XCH6_ZYMTI	sp|Q08904|RDR1_YEAST	33.012	518	300	10	9	488	5	513	9.73e-76	248
F9X4M9	P39932	tr|F9X4M9|F9X4M9_ZYMTI	sp|P39932|STL1_YEAST	30.962	520	338	7	12	512	21	538	1.02e-75	248
F9XDH6	P20434	tr|F9XDH6|F9XDH6_ZYMTI	sp|P20434|RPAB1_YEAST	51.628	215	92	1	1	215	10	212	1.05e-75	225
F9XK31	P24521	tr|F9XK31|F9XK31_ZYMTI	sp|P24521|ERG8_YEAST	34.519	478	254	14	8	459	6	450	1.15e-75	242
F9XJT2	P19807	tr|F9XJT2|F9XJT2_ZYMTI	sp|P19807|HNM1_YEAST	30.833	480	323	5	14	492	55	526	1.18e-75	246
F9X781	Q03730	tr|F9X781|F9X781_ZYMTI	sp|Q03730|YMB8_YEAST	38.667	375	190	7	1	373	37	373	1.7e-75	238
F9WZG6	P40352	tr|F9WZG6|F9WZG6_ZYMTI	sp|P40352|RAD26_YEAST	29.743	622	305	14	118	683	267	812	1.97e-75	266
F9WWW8	Q05497	tr|F9WWW8|F9WWW8_ZYMTI	sp|Q05497|YD338_YEAST	33.061	490	320	6	14	497	171	658	2.05e-75	249
F9WWC2	P45818	tr|F9WWC2|F9WWC2_ZYMTI	sp|P45818|ROK1_YEAST	33.397	524	267	14	152	673	113	556	2.09e-75	251
F9XID3	Q12232	tr|F9XID3|F9XID3_ZYMTI	sp|Q12232|SLP1_YEAST	34.499	429	234	7	2	396	100	515	2.09e-75	244
F9X9A6	P36035	tr|F9X9A6|F9X9A6_ZYMTI	sp|P36035|JEN1_YEAST	32.613	463	292	7	54	497	126	587	2.8e-75	247
F9XNE4	P38124	tr|F9XNE4|F9XNE4_ZYMTI	sp|P38124|FLR1_YEAST	32.922	486	289	9	22	495	88	548	3.32e-75	245
F9X6D0	Q12449	tr|F9X6D0|F9X6D0_ZYMTI	sp|Q12449|AHA1_YEAST	38.356	365	189	8	1	344	1	350	3.94e-75	233
F9X3L8	P43569	tr|F9X3L8|F9X3L8_ZYMTI	sp|P43569|CAF16_YEAST	51.351	222	91	2	8	212	6	227	3.97e-75	229
F9WY79	Q07824	tr|F9WY79|F9WY79_ZYMTI	sp|Q07824|TPO1_YEAST	36.026	458	285	6	41	494	130	583	4.45e-75	248
F9XM93	P38359	tr|F9XM93|F9XM93_ZYMTI	sp|P38359|SUL1_YEAST	27.809	712	397	18	32	638	95	794	4.8e-75	256
F9X4S0	P11914	tr|F9X4S0|F9X4S0_ZYMTI	sp|P11914|MPPA_YEAST	56.379	243	95	4	289	531	235	466	5e-75	243
F9XN05	P38314	tr|F9XN05|F9XN05_ZYMTI	sp|P38314|SDS24_YEAST	37.587	431	224	10	58	453	102	522	6.16e-75	243
F9XEZ7	P38827	tr|F9XEZ7|F9XEZ7_ZYMTI	sp|P38827|SET1_YEAST	44.578	332	147	6	853	1163	765	1080	7.79e-75	268
F9XKK0	P38152	tr|F9XKK0|F9XKK0_ZYMTI	sp|P38152|TXTP_YEAST	43.706	286	147	6	12	284	15	299	9.18e-75	229
F9X1N7	Q07534	tr|F9X1N7|F9X1N7_ZYMTI	sp|Q07534|S2538_YEAST	45.625	320	156	7	1	317	1	305	9.87e-75	230
F9XF33	P38075	tr|F9XF33|F9XF33_ZYMTI	sp|P38075|PDX3_YEAST	49.776	223	103	3	7	227	13	228	1.09e-74	224
F9X9Z7	P07276	tr|F9X9Z7|F9X9Z7_ZYMTI	sp|P07276|RAD2_YEAST	43.86	342	151	6	1	335	1	308	1.16e-74	268
F9X002	P07702	tr|F9X002|F9X002_ZYMTI	sp|P07702|LYS2_YEAST	25.706	1027	620	32	5	928	241	1227	1.37e-74	270
F9XGA7	P46959	tr|F9XGA7|F9XGA7_ZYMTI	sp|P46959|TRM61_YEAST	35.763	439	165	13	22	423	18	376	1.43e-74	236
F9XF94	P25379	tr|F9XF94|F9XF94_ZYMTI	sp|P25379|STDH_YEAST	39.466	337	187	8	2	331	5	331	1.48e-74	232
F9XFP7	P06242	tr|F9XFP7|F9XFP7_ZYMTI	sp|P06242|KIN28_YEAST	40.532	301	170	7	35	335	6	297	1.78e-74	231
F9XLD8	P53322	tr|F9XLD8|F9XLD8_ZYMTI	sp|P53322|TNA1_YEAST	32.68	459	299	4	23	478	81	532	1.88e-74	242
F9X487	Q12386	tr|F9X487|F9X487_ZYMTI	sp|Q12386|ARP8_YEAST	32.749	513	292	11	11	503	174	653	2.29e-74	256
F9X8J2	Q08032	tr|F9X8J2|F9X8J2_ZYMTI	sp|Q08032|CDC45_YEAST	27.846	729	362	17	1	711	1	583	2.33e-74	255
F9X535	P13181	tr|F9X535|F9X535_ZYMTI	sp|P13181|GAL2_YEAST	30.769	533	344	10	34	559	40	554	2.6e-74	245
F9XA90	P48236	tr|F9XA90|F9XA90_ZYMTI	sp|P48236|YG3L_YEAST	39.755	327	175	5	142	461	81	392	3.9e-74	238
F9XND2	P53867	tr|F9XND2|F9XND2_ZYMTI	sp|P53867|ATG4_YEAST	40.059	337	168	8	75	397	58	374	3.92e-74	238
F9X654	P39714	tr|F9X654|F9X654_ZYMTI	sp|P39714|BDH1_YEAST	35.958	381	211	10	1	356	1	373	4.07e-74	233
F9XA33	P40560	tr|F9XA33|F9XA33_ZYMTI	sp|P40560|YIA1_YEAST	31.054	541	281	15	38	553	10	483	4.84e-74	244
F9X4K8	P18414	tr|F9X4K8|F9X4K8_ZYMTI	sp|P18414|ERD2_YEAST	52.273	220	97	3	1	214	1	218	5.26e-74	221
F9XH80	P36010	tr|F9XH80|F9XH80_ZYMTI	sp|P36010|NDK_YEAST	64.238	151	54	0	2	152	3	153	5.7e-74	216
F9WZD2	Q12051	tr|F9WZD2|F9WZD2_ZYMTI	sp|Q12051|GGPPS_YEAST	40	300	155	8	12	295	6	296	5.79e-74	230
F9XMN4	P00175	tr|F9XMN4|F9XMN4_ZYMTI	sp|P00175|CYB2_YEAST	35.533	394	215	9	23	385	179	564	6.58e-74	239
F9XDF6	P53301	tr|F9XDF6|F9XDF6_ZYMTI	sp|P53301|CRH1_YEAST	48.374	246	124	2	30	273	40	284	8.15e-74	239
F9WZL2	Q06321	tr|F9WZL2|F9WZL2_ZYMTI	sp|Q06321|ATG26_YEAST	34.914	464	244	16	109	553	744	1168	9.54e-74	261
F9X3C7	P25375	tr|F9X3C7|F9X3C7_ZYMTI	sp|P25375|PRTD_YEAST	31.365	542	336	12	163	700	195	704	1.09e-73	250
F9X4S0	P11914	tr|F9X4S0|F9X4S0_ZYMTI	sp|P11914|MPPA_YEAST	48.305	236	120	1	8	241	20	255	1.14e-73	240
F9X193	P05375	tr|F9X193|F9X193_ZYMTI	sp|P05375|PLMT_YEAST	55.33	197	87	1	1	197	9	204	1.34e-73	219
F9XNJ3	P40556	tr|F9XNJ3|F9XNJ3_ZYMTI	sp|P40556|YIA6_YEAST	40.566	318	159	6	37	350	77	368	1.55e-73	231
F9XDE9	P53123	tr|F9XDE9|F9XDE9_ZYMTI	sp|P53123|MRM2_YEAST	37.71	297	167	4	52	330	24	320	2.09e-73	228
F9WZL9	P38792	tr|F9WZL9|F9WZL9_ZYMTI	sp|P38792|RRP4_YEAST	44.097	288	130	7	14	280	50	327	2.29e-73	228
F9WX75	P14065	tr|F9WX75|F9WX75_ZYMTI	sp|P14065|GCY1_YEAST	45.667	300	138	9	3	290	8	294	2.65e-73	226
F9XNZ8	P32378	tr|F9XNZ8|F9XNZ8_ZYMTI	sp|P32378|COQ2_YEAST	42.042	333	171	8	74	401	52	367	2.8e-73	232
F9XFC4	Q12429	tr|F9XFC4|F9XFC4_ZYMTI	sp|Q12429|DPH6_YEAST	30.06	662	348	26	6	633	1	581	2.87e-73	247
F9WZV1	P06784	tr|F9WZV1|F9WZV1_ZYMTI	sp|P06784|STE7_YEAST	44.792	288	133	9	64	333	189	468	2.98e-73	235
F9XCN5	P33313	tr|F9XCN5|F9XCN5_ZYMTI	sp|P33313|CNS1_YEAST	37.337	383	193	8	25	388	25	379	3.12e-73	231
F9X0K2	P19516	tr|F9X0K2|F9X0K2_ZYMTI	sp|P19516|COX11_YEAST	53.807	197	81	3	1	195	69	257	3.42e-73	221
F9WXE0	P25351	tr|F9WXE0|F9WXE0_ZYMTI	sp|P25351|YCR3_YEAST	27.425	598	354	12	5	538	9	590	3.58e-73	245
F9XQ32	P05066	tr|F9XQ32|F9XQ32_ZYMTI	sp|P05066|PHR_YEAST	31.569	529	297	13	58	550	66	565	3.67e-73	241
F9X4F7	P06367	tr|F9X4F7|F9X4F7_ZYMTI	sp|P06367|RS14A_YEAST	84.298	121	19	0	20	140	6	126	3.74e-73	213
F9WYF8	P37020	tr|F9WYF8|F9WYF8_ZYMTI	sp|P37020|GEF1_YEAST	27.081	757	480	24	3	727	20	736	3.86e-73	251
F9X8Q4	P26786	tr|F9X8Q4|F9X8Q4_ZYMTI	sp|P26786|RS7A_YEAST	58.989	178	69	1	19	196	13	186	4.37e-73	217
F9XAB1	P38682	tr|F9XAB1|F9XAB1_ZYMTI	sp|P38682|GLO3_YEAST	32.463	536	261	16	2	488	8	491	4.51e-73	237
F9XQC1	Q02753	tr|F9XQC1|F9XQC1_ZYMTI	sp|Q02753|RL21A_YEAST	63.75	160	58	0	1	160	1	160	4.63e-73	214
F9XCW9	P38226	tr|F9XCW9|F9XCW9_ZYMTI	sp|P38226|CST26_YEAST	40.728	302	143	3	80	345	55	356	4.9e-73	229
F9XQQ6	P36032	tr|F9XQQ6|F9XQQ6_ZYMTI	sp|P36032|MCH2_YEAST	33.067	375	244	3	15	384	36	408	4.92e-73	233
F9X2J6	Q06063	tr|F9X2J6|F9X2J6_ZYMTI	sp|Q06063|DUS4_YEAST	39.661	295	161	5	1	291	45	326	4.92e-73	227
F9XDA6	P53629	tr|F9XDA6|F9XDA6_ZYMTI	sp|P53629|ARE2_YEAST	42.14	299	157	5	302	597	355	640	5.5e-73	244
F9X6K6	P69771	tr|F9X6K6|F9X6K6_ZYMTI	sp|P69771|DID2_YEAST	57.789	199	81	3	2	199	7	203	6.86e-73	217
F9X8Y1	P39706	tr|F9X8Y1|F9X8Y1_ZYMTI	sp|P39706|SWD1_YEAST	35.584	385	222	10	1	372	1	372	6.92e-73	234
F9XKF8	P06780	tr|F9XKF8|F9XKF8_ZYMTI	sp|P06780|RHO1_YEAST	58.427	178	71	2	57	233	11	186	7.75e-73	220
F9XC37	P32562	tr|F9XC37|F9XC37_ZYMTI	sp|P32562|CDC5_YEAST	42.384	302	158	8	11	309	71	359	7.87e-73	252
F9X338	P32901	tr|F9X338|F9X338_ZYMTI	sp|P32901|PTR2_YEAST	29.101	567	360	10	22	588	53	577	9.72e-73	243
F9XAZ7	P53729	tr|F9XAZ7|F9XAZ7_ZYMTI	sp|P53729|YN8H_YEAST	47.581	248	114	6	18	259	57	294	9.99e-73	226
F9X469	Q12442	tr|F9X469|F9X469_ZYMTI	sp|Q12442|IZH2_YEAST	38.816	304	177	4	3	300	8	308	1.03e-72	225
F9X4P4	Q12150	tr|F9X4P4|F9X4P4_ZYMTI	sp|Q12150|CSF1_YEAST	27.072	724	450	16	2514	3227	2299	2954	1.11e-72	270
F9XB25	Q99344	tr|F9XB25|F9XB25_ZYMTI	sp|Q99344|UBA3_YEAST	38.436	307	164	6	29	323	2	295	1.14e-72	228
F9X6Y2	P39936	tr|F9X6Y2|F9X6Y2_ZYMTI	sp|P39936|IF4F2_YEAST	38.36	378	208	8	186	550	502	867	1.26e-72	250
F9WW74	P30775	tr|F9WW74|F9WW74_ZYMTI	sp|P30775|RF1M_YEAST	37.436	390	218	8	30	415	37	404	1.47e-72	232
F9X232	P36151	tr|F9X232|F9X232_ZYMTI	sp|P36151|YK50_YEAST	40.341	352	178	9	119	448	9	350	1.52e-72	231
F9X3I0	P10356	tr|F9X3I0|F9X3I0_ZYMTI	sp|P10356|YEY2_YEAST	34.157	445	262	12	7	435	4	433	1.58e-72	234
F9XLM8	Q03868	tr|F9XLM8|F9XLM8_ZYMTI	sp|Q03868|SPO71_YEAST	26.42	810	506	23	120	865	448	1231	1.78e-72	258
F9X9J9	Q03161	tr|F9X9J9|F9X9J9_ZYMTI	sp|Q03161|YMY9_YEAST	43.165	278	144	5	37	312	21	286	2.37e-72	223
F9WWF1	Q12051	tr|F9WWF1|F9WWF1_ZYMTI	sp|Q12051|GGPPS_YEAST	41.137	299	153	8	22	302	4	297	2.82e-72	225
F9XK46	P14741	tr|F9XK46|F9XK46_ZYMTI	sp|P14741|EI2BA_YEAST	38.279	337	172	6	13	349	4	304	2.85e-72	225
F9XEQ4	Q05902	tr|F9XEQ4|F9XEQ4_ZYMTI	sp|Q05902|ECM38_YEAST	35.496	524	292	14	32	519	92	605	3.23e-72	242
F9X870	Q12114	tr|F9X870|F9X870_ZYMTI	sp|Q12114|CHS5_YEAST	45.769	260	131	5	3	252	6	265	3.39e-72	236
F9XN68	P53306	tr|F9XN68|F9XN68_ZYMTI	sp|P53306|GPI1_YEAST	32.297	579	307	17	224	771	82	606	3.67e-72	246
F9XKW6	P41816	tr|F9XKW6|F9XKW6_ZYMTI	sp|P41816|OYE3_YEAST	38.421	380	186	14	2	341	15	386	3.86e-72	228
F9X605	P29055	tr|F9X605|F9X605_ZYMTI	sp|P29055|TF2B_YEAST	38.602	329	188	4	26	352	17	333	4.23e-72	226
F9X0P0	P25346	tr|F9X0P0|F9X0P0_ZYMTI	sp|P25346|GIT1_YEAST	31.202	516	326	12	1	503	1	500	4.62e-72	236
F9XND0	P02293	tr|F9XND0|F9XND0_ZYMTI	sp|P02293|H2B1_YEAST	83.465	127	20	1	12	138	5	130	5.02e-72	209
F9WYL0	P00331	tr|F9WYL0|F9WYL0_ZYMTI	sp|P00331|ADH2_YEAST	37.278	338	204	5	23	359	18	348	5.32e-72	226
F9XJG3	P46682	tr|F9XJG3|F9XJG3_ZYMTI	sp|P46682|AP3B_YEAST	28.021	753	468	23	1	714	2	719	5.46e-72	249
F9WZG4	P53319	tr|F9WZG4|F9WZG4_ZYMTI	sp|P53319|6PGD2_YEAST	29.735	491	326	8	6	494	5	478	5.54e-72	234
F9XNK3	P34220	tr|F9XNK3|F9XNK3_ZYMTI	sp|P34220|YBF5_YEAST	36.923	390	164	12	12	320	29	417	5.77e-72	227
F9WYM3	P10823	tr|F9WYM3|F9WYM3_ZYMTI	sp|P10823|GPA2_YEAST	38.037	326	192	6	31	350	121	442	6.19e-72	229
F9X8A7	Q06321	tr|F9X8A7|F9X8A7_ZYMTI	sp|Q06321|ATG26_YEAST	32.544	507	285	13	77	571	733	1194	6.39e-72	259
F9WXV6	P09064	tr|F9WXV6|F9WXV6_ZYMTI	sp|P09064|IF2B_YEAST	54.286	210	76	5	109	316	94	285	6.43e-72	222
F9X118	Q06245	tr|F9X118|F9X118_ZYMTI	sp|Q06245|SEC10_YEAST	27.295	817	526	15	58	832	66	856	6.6e-72	251
F9X7Z9	Q99258	tr|F9X7Z9|F9X7Z9_ZYMTI	sp|Q99258|RIB3_YEAST	50	216	92	2	10	219	2	207	8.17e-72	216
F9XG81	Q07500	tr|F9XG81|F9XG81_ZYMTI	sp|Q07500|NDH2_YEAST	34.382	477	250	11	47	489	97	544	8.47e-72	235
F9XA78	Q12523	tr|F9XA78|F9XA78_ZYMTI	sp|Q12523|YP247_YEAST	36.937	444	199	16	282	690	125	522	8.55e-72	240
F9XCS5	Q05497	tr|F9XCS5|F9XCS5_ZYMTI	sp|Q05497|YD338_YEAST	37.168	452	266	10	4	447	221	662	9.15e-72	238
F9X3Z3	P35691	tr|F9X3Z3|F9X3Z3_ZYMTI	sp|P35691|TCTP_YEAST	57.988	169	69	1	1	169	1	167	1.07e-71	211
F9XIF7	P40464	tr|F9XIF7|F9XIF7_ZYMTI	sp|P40464|FLX1_YEAST	41	300	165	8	23	310	12	311	1.14e-71	223
F9XFM0	P14832	tr|F9XFM0|F9XFM0_ZYMTI	sp|P14832|CYPH_YEAST	64.596	161	56	1	24	184	3	162	1.71e-71	212
F9XI76	P53170	tr|F9XI76|F9XI76_ZYMTI	sp|P53170|PDK2_YEAST	31.395	430	249	9	78	472	68	486	2.34e-71	233
F9X2F5	Q03649	tr|F9X2F5|F9X2F5_ZYMTI	sp|Q03649|YM60_YEAST	34.398	407	231	10	32	426	38	420	2.45e-71	231
F9X271	P53972	tr|F9X271|F9X271_ZYMTI	sp|P53972|RCM1_YEAST	33.028	545	288	19	1	523	1	490	2.94e-71	234
F9X3T0	P41816	tr|F9X3T0|F9X3T0_ZYMTI	sp|P41816|OYE3_YEAST	39.227	362	186	12	6	341	14	367	3.05e-71	225
F9X8Z0	P36149	tr|F9X8Z0|F9X8Z0_ZYMTI	sp|P36149|BET3_YEAST	52.688	186	79	2	8	193	13	189	3.11e-71	212
F9XDN2	P05759	tr|F9XDN2|F9XDN2_ZYMTI	sp|P05759|RS31_YEAST	83.221	149	24	1	1	149	1	148	3.25e-71	209
F9X1B0	P23503	tr|F9X1B0|F9X1B0_ZYMTI	sp|P23503|NAR1_YEAST	33.208	530	263	19	1	518	1	451	3.28e-71	236
F9XE34	P09232	tr|F9XE34|F9XE34_ZYMTI	sp|P09232|PRTB_YEAST	44	300	136	4	4	271	285	584	3.55e-71	228
F9XJT1	Q07500	tr|F9XJT1|F9XJT1_ZYMTI	sp|Q07500|NDH2_YEAST	44.172	326	166	7	122	441	97	412	3.77e-71	238
F9X971	Q99207	tr|F9X971|F9X971_ZYMTI	sp|Q99207|NOP14_YEAST	28	950	453	28	1	866	1	803	3.95e-71	249
F9XHG4	Q06624	tr|F9XHG4|F9XHG4_ZYMTI	sp|Q06624|RHC31_YEAST	38.439	346	194	7	49	387	8	341	4.33e-71	226
F9XBM8	P12866	tr|F9XBM8|F9XBM8_ZYMTI	sp|P12866|STE6_YEAST	29.798	594	381	11	845	1419	711	1287	4.51e-71	260
F9WY73	Q07993	tr|F9WY73|F9WY73_ZYMTI	sp|Q07993|XYL2_YEAST	40.336	357	188	9	3	357	5	338	4.96e-71	224
F9XAI7	P39105	tr|F9XAI7|F9XAI7_ZYMTI	sp|P39105|PLB1_YEAST	33.039	566	311	21	35	544	29	582	4.97e-71	238
F9XJS7	Q06819	tr|F9XJS7|F9XJS7_ZYMTI	sp|Q06819|DIB1_YEAST	67.143	140	46	0	1	140	1	140	5.42e-71	207
F9X6A5	Q12181	tr|F9X6A5|F9X6A5_ZYMTI	sp|Q12181|NDOR1_YEAST	28.804	677	354	20	16	622	5	623	6.8e-71	239
F9XDK3	P0CX82	tr|F9XDK3|F9XDK3_ZYMTI	sp|P0CX82|RL19A_YEAST	65.426	188	65	0	1	188	1	188	9.98e-71	211
F9WXG0	P14832	tr|F9WXG0|F9WXG0_ZYMTI	sp|P14832|CYPH_YEAST	70.199	151	40	2	63	212	7	153	1e-70	211
F9X8W1	P28263	tr|F9X8W1|F9X8W1_ZYMTI	sp|P28263|UBC8_YEAST	62.893	159	50	2	1	159	1	150	1.06e-70	212
F9X8C7	P25087	tr|F9X8C7|F9X8C7_ZYMTI	sp|P25087|ERG6_YEAST	37.764	331	198	4	12	340	45	369	1.32e-70	223
F9WY20	P36135	tr|F9WY20|F9WY20_ZYMTI	sp|P36135|UTH1_YEAST	45.775	284	121	8	147	424	108	364	1.48e-70	225
F9XMX5	Q02933	tr|F9XMX5|F9XMX5_ZYMTI	sp|Q02933|RNY1_YEAST	36.963	349	175	11	36	349	30	368	1.66e-70	226
F9XF95	P07277	tr|F9XF95|F9XF95_ZYMTI	sp|P07277|KIME_YEAST	36.321	424	225	14	18	419	5	405	1.87e-70	228
F9XJB0	Q05515	tr|F9XJB0|F9XJB0_ZYMTI	sp|Q05515|SVF1_YEAST	31.646	474	220	10	1	376	1	468	1.89e-70	226
F9XAA6	P29366	tr|F9XAA6|F9XAA6_ZYMTI	sp|P29366|BEM1_YEAST	32.308	520	258	15	36	540	70	510	2.15e-70	235
F9X538	P25375	tr|F9X538|F9X538_ZYMTI	sp|P25375|PRTD_YEAST	28.901	564	337	13	187	742	205	712	2.25e-70	242
F9XCK0	Q03103	tr|F9XCK0|F9XCK0_ZYMTI	sp|Q03103|ERO1_YEAST	30.181	497	270	13	1	491	1	426	2.31e-70	234
F9XC27	Q05533	tr|F9XC27|F9XC27_ZYMTI	sp|Q05533|INM2_YEAST	45.85	253	121	7	25	271	41	283	2.5e-70	217
F9XGH5	Q07904	tr|F9XGH5|F9XGH5_ZYMTI	sp|Q07904|THI73_YEAST	29.314	539	340	14	9	527	5	522	2.62e-70	232
F9XI96	Q02159	tr|F9XI96|F9XI96_ZYMTI	sp|Q02159|UBC7_YEAST	58.182	165	69	0	1	165	1	165	2.86e-70	207
F9XPR9	P38776	tr|F9XPR9|F9XPR9_ZYMTI	sp|P38776|YHK8_YEAST	32.22	509	325	10	14	516	17	511	3.03e-70	231
F9WYX5	P07213	tr|F9WYX5|F9WYX5_ZYMTI	sp|P07213|TOM70_YEAST	29.564	619	386	13	29	612	1	604	3.34e-70	236
F9XDN9	P0CX50	tr|F9XDN9|F9XDN9_ZYMTI	sp|P0CX50|RL18B_YEAST	60	190	71	2	1	189	1	186	3.5e-70	209
F9XGW6	P53584	tr|F9XGW6|F9XGW6_ZYMTI	sp|P53584|YTP1_YEAST	45.66	265	130	3	146	409	162	413	4.23e-70	228
F9XNC9	P04912	tr|F9XNC9|F9XNC9_ZYMTI	sp|P04912|H2A2_YEAST	85.714	119	14	1	18	136	17	132	4.29e-70	204
F9WYM4	Q12458	tr|F9WYM4|F9WYM4_ZYMTI	sp|Q12458|YPR1_YEAST	39.634	328	157	12	18	338	19	312	4.8e-70	219
F9XJJ9	P39932	tr|F9XJJ9|F9XJJ9_ZYMTI	sp|P39932|STL1_YEAST	30.254	552	330	16	14	547	25	539	5.39e-70	233
F9WZF3	P36151	tr|F9WZF3|F9WZF3_ZYMTI	sp|P36151|YK50_YEAST	37.183	355	188	7	85	417	9	350	6.01e-70	224
F9XN04	Q06350	tr|F9XN04|F9XN04_ZYMTI	sp|Q06350|CHI2_YEAST	34.483	406	219	12	6	372	72	469	7.49e-70	226
F9XJS3	P30619	tr|F9XJS3|F9XJS3_ZYMTI	sp|P30619|SEC1_YEAST	27.031	751	469	24	5	711	4	719	8.94e-70	240
F9WWQ3	P25353	tr|F9WWQ3|F9WWQ3_ZYMTI	sp|P25353|NPP1_YEAST	35.746	456	215	21	185	587	161	591	8.97e-70	240
F9XC17	P02407	tr|F9XC17|F9XC17_ZYMTI	sp|P02407|RS17A_YEAST	70.629	143	35	3	1	143	1	136	9.16e-70	204
F9X5H4	P36047	tr|F9X5H4|F9X5H4_ZYMTI	sp|P36047|SDS22_YEAST	45.513	312	163	6	39	344	23	333	9.83e-70	219
F9XK64	P15365	tr|F9XK64|F9XK64_ZYMTI	sp|P15365|DAL5_YEAST	30.444	496	318	11	15	486	50	542	1.28e-69	229
F9XP15	Q04835	tr|F9XP15|F9XP15_ZYMTI	sp|Q04835|YM87_YEAST	39.144	327	175	5	8	329	68	375	1.37e-69	221
F9XHC7	P38279	tr|F9XHC7|F9XHC7_ZYMTI	sp|P38279|YPQ3_YEAST	37.845	362	142	10	10	365	8	292	1.48e-69	219
F9XBA6	Q07915	tr|F9XBA6|F9XBA6_ZYMTI	sp|Q07915|RLP24_YEAST	71.642	134	38	0	1	134	1	134	1.59e-69	209
F9XLE2	P39904	tr|F9XLE2|F9XLE2_ZYMTI	sp|P39904|VPS52_YEAST	30.799	513	297	15	170	631	69	574	1.69e-69	236
F9XA94	Q08924	tr|F9XA94|F9XA94_ZYMTI	sp|Q08924|WDR6_YEAST	23.66	1175	672	45	1	1113	1	1012	1.82e-69	250
F9XFS4	P22580	tr|F9XFS4|F9XFS4_ZYMTI	sp|P22580|AMDY_YEAST	33.638	547	329	19	8	531	7	542	2.15e-69	231
F9XBS9	P53731	tr|F9XBS9|F9XBS9_ZYMTI	sp|P53731|ARPC2_YEAST	41.916	334	166	13	1	312	1	328	2.23e-69	217
F9XQ94	Q01477	tr|F9XQ94|F9XQ94_ZYMTI	sp|Q01477|UBP3_YEAST	33.107	441	212	11	34	394	459	896	2.55e-69	236
F9WY05	Q08645	tr|F9WY05|F9WY05_ZYMTI	sp|Q08645|FOLE_YEAST	41.104	326	179	7	92	408	95	416	2.74e-69	229
F9WZT1	P25386	tr|F9WZT1|F9WZT1_ZYMTI	sp|P25386|USO1_YEAST	25.962	728	427	20	1	628	7	722	2.97e-69	251
F9X2N7	P19807	tr|F9X2N7|F9X2N7_ZYMTI	sp|P19807|HNM1_YEAST	30.739	514	338	10	9	513	41	545	3.11e-69	230
F9X5Z0	P25621	tr|F9X5Z0|F9X5Z0_ZYMTI	sp|P25621|FEN2_YEAST	32.767	412	260	6	61	459	27	434	3.16e-69	228
F9XHF1	P07702	tr|F9XHF1|F9XHF1_ZYMTI	sp|P07702|LYS2_YEAST	24.105	1145	699	33	965	1970	112	1225	3.3e-69	256
F9XD09	P12689	tr|F9XD09|F9XD09_ZYMTI	sp|P12689|REV1_YEAST	31.541	558	312	19	317	844	312	829	3.37e-69	249
F9X6P9	P43535	tr|F9X6P9|F9X6P9_ZYMTI	sp|P43535|GCN20_YEAST	29.985	647	300	21	37	667	197	706	3.8e-69	239
F9WZS4	P13393	tr|F9WZS4|F9WZS4_ZYMTI	sp|P13393|TBP_YEAST	53.714	175	80	1	3	176	65	239	3.96e-69	208
F9XA25	P36017	tr|F9XA25|F9XA25_ZYMTI	sp|P36017|VPS21_YEAST	53.11	209	90	5	19	225	8	210	4.21e-69	209
F9WX89	P53337	tr|F9WX89|F9WX89_ZYMTI	sp|P53337|ERV29_YEAST	39.683	315	168	7	5	305	4	310	4.33e-69	215
F9XJX5	P43601	tr|F9XJX5|F9XJX5_ZYMTI	sp|P43601|ATG18_YEAST	29.901	505	252	10	4	423	8	495	4.66e-69	225
F9XHJ8	P22580	tr|F9XHJ8|F9XHJ8_ZYMTI	sp|P22580|AMDY_YEAST	31.97	538	339	13	5	521	7	538	4.91e-69	229
F9XHD1	P32770	tr|F9XHD1|F9XHD1_ZYMTI	sp|P32770|NRP1_YEAST	40.752	319	144	6	148	431	74	382	5.12e-69	237
F9XLP3	P36142	tr|F9XLP3|F9XLP3_ZYMTI	sp|P36142|TM184_YEAST	40.23	348	189	9	33	372	17	353	5.26e-69	229
F9XBL2	P41812	tr|F9XBL2|F9XBL2_ZYMTI	sp|P41812|POP1_YEAST	25.525	952	481	36	42	869	23	870	6.03e-69	243
F9X9I9	P39944	tr|F9X9I9|F9X9I9_ZYMTI	sp|P39944|UBP5_YEAST	26.88	718	415	21	123	807	163	803	6.25e-69	241
F9XDV2	P40015	tr|F9XDV2|F9XDV2_ZYMTI	sp|P40015|ISC1_YEAST	33.477	463	241	13	13	445	38	463	6.6e-69	226
F9X1F6	P25379	tr|F9X1F6|F9X1F6_ZYMTI	sp|P25379|STDH_YEAST	38.838	327	177	7	25	349	23	328	6.79e-69	218
F9X2L2	Q03957	tr|F9X2L2|F9X2L2_ZYMTI	sp|Q03957|CTK1_YEAST	37.864	309	186	3	97	405	178	480	8.76e-69	226
F9XFV5	P39714	tr|F9XFV5|F9XFV5_ZYMTI	sp|P39714|BDH1_YEAST	34.375	384	219	11	1	359	1	376	9.4e-69	219
F9X9I0	P38753	tr|F9X9I0|F9X9I0_ZYMTI	sp|P38753|HSE1_YEAST	35.731	417	243	6	1	409	10	409	9.63e-69	229
F9X4A7	P25491	tr|F9X4A7|F9X4A7_ZYMTI	sp|P25491|MAS5_YEAST	33.628	452	244	12	4	444	3	409	1.14e-68	222
F9XIW6	P47173	tr|F9XIW6|F9XIW6_ZYMTI	sp|P47173|YJ9J_YEAST	39.768	259	148	3	68	322	87	341	1.15e-68	216
F9XJ43	P32528	tr|F9XJ43|F9XJ43_ZYMTI	sp|P32528|DUR1_YEAST	37.678	422	243	8	284	703	52	455	1.2e-68	243
F9XLV5	P13181	tr|F9XLV5|F9XLV5_ZYMTI	sp|P13181|GAL2_YEAST	29.436	479	319	7	21	495	71	534	1.2e-68	229
F9X1Q8	Q03835	tr|F9X1Q8|F9X1Q8_ZYMTI	sp|Q03835|GLRX3_YEAST	42.146	261	127	3	9	262	3	246	1.21e-68	211
F9XNX4	P31334	tr|F9XNX4|F9XNX4_ZYMTI	sp|P31334|RM09_YEAST	43.796	274	131	5	8	281	18	268	1.22e-68	213
F9X3Q4	Q03656	tr|F9X3Q4|F9X3Q4_ZYMTI	sp|Q03656|SKY1_YEAST	55.612	196	85	1	376	569	542	737	1.27e-68	234
F9WWH7	P38822	tr|F9WWH7|F9WWH7_ZYMTI	sp|P38822|BZZ1_YEAST	33.081	396	252	5	10	398	7	396	1.33e-68	233
F9XQ87	Q08108	tr|F9XQ87|F9XQ87_ZYMTI	sp|Q08108|PLB3_YEAST	30.053	569	322	18	26	530	31	587	1.49e-68	233
F9WZW7	P20051	tr|F9WZW7|F9WZW7_ZYMTI	sp|P20051|PYRC_YEAST	50	214	93	4	13	212	5	218	1.52e-68	212
F9XD79	P32944	tr|F9XD79|F9XD79_ZYMTI	sp|P32944|SWE1_YEAST	34.534	472	259	15	613	1053	361	813	1.53e-68	244
F9X2Q1	P40475	tr|F9X2Q1|F9X2Q1_ZYMTI	sp|P40475|QDR1_YEAST	32.724	492	286	13	5	458	31	515	1.61e-68	228
F9XJJ6	P24309	tr|F9XJJ6|F9XJJ6_ZYMTI	sp|P24309|DBR1_YEAST	37.538	325	145	6	11	284	4	321	1.76e-68	221
F9XE76	Q12230	tr|F9XE76|F9XE76_ZYMTI	sp|Q12230|LSP1_YEAST	48.458	227	112	2	21	243	40	265	1.98e-68	215
F9X728	P38042	tr|F9X728|F9X728_ZYMTI	sp|P38042|CDC27_YEAST	34.783	368	231	4	394	759	392	752	2.06e-68	238
F9XE54	Q06096	tr|F9XE54|F9XE54_ZYMTI	sp|Q06096|COG4_YEAST	24.572	818	509	24	48	779	64	859	2.1e-68	240
F9WYK6	P38124	tr|F9WYK6|F9WYK6_ZYMTI	sp|P38124|FLR1_YEAST	32.558	473	285	9	57	507	83	543	2.33e-68	227
F9WX87	P48563	tr|F9WX87|F9WX87_ZYMTI	sp|P48563|MON2_YEAST	22.32	1698	1054	51	6	1587	15	1563	2.42e-68	253
F9XIZ1	Q03219	tr|F9XIZ1|F9XIZ1_ZYMTI	sp|Q03219|YM44_YEAST	40.364	275	146	6	47	315	5	267	2.58e-68	213
F9WXI7	P33309	tr|F9WXI7|F9WXI7_ZYMTI	sp|P33309|DOM34_YEAST	32.99	388	233	7	13	390	14	384	2.84e-68	223
F9WX72	P36088	tr|F9WX72|F9WX72_ZYMTI	sp|P36088|FRMSR_YEAST	55.233	172	73	2	2	172	9	177	2.93e-68	203
F9XCZ0	P35187	tr|F9XCZ0|F9XCZ0_ZYMTI	sp|P35187|SGS1_YEAST	37.293	362	211	6	48	405	670	1019	3.3e-68	241
F9XGZ7	Q12256	tr|F9XGZ7|F9XGZ7_ZYMTI	sp|Q12256|TPO4_YEAST	31.643	493	295	12	6	469	72	551	3.61e-68	228
F9XGX4	P13574	tr|F9XGX4|F9XGX4_ZYMTI	sp|P13574|STE12_YEAST	56.15	187	79	2	17	200	22	208	3.64e-68	235
F9WY22	P33418	tr|F9WY22|F9WY22_ZYMTI	sp|P33418|XPOT_YEAST	22.587	1098	692	37	1	984	1	1054	3.94e-68	246
F9X0Z8	P05626	tr|F9X0Z8|F9X0Z8_ZYMTI	sp|P05626|ATPF_YEAST	47.867	211	108	1	35	243	32	242	3.97e-68	208
F9X2Y9	P39522	tr|F9X2Y9|F9X2Y9_ZYMTI	sp|P39522|ILV3_YEAST	31.061	528	334	12	52	563	40	553	4.03e-68	230
F9XN66	P40094	tr|F9XN66|F9XN66_ZYMTI	sp|P40094|COG3_YEAST	25.695	755	504	18	29	759	78	799	4.38e-68	238
F9XPJ2	P32502	tr|F9XPJ2|F9XPJ2_ZYMTI	sp|P32502|EI2BB_YEAST	32.045	440	217	9	21	456	15	376	4.91e-68	220
F9X913	Q08970	tr|F9X913|F9X913_ZYMTI	sp|Q08970|MMT2_YEAST	37.228	368	204	9	35	385	127	484	5.75e-68	221
F9XJD4	P53878	tr|F9XJD4|F9XJD4_ZYMTI	sp|P53878|YNS1_YEAST	34.742	426	238	10	1	406	1	406	6.02e-68	219
F9X0C8	P38340	tr|F9X0C8|F9X0C8_ZYMTI	sp|P38340|NTM1_YEAST	49.356	233	103	5	4	225	2	230	8.08e-68	206
F9XJM6	P23968	tr|F9XJM6|F9XJM6_ZYMTI	sp|P23968|VATO_YEAST	64.481	183	65	0	17	199	31	213	8.87e-68	204
F9XMC6	P53320	tr|F9XMC6|F9XMC6_ZYMTI	sp|P53320|MTM1_YEAST	37.037	378	199	11	41	408	11	359	9.03e-68	218
F9XBR8	P80667	tr|F9XBR8|F9XBR8_ZYMTI	sp|P80667|PEX13_YEAST	45.528	246	105	6	158	390	144	373	1.14e-67	219
F9XK44	P38179	tr|F9XK44|F9XK44_ZYMTI	sp|P38179|ALG3_YEAST	35.476	389	229	6	10	383	36	417	1.17e-67	220
F9X234	P14065	tr|F9X234|F9X234_ZYMTI	sp|P14065|GCY1_YEAST	39.542	306	164	6	35	334	10	300	1.95e-67	213
F9XLK2	Q01454	tr|F9XLK2|F9XLK2_ZYMTI	sp|Q01454|CTF4_YEAST	25.91	934	543	28	14	824	14	921	2.02e-67	239
F9XHY4	Q12125	tr|F9XHY4|F9XHY4_ZYMTI	sp|Q12125|GET4_YEAST	39.474	304	176	4	4	303	11	310	2.16e-67	212
F9WYM7	P53152	tr|F9WYM7|F9WYM7_ZYMTI	sp|P53152|MMS2_YEAST	67.883	137	43	1	3	139	2	137	2.5e-67	198
F9X7K2	P53322	tr|F9X7K2|F9X7K2_ZYMTI	sp|P53322|TNA1_YEAST	31.887	461	299	10	56	510	81	532	2.52e-67	224
F9X1S5	P53086	tr|F9X1S5|F9X1S5_ZYMTI	sp|P53086|KIP3_YEAST	40.171	351	179	8	76	419	124	450	2.76e-67	232
F9XAA9	P46367	tr|F9XAA9|F9XAA9_ZYMTI	sp|P46367|ALDH4_YEAST	29.741	464	310	7	20	479	25	476	3.17e-67	224
F9X8W4	P38122	tr|F9X8W4|F9X8W4_ZYMTI	sp|P38122|PANB_YEAST	39.863	291	165	5	59	341	17	305	4.18e-67	212
F9X386	P22214	tr|F9X386|F9X386_ZYMTI	sp|P22214|SEC22_YEAST	45.54	213	115	1	1	213	1	212	4.84e-67	203
F9X646	P53322	tr|F9X646|F9X646_ZYMTI	sp|P53322|TNA1_YEAST	28.458	506	345	8	2	499	33	529	5.84e-67	223
F9XDZ9	Q12510	tr|F9XDZ9|F9XDZ9_ZYMTI	sp|Q12510|CMR1_YEAST	30.991	555	295	18	6	519	4	511	6.75e-67	223
F9X6T0	P43583	tr|F9X6T0|F9X6T0_ZYMTI	sp|P43583|BLM10_YEAST	25.219	1027	691	26	966	1964	1166	2143	6.93e-67	249
F9XDB6	P0C2H7	tr|F9XDB6|F9XDB6_ZYMTI	sp|P0C2H7|RL27B_YEAST	66.418	134	45	0	2	135	3	136	7.35e-67	197
F9X2P5	P41920	tr|F9X2P5|F9X2P5_ZYMTI	sp|P41920|YRB1_YEAST	52.607	211	81	5	17	224	4	198	7.68e-67	203
F9WXA9	Q04489	tr|F9WXA9|F9WXA9_ZYMTI	sp|Q04489|ASND1_YEAST	34.552	547	258	23	26	549	49	518	9.18e-67	223
F9X5H9	P36049	tr|F9X5H9|F9X5H9_ZYMTI	sp|P36049|EBP2_YEAST	47.566	267	115	7	136	391	173	425	9.42e-67	216
F9XCT3	P40047	tr|F9XCT3|F9XCT3_ZYMTI	sp|P40047|ALDH5_YEAST	33.198	491	276	13	13	476	46	511	9.44e-67	221
F9WY26	Q12043	tr|F9WY26|F9WY26_ZYMTI	sp|Q12043|TGL5_YEAST	29.96	494	309	7	168	645	58	530	9.87e-67	231
F9WZA3	P35817	tr|F9WZA3|F9WZA3_ZYMTI	sp|P35817|BDF1_YEAST	29.524	525	317	8	351	861	161	646	1.03e-66	234
F9XDR0	P25375	tr|F9XDR0|F9XDR0_ZYMTI	sp|P25375|PRTD_YEAST	25.751	699	461	15	1	692	63	710	1.03e-66	231
F9XBK4	P40986	tr|F9XBK4|F9XBK4_ZYMTI	sp|P40986|CDC1_YEAST	33.042	457	202	14	33	484	52	409	1.12e-66	221
F9X1B8	P47016	tr|F9X1B8|F9X1B8_ZYMTI	sp|P47016|NIT2_YEAST	38.652	282	142	5	1	254	19	297	1.18e-66	207
F9XDD8	P35728	tr|F9XDD8|F9XDD8_ZYMTI	sp|P35728|MPE1_YEAST	37.931	377	183	14	1	350	1	353	1.49e-66	221
F9X377	P20485	tr|F9X377|F9X377_ZYMTI	sp|P20485|KICH_YEAST	32.36	445	222	12	88	482	33	448	1.52e-66	227
F9X819	P36156	tr|F9X819|F9X819_ZYMTI	sp|P36156|GTO2_YEAST	34.584	373	174	8	5	314	2	367	1.57e-66	212
F9WXQ7	P54837	tr|F9WXQ7|F9WXQ7_ZYMTI	sp|P54837|TMEDA_YEAST	47.005	217	106	3	1	214	1	211	1.9e-66	201
F9X6Q6	Q06681	tr|F9X6Q6|F9X6Q6_ZYMTI	sp|Q06681|YSP2_YEAST	34.475	467	243	11	423	869	592	1015	2.23e-66	243
F9XQH2	Q07904	tr|F9XQH2|F9XQH2_ZYMTI	sp|Q07904|THI73_YEAST	31.712	473	303	10	54	519	62	521	2.28e-66	221
F9XGY1	P22580	tr|F9XGY1|F9XGY1_ZYMTI	sp|P22580|AMDY_YEAST	31.902	489	309	13	49	525	66	542	2.4e-66	222
F9X9K7	P40085	tr|F9X9K7|F9X9K7_ZYMTI	sp|P40085|TAPT1_YEAST	34.375	416	208	8	23	438	54	404	2.49e-66	225
F9XMH6	P32902	tr|F9XMH6|F9XMH6_ZYMTI	sp|P32902|RT04_YEAST	45.106	235	127	1	93	327	158	390	2.51e-66	212
F9X029	Q12520	tr|F9X029|F9X029_ZYMTI	sp|Q12520|HUT1_YEAST	36.769	359	182	8	48	388	7	338	2.93e-66	212
F9XA01	Q03290	tr|F9XA01|F9XA01_ZYMTI	sp|Q03290|TFB3_YEAST	36.478	318	192	6	1	316	11	320	3.16e-66	209
F9X9Z3	Q07824	tr|F9X9Z3|F9X9Z3_ZYMTI	sp|Q07824|TPO1_YEAST	31.579	513	305	8	8	506	103	583	3.23e-66	222
F9XCS1	Q07904	tr|F9XCS1|F9XCS1_ZYMTI	sp|Q07904|THI73_YEAST	31.453	461	277	13	18	462	73	510	3.39e-66	220
F9WYE0	P53199	tr|F9WYE0|F9WYE0_ZYMTI	sp|P53199|ERG26_YEAST	39.612	361	183	12	15	364	7	343	3.68e-66	212
F9XEI7	Q03305	tr|F9XEI7|F9XEI7_ZYMTI	sp|Q03305|RMT2_YEAST	37.719	342	184	9	86	415	87	411	3.89e-66	214
F9XEH8	P38206	tr|F9XEH8|F9XEH8_ZYMTI	sp|P38206|RFT1_YEAST	29.447	506	301	9	2	453	12	515	3.92e-66	221
F9X3L0	Q02804	tr|F9X3L0|F9X3L0_ZYMTI	sp|Q02804|ARL3_YEAST	47.727	220	92	4	1	219	1	198	4.28e-66	200
F9X8T3	P35497	tr|F9X8T3|F9X8T3_ZYMTI	sp|P35497|DHSO1_YEAST	36.774	310	193	3	60	366	29	338	4.44e-66	212
F9X0A5	P32602	tr|F9X0A5|F9X0A5_ZYMTI	sp|P32602|SEC17_YEAST	39.655	290	172	3	4	291	3	291	4.48e-66	206
F9XJI2	P40459	tr|F9XJI2|F9XJI2_ZYMTI	sp|P40459|PANC_YEAST	38.323	334	169	5	25	351	4	307	4.68e-66	209
F9X6R6	Q06321	tr|F9X6R6|F9X6R6_ZYMTI	sp|Q06321|ATG26_YEAST	34.141	454	243	12	143	581	747	1159	4.74e-66	241
F9WWG7	Q06494	tr|F9WWG7|F9WWG7_ZYMTI	sp|Q06494|PLR1_YEAST	39.403	335	170	10	9	317	15	342	4.74e-66	209
F9X2J3	P34110	tr|F9X2J3|F9X2J3_ZYMTI	sp|P34110|VPS35_YEAST	38.227	361	184	8	541	863	483	842	5.06e-66	236
F9WW32	P38227	tr|F9WW32|F9WW32_ZYMTI	sp|P38227|QDR3_YEAST	46.053	228	123	0	7	234	71	298	7.05e-66	223
F9XJX2	P53283	tr|F9XJX2|F9XJX2_ZYMTI	sp|P53283|TPO2_YEAST	31.317	463	306	7	9	467	147	601	8.46e-66	222
F9X102	P53301	tr|F9X102|F9X102_ZYMTI	sp|P53301|CRH1_YEAST	41.897	253	121	4	29	271	40	276	8.49e-66	215
F9XL79	P53078	tr|F9XL79|F9XL79_ZYMTI	sp|P53078|SDT1_YEAST	49.565	230	110	5	10	233	51	280	9.8e-66	203
F9X203	P25655	tr|F9X203|F9X203_ZYMTI	sp|P25655|NOT1_YEAST	31.703	511	311	11	761	1258	517	1002	9.89e-66	246
F9XE06	P40897	tr|F9XE06|F9XE06_ZYMTI	sp|P40897|OPT1_YEAST	25.89	730	471	16	41	753	94	770	1.02e-65	231
F9XQD9	P19807	tr|F9XQD9|F9XQD9_ZYMTI	sp|P19807|HNM1_YEAST	27.509	538	378	6	1	538	1	526	1.07e-65	221
F9XEZ9	P43589	tr|F9XEZ9|F9XEZ9_ZYMTI	sp|P43589|SAD1_YEAST	29.774	487	287	15	49	526	7	447	1.23e-65	218
F9X0D5	Q12375	tr|F9X0D5|F9X0D5_ZYMTI	sp|Q12375|ORT1_YEAST	38.944	303	158	8	32	330	13	292	1.24e-65	207
F9XNX1	P50623	tr|F9XNX1|F9XNX1_ZYMTI	sp|P50623|UBC9_YEAST	57.534	146	62	0	2	147	3	148	1.26e-65	195
F9XJ38	P25375	tr|F9XJ38|F9XJ38_ZYMTI	sp|P25375|PRTD_YEAST	25.166	751	489	19	27	766	22	710	1.32e-65	229
F9XEK7	Q12056	tr|F9XEK7|F9XEK7_ZYMTI	sp|Q12056|ISU2_YEAST	72.093	129	35	1	39	166	24	152	1.56e-65	197
F9X0Q9	Q04373	tr|F9X0Q9|F9X0Q9_ZYMTI	sp|Q04373|PUF6_YEAST	28.975	566	341	13	97	643	95	618	1.75e-65	226
F9X9F1	P47104	tr|F9X9F1|F9X9F1_ZYMTI	sp|P47104|RAV1_YEAST	27.298	718	432	21	611	1273	564	1246	1.86e-65	242
F9X0D1	P05739	tr|F9X0D1|F9X0D1_ZYMTI	sp|P05739|RL6B_YEAST	60	180	65	3	19	198	4	176	1.87e-65	197
F9XC99	P39702	tr|F9XC99|F9XC99_ZYMTI	sp|P39702|VPS8_YEAST	24.339	908	572	29	13	897	59	874	1.88e-65	241
F9XHA5	Q08234	tr|F9XHA5|F9XHA5_ZYMTI	sp|Q08234|YO075_YEAST	28.715	599	384	16	72	646	703	1282	1.96e-65	232
F9XI17	P23796	tr|F9XI17|F9XI17_ZYMTI	sp|P23796|RIT1_YEAST	30.219	503	268	15	18	453	27	513	2.04e-65	216
F9XN43	P35208	tr|F9XN43|F9XN43_ZYMTI	sp|P35208|SPT10_YEAST	34.115	384	202	8	33	375	40	413	2.06e-65	221
F9XA34	P22209	tr|F9XA34|F9XA34_ZYMTI	sp|P22209|KIN3_YEAST	36.697	327	148	3	6	273	24	350	2.19e-65	208
F9X9F3	Q06451	tr|F9X9F3|F9X9F3_ZYMTI	sp|Q06451|TPO3_YEAST	30.323	465	316	3	131	592	154	613	2.35e-65	223
F9XKY3	P31244	tr|F9XKY3|F9XKY3_ZYMTI	sp|P31244|RAD16_YEAST	27.108	664	339	18	441	1053	205	774	2.6e-65	234
F9XQ34	P40310	tr|F9XQ34|F9XQ34_ZYMTI	sp|P40310|TOK1_YEAST	29.462	465	275	9	4	451	30	458	2.81e-65	226
F9WXD2	P49435	tr|F9WXD2|F9WXD2_ZYMTI	sp|P49435|APT1_YEAST	61.202	183	70	1	52	233	3	185	2.94e-65	198
F9XCD8	P13298	tr|F9XCD8|F9XCD8_ZYMTI	sp|P13298|PYRE_YEAST	44.255	235	117	3	4	238	5	225	3.8e-65	200
F9XQR2	P22580	tr|F9XQR2|F9XQR2_ZYMTI	sp|P22580|AMDY_YEAST	29.505	566	354	15	2	551	6	542	4.13e-65	220
F9XAH3	P39714	tr|F9XAH3|F9XAH3_ZYMTI	sp|P39714|BDH1_YEAST	36.649	382	209	10	1	358	1	373	4.65e-65	209
F9X9W6	Q07993	tr|F9X9W6|F9X9W6_ZYMTI	sp|Q07993|XYL2_YEAST	35.455	330	203	5	41	367	31	353	4.72e-65	208
F9XIX2	Q04048	tr|F9XIX2|F9XIX2_ZYMTI	sp|Q04048|SYF1_YEAST	28.839	534	341	12	259	754	298	830	4.77e-65	231
F9XBW8	P50278	tr|F9XBW8|F9XBW8_ZYMTI	sp|P50278|SOL1_YEAST	46.119	219	110	4	38	254	92	304	5.08e-65	203
F9X972	P47096	tr|F9X972|F9X972_ZYMTI	sp|P47096|3HAO_YEAST	54.706	170	76	1	20	189	6	174	5.28e-65	196
F9X292	P36102	tr|F9X292|F9X292_ZYMTI	sp|P36102|PAN3_YEAST	29.96	494	284	14	18	475	212	679	5.8e-65	220
F9X9C0	P38626	tr|F9X9C0|F9X9C0_ZYMTI	sp|P38626|NCB5R_YEAST	38.911	257	153	3	236	488	28	284	6.13e-65	209
F9X1U7	P38812	tr|F9X1U7|F9X1U7_ZYMTI	sp|P38812|GEP4_YEAST	48.469	196	88	2	1	196	1	183	6.21e-65	197
F9WXI6	P47137	tr|F9WXI6|F9WXI6_ZYMTI	sp|P47137|YJ66_YEAST	37.234	282	163	5	11	284	7	282	6.5e-65	203
F9XM27	P47077	tr|F9XM27|F9XM27_ZYMTI	sp|P47077|NOP9_YEAST	28.139	693	429	16	8	680	7	650	6.56e-65	231
F9X1S6	P28817	tr|F9X1S6|F9X1S6_ZYMTI	sp|P28817|HIBCH_YEAST	47.619	231	109	4	53	273	39	267	7.24e-65	209
F9XCC0	Q03691	tr|F9XCC0|F9XCC0_ZYMTI	sp|Q03691|ROT1_YEAST	46.903	226	112	4	26	244	31	255	7.45e-65	201
F9XIE8	Q06892	tr|F9XIE8|F9XIE8_ZYMTI	sp|Q06892|POS5_YEAST	35.714	420	199	13	29	428	36	404	8.37e-65	211
F9X2H3	Q03177	tr|F9X2H3|F9X2H3_ZYMTI	sp|Q03177|YMZ2_YEAST	36.869	396	194	11	132	480	130	516	8.88e-65	226
F9WX33	P30620	tr|F9WX33|F9WX33_ZYMTI	sp|P30620|PSO2_YEAST	32.245	490	255	16	164	611	202	656	9.43e-65	223
F9X9M6	P32473	tr|F9X9M6|F9X9M6_ZYMTI	sp|P32473|ODPB_YEAST	37.574	338	197	9	64	393	32	363	9.69e-65	209
F9X6D6	P25560	tr|F9X6D6|F9X6D6_ZYMTI	sp|P25560|RER1_YEAST	48.187	193	89	3	1	189	1	186	1.02e-64	195
F9X779	P43549	tr|F9X779|F9X779_ZYMTI	sp|P43549|YFF4_YEAST	40.625	288	162	5	11	289	340	627	1.14e-64	212
F9X882	P47085	tr|F9X882|F9X882_ZYMTI	sp|P47085|YJX8_YEAST	35.674	356	186	10	6	338	2	337	1.26e-64	206
F9X2B6	P25375	tr|F9X2B6|F9X2B6_ZYMTI	sp|P25375|PRTD_YEAST	27.808	730	457	22	184	899	37	710	1.28e-64	229
F9X587	P22580	tr|F9X587|F9X587_ZYMTI	sp|P22580|AMDY_YEAST	31.455	550	338	17	9	537	7	538	1.45e-64	218
F9X8G3	P53224	tr|F9X8G3|F9X8G3_ZYMTI	sp|P53224|ORM1_YEAST	59.477	153	61	1	25	176	60	212	1.45e-64	196
F9X190	Q12136	tr|F9X190|F9X190_ZYMTI	sp|Q12136|SAS10_YEAST	33.835	532	298	15	116	625	109	608	1.58e-64	221
F9X7L2	P13856	tr|F9X7L2|F9X7L2_ZYMTI	sp|P13856|RSR1_YEAST	50.286	175	81	1	9	183	2	170	1.71e-64	199
F9X2A7	P39713	tr|F9X2A7|F9X2A7_ZYMTI	sp|P39713|BDH2_YEAST	34.565	379	214	8	1	347	1	377	1.8e-64	208
F9X2Y2	P34237	tr|F9X2Y2|F9X2Y2_ZYMTI	sp|P34237|CASP_YEAST	29.3	686	406	16	3	670	6	630	2.2e-64	223
F9WW90	P40958	tr|F9WW90|F9WW90_ZYMTI	sp|P40958|MAD2_YEAST	45.755	212	92	3	18	227	5	195	2.24e-64	196
F9XC07	Q08096	tr|F9XC07|F9XC07_ZYMTI	sp|Q08096|RCL1_YEAST	33.911	404	225	12	3	402	2	367	2.51e-64	208
F9XPC5	P27636	tr|F9XPC5|F9XPC5_ZYMTI	sp|P27636|CDC15_YEAST	46.52	273	139	5	108	377	25	293	2.53e-64	235
F9XA87	Q04179	tr|F9XA87|F9XA87_ZYMTI	sp|Q04179|URH1_YEAST	35.602	382	192	11	5	380	4	337	2.62e-64	206
F9WX37	P39932	tr|F9WX37|F9WX37_ZYMTI	sp|P39932|STL1_YEAST	29.326	549	345	13	9	547	22	537	2.69e-64	218
F9XEF0	P38124	tr|F9XEF0|F9XEF0_ZYMTI	sp|P38124|FLR1_YEAST	30.886	463	297	8	32	480	83	536	3.11e-64	216
F9X4C1	Q03308	tr|F9X4C1|F9X4C1_ZYMTI	sp|Q03308|VPS16_YEAST	27.517	596	390	13	220	794	195	769	3.26e-64	228
F9X884	P13711	tr|F9X884|F9X884_ZYMTI	sp|P13711|ACOX_YEAST	28.162	593	365	15	104	656	135	706	3.32e-64	224
F9XNX9	P53322	tr|F9XNX9|F9XNX9_ZYMTI	sp|P53322|TNA1_YEAST	28.571	476	325	8	42	512	68	533	4.17e-64	215
F9XM15	P51601	tr|F9XM15|F9XM15_ZYMTI	sp|P51601|GCH1_YEAST	52.571	175	81	2	1	174	68	241	4.32e-64	195
F9X934	Q92331	tr|F9X934|F9X934_ZYMTI	sp|Q92331|VPS5_YEAST	33.249	394	229	5	175	538	281	670	4.41e-64	221
F9WXU3	P39928	tr|F9WXU3|F9WXU3_ZYMTI	sp|P39928|SLN1_YEAST	40.443	361	152	8	784	1087	857	1211	4.69e-64	236
F9X957	Q08234	tr|F9X957|F9X957_ZYMTI	sp|Q08234|YO075_YEAST	28.711	613	378	18	38	622	704	1285	5.09e-64	227
F9X8R5	Q03018	tr|F9X8R5|F9X8R5_ZYMTI	sp|Q03018|ESP1_YEAST	34.834	422	235	11	1466	1879	1195	1584	5.17e-64	239
F9X7Y6	P32842	tr|F9X7Y6|F9X7Y6_ZYMTI	sp|P32842|VATL2_YEAST	66.443	149	48	1	1	149	5	151	5.44e-64	212
F9X1S3	Q06451	tr|F9X1S3|F9X1S3_ZYMTI	sp|Q06451|TPO3_YEAST	28.862	492	337	7	3	488	128	612	5.93e-64	216
F9X4A8	P39932	tr|F9X4A8|F9X4A8_ZYMTI	sp|P39932|STL1_YEAST	29.515	515	316	10	8	503	29	515	6.97e-64	216
F9X957	Q08234	tr|F9X957|F9X957_ZYMTI	sp|Q08234|YO075_YEAST	28.549	634	386	20	28	626	26	627	7.28e-64	226
F9X621	P38301	tr|F9X621|F9X621_ZYMTI	sp|P38301|GDT1_YEAST	43.511	262	113	3	207	459	41	276	7.46e-64	206
F9WYP0	P07281	tr|F9WYP0|F9WYP0_ZYMTI	sp|P07281|RS19B_YEAST	62.759	145	52	2	1	144	1	144	7.78e-64	190
F9WXE6	P40039	tr|F9WXE6|F9WXE6_ZYMTI	sp|P40039|FCY21_YEAST	42.164	268	150	2	455	720	57	321	8.16e-64	221
F9X4F8	P33296	tr|F9X4F8|F9X4F8_ZYMTI	sp|P33296|UBC6_YEAST	59.722	144	58	0	1	144	1	144	8.32e-64	198
F9X076	P43565	tr|F9X076|F9X076_ZYMTI	sp|P43565|RIM15_YEAST	53.425	219	100	1	691	909	733	949	1.02e-63	239
F9WZQ0	P53199	tr|F9WZQ0|F9WZQ0_ZYMTI	sp|P53199|ERG26_YEAST	36.986	365	186	11	27	375	4	340	1.03e-63	205
F9WYK4	P43561	tr|F9WYK4|F9WYK4_ZYMTI	sp|P43561|FET5_YEAST	27.941	544	333	14	73	601	33	532	1.04e-63	219
F9XH39	Q05933	tr|F9XH39|F9XH39_ZYMTI	sp|Q05933|ARPC3_YEAST	50.777	193	76	5	1	189	1	178	1.16e-63	192
F9X636	P40897	tr|F9X636|F9X636_ZYMTI	sp|P40897|OPT1_YEAST	25.452	774	523	19	14	759	25	772	1.47e-63	225
F9XJA0	P39990	tr|F9XJA0|F9XJA0_ZYMTI	sp|P39990|SNU13_YEAST	70.635	126	37	0	1	126	1	126	1.49e-63	187
F9X2I4	P53183	tr|F9X2I4|F9X2I4_ZYMTI	sp|P53183|YGD9_YEAST	36.257	342	207	7	3	338	8	344	2.27e-63	203
F9XQ38	P38207	tr|F9XQ38|F9XQ38_ZYMTI	sp|P38207|APN2_YEAST	38.904	365	167	15	1	324	17	366	2.57e-63	215
F9XLA6	P53290	tr|F9XLA6|F9XLA6_ZYMTI	sp|P53290|GTR2_YEAST	35.948	306	191	3	9	311	18	321	2.68e-63	202
F9XMX9	P47159	tr|F9XMX9|F9XMX9_ZYMTI	sp|P47159|YJ94_YEAST	29.817	436	279	6	22	442	11	434	2.83e-63	210
F9X941	P39924	tr|F9X941|F9X941_ZYMTI	sp|P39924|HXT13_YEAST	30.812	542	316	15	45	570	66	564	2.85e-63	215
F9XM96	P53886	tr|F9XM96|F9XM96_ZYMTI	sp|P53886|APC1_YEAST	31.041	538	312	14	1140	1645	904	1414	2.88e-63	237
F9WZ93	P38164	tr|F9WZ93|F9WZ93_ZYMTI	sp|P38164|SEA4_YEAST	27.736	530	318	9	435	899	508	1037	2.92e-63	229
F9X021	P28742	tr|F9X021|F9X021_ZYMTI	sp|P28742|KIP1_YEAST	37.321	418	192	11	1	368	37	434	2.96e-63	230
F9XA88	P53629	tr|F9XA88|F9XA88_ZYMTI	sp|P53629|ARE2_YEAST	28.729	543	315	12	13	543	158	640	3.18e-63	216
[truncated: 4,168 more rows]

## Sheet: Bad matches
Fields: query acc.ver	subject acc.ver	% identity	alignment length	mismatches	gap opens	q. start	q. end	s. start	s. end	evalue	bit score
tr|F9X1M5|F9X1M5_ZYMTI	sp|P32259|MED16_YEAST	20.619	194	139	6	564	755	694	874	0.011	37.4
tr|F9XP51|F9XP51_ZYMTI	sp|P07149|FAS1_YEAST	32.075	106	53	4	209	299	354	455	0.011	36.2
tr|F9X3Z1|F9X3Z1_ZYMTI	sp|P53324|SAY1_YEAST	23.232	99	72	2	186	284	198	292	0.011	35.8
tr|F9X5P0|F9X5P0_ZYMTI	sp|P38739|WSC4_YEAST	31.25	64	40	1	336	395	541	604	0.011	35.8
tr|F9XRS5|F9XRS5_ZYMTI	sp|P40034|JHD1_YEAST	28.155	103	62	4	91	185	305	403	0.011	35
tr|F9XFR5|F9XFR5_ZYMTI	sp|P32643|TMT1_YEAST	24.545	110	72	4	57	158	41	147	0.011	34.7
tr|F9XHM0|F9XHM0_ZYMTI	sp|Q12517|DCP1_YEAST	30.12	83	33	3	100	161	132	210	0.011	34.7
tr|F9X1V9|F9X1V9_ZYMTI	sp|P43591|YFH7_YEAST	38.095	42	26	0	20	61	10	51	0.011	34.3
tr|F9X3U3|F9X3U3_ZYMTI	sp|P53628|SNF12_YEAST	25	52	35	1	78	129	115	162	0.011	33.1
tr|F9XJP4|F9XJP4_ZYMTI	sp|P04147|PABP_YEAST	34.483	58	37	1	7	64	323	379	0.011	33.1
tr|F9X5J4|F9X5J4_ZYMTI	sp|Q06485|ATG33_YEAST	25	204	90	8	1	151	1	194	0.011	32.7
tr|F9X8Z6|F9X8Z6_ZYMTI	sp|P40574|YAP5_YEAST	28.283	99	66	1	31	124	42	140	0.011	32.7
tr|F9XER6|F9XER6_ZYMTI	sp|P32783|MCES_YEAST	48.276	29	15	0	92	120	77	105	0.011	32.7
tr|F9XB56|F9XB56_ZYMTI	sp|P32363|GPI3_YEAST	24.37	119	81	2	1465	1580	204	316	0.012	38.5
tr|F9XFL2|F9XFL2_ZYMTI	sp|P53847|DSL1_YEAST	36.667	60	34	2	756	812	691	749	0.012	37
tr|F9X8X5|F9X8X5_ZYMTI	sp|P33332|SEC3_YEAST	27.711	83	59	1	167	248	361	443	0.012	36.2
tr|F9XIF4|F9XIF4_ZYMTI	sp|P25300|BUD5_YEAST	23.377	154	103	3	308	446	394	547	0.012	36.2
tr|F9XJV7|F9XJV7_ZYMTI	sp|Q12215|WSC3_YEAST	44.231	52	24	2	247	295	376	425	0.012	36.2
tr|F9XLY5|F9XLY5_ZYMTI	sp|P39992|YEC3_YEAST	32.653	49	27	2	275	317	378	426	0.012	36.2
tr|F9XGM9|F9XGM9_ZYMTI	sp|Q06489|MTNA_YEAST	29.577	71	44	2	174	240	281	349	0.012	35.4
tr|F9X816|F9X816_ZYMTI	sp|P22082|SNF2_YEAST	25.41	122	85	2	85	200	1335	1456	0.012	35
tr|F9XGQ2|F9XGQ2_ZYMTI	sp|Q08109|HRD1_YEAST	24.706	85	50	3	219	289	323	407	0.012	35
tr|F9XD46|F9XD46_ZYMTI	sp|P40471|AYR1_YEAST	23.711	194	134	6	3	194	9	190	0.012	34.3
tr|F9XF89|F9XF89_ZYMTI	sp|P38181|NU170_YEAST	31.624	117	64	5	21	131	51	157	0.012	33.9
tr|F9XGE5|F9XGE5_ZYMTI	sp|P25382|NLE1_YEAST	34.783	46	30	0	14	59	468	513	0.012	33.5
tr|F9XF98|F9XF98_ZYMTI	sp|Q08438|VHS3_YEAST	32.836	67	40	2	64	128	147	210	0.012	33.1
tr|F9XJZ9|F9XJZ9_ZYMTI	tr|A0A1S0T0B5|A0A1S0T0B5_YEAST	22.105	95	68	2	107	199	1	91	0.012	33.1
tr|F9XHW6|F9XHW6_ZYMTI	sp|P36078|HOT13_YEAST	24.742	97	55	4	4	84	21	115	0.012	31.6
tr|F9XL65|F9XL65_ZYMTI	sp|P38202|YBC8_YEAST	30.952	42	29	0	39	80	20	61	0.012	31.2
tr|F9X8A9|F9X8A9_ZYMTI	sp|P11433|CDC24_YEAST	36.667	60	33	2	371	427	374	431	0.013	37.4
tr|F9X2E5|F9X2E5_ZYMTI	sp|Q01649|CIK1_YEAST	25.191	131	92	3	242	369	215	342	0.013	36.6
tr|F9X7Q8|F9X7Q8_ZYMTI	sp|P54199|MPS1_YEAST	35.417	48	31	0	441	488	607	654	0.013	36.6
tr|F9XCF6|F9XCF6_ZYMTI	sp|P36170|FLO10_YEAST	26.724	116	62	4	180	275	134	246	0.013	36.6
tr|F9XCF9|F9XCF9_ZYMTI	sp|P39010|AKR1_YEAST	29.167	72	48	2	34	105	204	272	0.013	36.6
tr|F9XI82|F9XI82_ZYMTI	sp|Q01217|ARG56_YEAST	27.027	111	68	4	202	309	364	464	0.013	36.6
tr|F9X8X5|F9X8X5_ZYMTI	sp|P33332|SEC3_YEAST	27.778	108	71	2	171	273	358	463	0.013	36.2
tr|F9XDM4|F9XDM4_ZYMTI	sp|P39529|YJU6_YEAST	25.641	117	81	3	297	407	236	352	0.013	36.2
tr|F9WXT2|F9WXT2_ZYMTI	sp|P33749|MSN4_YEAST	30.159	63	30	2	202	264	580	628	0.013	35.8
tr|F9X4M5|F9X4M5_ZYMTI	sp|P13711|ACOX_YEAST	31.731	104	56	6	136	227	162	262	0.013	35.8
tr|F9XPA2|F9XPA2_ZYMTI	sp|P33332|SEC3_YEAST	26.115	157	101	4	51	204	300	444	0.013	35.4
tr|F9XPN7|F9XPN7_ZYMTI	sp|P34251|YKK7_YEAST	30.159	63	44	0	7	69	26	88	0.013	33.9
tr|F9XRF6|F9XRF6_ZYMTI	sp|P53253|NNF2_YEAST	32	75	32	2	3	77	312	367	0.013	33.1
tr|F9XBN1|F9XBN1_ZYMTI	sp|O13297|CET1_YEAST	28.049	82	49	3	30	102	453	533	0.013	32
tr|F9XKT9|F9XKT9_ZYMTI	sp|P40480|HOS4_YEAST	38.235	68	39	3	882	948	571	636	0.014	37.4
tr|F9X6S4|F9X6S4_ZYMTI	sp|P11433|CDC24_YEAST	26.23	61	42	1	446	506	607	664	0.014	37
tr|F9XJY2|F9XJY2_ZYMTI	sp|Q04638|ITT1_YEAST	32.143	56	24	1	505	560	399	440	0.014	37
tr|F9XQN6|F9XQN6_ZYMTI	sp|P38426|TPS3_YEAST	31.25	80	44	3	441	509	72	151	0.014	37
tr|F9X576|F9X576_ZYMTI	sp|P08465|MET2_YEAST	30.769	78	45	2	442	519	380	448	0.014	35.8
tr|F9XFH2|F9XFH2_ZYMTI	sp|P53749|YN92_YEAST	32.353	34	23	0	31	64	12	45	0.014	35.4
tr|F9XRD2|F9XRD2_ZYMTI	sp|P41809|HKR1_YEAST	24.194	124	88	2	186	303	524	647	0.014	35.4
tr|F9WY40|F9WY40_ZYMTI	sp|P47001|CIS3_YEAST	36.25	80	41	4	64	137	142	217	0.014	35
tr|F9X7R3|F9X7R3_ZYMTI	sp|P33315|TKT2_YEAST	34.783	69	39	3	203	271	311	373	0.014	35
tr|F9XP17|F9XP17_ZYMTI	sp|Q05031|DFG5_YEAST	20.504	278	194	10	32	290	57	326	0.014	35
tr|A9Y5I0|A9Y5I0_ZYMTI	sp|Q12150|CSF1_YEAST	44.828	29	16	0	152	180	1084	1112	0.014	33.9
tr|F9XAR4|F9XAR4_ZYMTI	sp|P40571|RPR2_YEAST	34.177	79	39	5	89	167	60	125	0.014	32.7
tr|F9XCV8|F9XCV8_ZYMTI	sp|P40017|YAT2_YEAST	29.268	41	29	0	17	57	34	74	0.014	32
tr|F9XAU7|F9XAU7_ZYMTI	sp|P39928|SLN1_YEAST	27.451	102	54	3	933	1034	846	927	0.015	37.7
tr|F9XKS0|F9XKS0_ZYMTI	sp|P39928|SLN1_YEAST	28.966	145	84	5	335	474	570	700	0.015	37
tr|F9X4Z1|F9X4Z1_ZYMTI	sp|P39014|MET30_YEAST	41.86	43	25	0	16	58	182	224	0.015	35.8
tr|F9X713|F9X713_ZYMTI	sp|P38866|FMO1_YEAST	24.46	139	89	5	92	224	86	214	0.015	35.8
tr|F9XLD4|F9XLD4_ZYMTI	sp|Q03218|MMT1_YEAST	28.395	81	56	2	181	260	167	246	0.015	35.4
tr|F9XRD2|F9XRD2_ZYMTI	sp|P41809|HKR1_YEAST	24.194	124	88	2	186	303	552	675	0.015	35.4
tr|F9X6A6|F9X6A6_ZYMTI	sp|P27476|NSR1_YEAST	26.804	97	54	4	218	313	265	345	0.015	35
tr|F9XDK4|F9XDK4_ZYMTI	sp|P38065|AP2A_YEAST	22.093	258	152	8	14	241	682	920	0.015	35
tr|F9XAM5|F9XAM5_ZYMTI	sp|P38813|BIG1_YEAST	31.915	94	52	5	161	243	83	175	0.015	34.3
tr|F9XSB5|F9XSB5_ZYMTI	sp|P38703|LAG1_YEAST	41.463	41	23	1	68	108	371	410	0.015	33.5
tr|F9WZJ9|F9WZJ9_ZYMTI	sp|P19454|CSK22_YEAST	40.426	47	26	1	83	127	181	227	0.015	32.7
tr|F9XS46|F9XS46_ZYMTI	sp|Q12301|YD180_YEAST	39.535	43	25	1	53	95	409	450	0.015	31.6
tr|F9XM31|F9XM31_ZYMTI	sp|P47005|DAS1_YEAST	41.463	41	23	1	21	61	51	90	0.016	36.2
tr|F9XQI3|F9XQI3_ZYMTI	sp|P50264|FMS1_YEAST	37.5	56	33	2	11	64	9	64	0.016	36.2
tr|F9X009|F9X009_ZYMTI	sp|P39531|RCY1_YEAST	24.39	123	86	4	228	345	326	446	0.016	35.8
tr|F9X5S0|F9X5S0_ZYMTI	sp|Q08096|RCL1_YEAST	21.557	167	109	4	20	186	13	157	0.016	35
tr|F9X1C1|F9X1C1_ZYMTI	sp|P53552|THO2_YEAST	27.619	105	73	2	100	203	1209	1311	0.016	34.3
tr|F9X7V3|F9X7V3_ZYMTI	sp|P23643|VPS3_YEAST	29.73	111	58	4	46	155	5	96	0.016	33.9
tr|F9WY45|F9WY45_ZYMTI	sp|P36054|RCN1_YEAST	35.897	39	24	1	116	153	99	137	0.016	33.5
tr|F9X3D7|F9X3D7_ZYMTI	sp|P53550|DCP2_YEAST	30	50	35	0	23	72	107	156	0.016	33.5
tr|F9XRJ8|F9XRJ8_ZYMTI	sp|Q04322|GYL1_YEAST	26.596	94	69	0	76	169	110	203	0.016	33.1
tr|F9XKV4|F9XKV4_ZYMTI	sp|P39532|YJU2_YEAST	31.081	74	49	2	102	175	28	99	0.016	32.7
tr|F9XJY5|F9XJY5_ZYMTI	sp|P32891|DLD1_YEAST	34.615	78	42	4	19	95	43	112	0.016	32.3
tr|F9X509|F9X509_ZYMTI	sp|P53971|FAP1_YEAST	57.692	26	11	0	7	32	424	449	0.016	30.4
tr|F9XLF6|F9XLF6_ZYMTI	sp|P40209|GAT2_YEAST	32.895	76	34	2	622	697	427	485	0.017	37
tr|F9WXI1|F9WXI1_ZYMTI	sp|Q12161|PSH1_YEAST	37.209	43	24	1	273	315	40	79	0.017	35.8
tr|F9XQT3|F9XQT3_ZYMTI	sp|P20447|DBP3_YEAST	45.714	35	19	0	269	303	233	267	0.017	35.4
tr|F9XDV4|F9XDV4_ZYMTI	sp|P32324|EF2_YEAST	18.135	193	122	5	67	247	117	285	0.017	35
tr|F9X2E7|F9X2E7_ZYMTI	sp|P53279|FHN1_YEAST	28.244	131	62	5	47	153	38	160	0.017	34.3
tr|F9XH31|F9XH31_ZYMTI	sp|Q04066|KFA_YEAST	28.09	89	55	3	96	179	29	113	0.017	34.3
tr|F9X6B9|F9X6B9_ZYMTI	sp|Q870I1|YO13B_YEAST	32.692	52	33	1	32	83	12	61	0.017	32.3
tr|F9XE04|F9XE04_ZYMTI	sp|P24384|PRP22_YEAST	32.759	58	35	1	425	482	469	522	0.018	36.2
tr|F9XM95|F9XM95_ZYMTI	sp|P25635|PWP2_YEAST	28.025	157	75	8	268	400	266	408	0.018	36.2
tr|F9X6F8|F9X6F8_ZYMTI	sp|P32891|DLD1_YEAST	26.168	107	70	5	193	293	220	323	0.018	35.8
tr|F9X6H9|F9X6H9_ZYMTI	sp|Q12455|SPSY_YEAST	25.547	137	89	4	291	418	93	225	0.018	35.4
tr|F9XA65|F9XA65_ZYMTI	sp|Q12490|YB11B_YEAST	26.797	153	99	5	78	221	3	151	0.018	34.7
tr|F9XMP1|F9XMP1_ZYMTI	sp|Q12019|MDN1_YEAST	20.576	243	149	7	43	250	4344	4577	0.018	34.3
tr|F9XK36|F9XK36_ZYMTI	sp|P41695|BUB1_YEAST	36	50	32	0	39	88	498	547	0.018	33.9
tr|F9XKH0|F9XKH0_ZYMTI	sp|Q12527|ATG11_YEAST	33.898	59	38	1	117	174	767	825	0.018	33.5
tr|F9X3I8|F9X3I8_ZYMTI	sp|P22035|BAS1_YEAST	34.146	41	26	1	5	44	171	211	0.018	31.6
tr|F9WXA8|F9WXA8_ZYMTI	sp|Q02969|PEX25_YEAST	35.897	39	25	0	26	64	5	43	0.018	30.4
tr|F9XQT4|F9XQT4_ZYMTI	sp|P25046|MED19_YEAST	34.211	38	24	1	16	52	127	164	0.018	30
tr|F9X4N0|F9X4N0_ZYMTI	sp|P15108|HSC82_YEAST	26.718	131	86	4	39	161	24	152	0.019	37.7
tr|F9XM89|F9XM89_ZYMTI	sp|P47166|SGM1_YEAST	27.273	209	120	8	707	896	301	496	0.019	37
tr|F9X777|F9X777_ZYMTI	sp|P47988|TEA1_YEAST	45.714	35	15	1	284	318	65	95	0.019	36.2
tr|F9XRP3|F9XRP3_ZYMTI	sp|Q12221|PUF2_YEAST	27.957	93	58	2	113	205	580	663	0.019	35.4
tr|F9X7W9|F9X7W9_ZYMTI	sp|P40467|ASG1_YEAST	28.378	74	32	3	185	258	266	318	0.019	35
tr|F9WZL8|F9WZL8_ZYMTI	sp|P28320|CWC16_YEAST	25.472	106	73	3	216	317	100	203	0.019	34.7
tr|F9XS38|F9XS38_ZYMTI	sp|P32908|SMC1_YEAST	25	120	77	3	107	216	258	374	0.019	34.7
tr|F9XJ32|F9XJ32_ZYMTI	sp|P36121|RPC5_YEAST	30.435	69	41	3	10	75	69	133	0.019	34.3
tr|F9XR92|F9XR92_ZYMTI	sp|Q12674|ATC8_YEAST	30.137	73	44	1	11	76	851	923	0.019	33.9
tr|F9XC50|F9XC50_ZYMTI	sp|P40434|YIR7_YEAST	20.741	135	73	4	8	133	1638	1747	0.019	33.1
tr|F9XLN4|F9XLN4_ZYMTI	sp|Q12221|PUF2_YEAST	27.778	54	39	0	105	158	841	894	0.019	32.7
tr|F9XS89|F9XS89_ZYMTI	sp|O13527|YA11B_YEAST	25.472	106	66	3	23	118	532	634	0.019	32
tr|F9X953|F9X953_ZYMTI	sp|P21827|RCC1_YEAST	26.087	92	56	3	427	508	330	419	0.02	37.4
tr|F9WXL6|F9WXL6_ZYMTI	sp|P39969|BOI2_YEAST	26.786	56	33	1	16	63	47	102	0.02	36.6
tr|F9XH53|F9XH53_ZYMTI	sp|P39529|YJU6_YEAST	24.044	183	104	8	263	414	280	458	0.02	36.6
tr|F9XE73|F9XE73_ZYMTI	sp|P16649|TUP1_YEAST	32.967	91	51	5	159	245	303	387	0.02	35.4
tr|F9XGB9|F9XGB9_ZYMTI	sp|Q08421|ETT1_YEAST	27.083	96	57	3	389	479	70	157	0.02	35.4
tr|F9X4C3|F9X4C3_ZYMTI	sp|P53750|YN93_YEAST	26.984	63	38	2	121	183	36	90	0.02	34.7
tr|F9X584|F9X584_ZYMTI	sp|P04397|GAL10_YEAST	22.424	165	112	6	3	153	14	176	0.02	34.7
tr|F9X751|F9X751_ZYMTI	sp|P53187|HOP2_YEAST	25.21	119	70	5	300	409	90	198	0.02	34.7
tr|F9XJ17|F9XJ17_ZYMTI	sp|Q03178|PIR1_YEAST	43.396	53	21	2	22	70	167	214	0.02	34.7
tr|F9XLN3|F9XLN3_ZYMTI	sp|P40159|YNU8_YEAST	39.437	71	36	2	172	235	27	97	0.02	33.9
tr|F9X8W3|F9X8W3_ZYMTI	sp|Q08965|BMS1_YEAST	56.522	23	10	0	2	24	67	89	0.02	33.5
tr|F9XA19|F9XA19_ZYMTI	sp|P07347|ARD1_YEAST	23.585	106	74	3	63	167	91	190	0.02	32.7
tr|F9XAF5|F9XAF5_ZYMTI	sp|P25627|BUD23_YEAST	37.5	48	28	1	34	81	38	83	0.02	32.3
tr|F9XKQ4|F9XKQ4_ZYMTI	sp|Q04341|MIX14_YEAST	31.373	51	35	0	83	133	9	59	0.02	31.6
tr|F9X2F1|F9X2F1_ZYMTI	sp|P37299|QCR10_YEAST	31.818	44	30	0	66	109	33	76	0.02	30
tr|F9XI14|F9XI14_ZYMTI	sp|P25382|NLE1_YEAST	19.643	392	201	14	405	783	224	514	0.021	36.2
tr|F9XG64|F9XG64_ZYMTI	sp|P38866|FMO1_YEAST	22.5	200	133	8	40	220	25	221	0.021	35.4
tr|F9XJ21|F9XJ21_ZYMTI	sp|Q03162|MUB1_YEAST	46.154	26	14	0	14	39	530	555	0.021	35.4
tr|F9XP72|F9XP72_ZYMTI	sp|Q03162|MUB1_YEAST	33.333	45	23	2	6	43	511	555	0.021	35.4
tr|F9XGR6|F9XGR6_ZYMTI	sp|P51979|HFM1_YEAST	50	22	11	0	35	56	1039	1060	0.021	34.7
tr|F9X253|F9X253_ZYMTI	sp|P38148|PPS1_YEAST	26.263	198	114	10	11	202	570	741	0.021	34.3
tr|F9X574|F9X574_ZYMTI	sp|P38238|TRM7_YEAST	26.25	160	90	5	107	264	42	175	0.021	34.3
tr|F9XEZ0|F9XEZ0_ZYMTI	sp|P32785|FMT_YEAST	24.306	144	94	5	122	254	83	222	0.021	33.9
tr|F9WYS1|F9WYS1_ZYMTI	sp|P53117|RRT6_YEAST	32.143	84	55	2	110	191	178	261	0.021	33.5
tr|F9XMP6|F9XMP6_ZYMTI	sp|P25627|BUD23_YEAST	36.667	60	31	2	42	97	10	66	0.021	33.1
tr|F9XC24|F9XC24_ZYMTI	sp|P0C5N3|YG41A_YEAST	27.826	115	68	4	25	133	38	143	0.021	32.7
tr|F9XRH1|F9XRH1_ZYMTI	sp|Q04080|GPI17_YEAST	36.923	65	29	3	37	91	30	92	0.021	31.6
tr|F9XD79|F9XD79_ZYMTI	sp|P32944|SWE1_YEAST	46.809	47	19	2	438	483	163	204	0.022	36.6
tr|F9XFX1|F9XFX1_ZYMTI	sp|Q12424|YD206_YEAST	27.778	72	49	1	839	910	67	135	0.022	36.6
tr|F9XS35|F9XS35_ZYMTI	sp|P38863|SPC97_YEAST	29.231	65	44	2	364	426	755	819	0.022	35.8
tr|F9XP50|F9XP50_ZYMTI	sp|Q12031|ACEB_YEAST	26.207	145	77	7	111	243	321	447	0.022	35.4
tr|F9X4V4|F9X4V4_ZYMTI	sp|P46945|YGS6_YEAST	30	70	39	3	5	68	4	69	0.022	35
tr|F9XKQ8|F9XKQ8_ZYMTI	sp|P09950|HEM1_YEAST	29.114	79	53	2	156	232	66	143	0.022	35
tr|F9WZ20|F9WZ20_ZYMTI	sp|Q08873|SCP1_YEAST	36	50	23	2	527	576	160	200	0.022	34.7
tr|F9XNK6|F9XNK6_ZYMTI	sp|P38757|NEM1_YEAST	31.25	48	33	0	29	76	136	183	0.022	34.7
tr|F9X0H6|F9X0H6_ZYMTI	sp|P36000|AP1B1_YEAST	28.472	144	78	8	1	135	508	635	0.022	33.5
tr|F9XHI9|F9XHI9_ZYMTI	sp|P38827|SET1_YEAST	20.879	91	70	1	77	167	10	98	0.022	33.5
tr|F9X4L3|F9X4L3_ZYMTI	sp|P47175|HMS2_YEAST	31.522	92	51	4	67	149	176	264	0.022	33.1
tr|F9XPN4|F9XPN4_ZYMTI	sp|P40579|YIV5_YEAST	24.828	145	97	5	3	144	2	137	0.022	33.1
tr|F9XH54|F9XH54_ZYMTI	sp|P38129|TAF5_YEAST	23.333	150	88	5	258	407	604	726	0.023	36.2
tr|F9X955|F9X955_ZYMTI	sp|P35207|SKI2_YEAST	47.273	55	25	3	643	695	543	595	0.023	35.8
tr|F9XEC3|F9XEC3_ZYMTI	sp|P50090|KEL2_YEAST	23.881	134	86	5	307	435	172	294	0.023	35.8
tr|F9XKW7|F9XKW7_ZYMTI	sp|Q12145|YP013_YEAST	50	26	13	0	109	134	282	307	0.023	35.8
tr|F9XQA7|F9XQA7_ZYMTI	sp|P32657|CHD1_YEAST	50	28	14	0	174	201	1175	1202	0.023	35.8
tr|F9X9N4|F9X9N4_ZYMTI	sp|P25382|NLE1_YEAST	25.61	82	53	3	362	439	251	328	0.023	35.4
tr|F9XHD4|F9XHD4_ZYMTI	sp|P38775|YHK5_YEAST	21.637	342	186	13	284	567	240	557	0.023	35.4
tr|F9XLI4|F9XLI4_ZYMTI	sp|Q04049|POLH_YEAST	22.034	118	69	2	328	422	137	254	0.023	35
tr|F9XG21|F9XG21_ZYMTI	sp|Q12096|GNT1_YEAST	21.97	132	84	5	38	161	91	211	0.023	34.3
tr|F9XIR5|F9XIR5_ZYMTI	sp|P32899|IMP3_YEAST	29.293	99	66	3	102	199	48	143	0.023	33.9
tr|F9XH46|F9XH46_ZYMTI	sp|Q12219|YORA4_YEAST	25.253	99	60	5	110	207	197	282	0.023	33.5
tr|F9XLJ6|F9XLJ6_ZYMTI	sp|Q04304|YMY0_YEAST	27.848	158	97	6	2	143	4	160	0.023	33.5
tr|F9XGD4|F9XGD4_ZYMTI	sp|Q06134|SPO77_YEAST	35.556	45	29	0	116	160	89	133	0.023	33.1
tr|F9XSC3|F9XSC3_ZYMTI	sp|P40352|RAD26_YEAST	30.952	84	49	2	44	120	813	894	0.023	33.1
tr|F9XLG9|F9XLG9_ZYMTI	sp|P17883|SKI3_YEAST	47.059	34	18	0	34	67	336	369	0.023	32.7
tr|F9XJ86|F9XJ86_ZYMTI	sp|P87272|YD509_YEAST	31.579	57	37	1	183	239	18	72	0.023	32.3
tr|F9X5R7|F9X5R7_ZYMTI	sp|Q02799|LEE1_YEAST	31.148	61	40	1	73	133	41	99	0.023	32
tr|F9X5Q6|F9X5Q6_ZYMTI	sp|P32363|GPI3_YEAST	24.603	126	86	2	1428	1550	197	316	0.024	37.4
tr|F9X128|F9X128_ZYMTI	sp|P36022|DYHC_YEAST	37.931	58	35	1	1075	1131	3027	3084	0.024	37
tr|F9X4M4|F9X4M4_ZYMTI	sp|P21268|FAR1_YEAST	26.744	86	59	1	525	610	745	826	0.024	35.8
tr|F9X1P4|F9X1P4_ZYMTI	sp|P53219|IMO32_YEAST	22.059	136	89	5	253	383	70	193	0.024	35
tr|F9X4H1|F9X4H1_ZYMTI	sp|P07390|PT494_YEAST	32	75	48	2	142	216	356	427	0.024	35
tr|F9X346|F9X346_ZYMTI	sp|Q08959|PGC1_YEAST	31.915	47	32	0	77	123	5	51	0.024	34.7
tr|F9XH65|F9XH65_ZYMTI	sp|P0C2I6|YL13B_YEAST	31.461	89	54	3	15	101	52	135	0.024	34.3
tr|F9XJH8|F9XJH8_ZYMTI	sp|P38329|VHC1_YEAST	23.762	101	69	3	66	161	530	627	0.024	33.1
tr|F9WZZ9|F9WZZ9_ZYMTI	sp|Q12019|MDN1_YEAST	20.779	154	107	3	284	435	4455	4595	0.025	36.2
tr|F9WZK4|F9WZK4_ZYMTI	sp|P40467|ASG1_YEAST	32.692	52	33	2	3	54	16	65	0.025	35.4
tr|F9XAS5|F9XAS5_ZYMTI	sp|Q08471|MSA1_YEAST	24.457	184	103	7	257	409	83	261	0.025	35.4
tr|F9XEQ5|F9XEQ5_ZYMTI	sp|P15705|STI1_YEAST	27.273	88	57	3	40	123	402	486	0.025	35.4
tr|F9X0I0|F9X0I0_ZYMTI	sp|Q07379|YD057_YEAST	22.936	109	71	4	168	264	207	314	0.025	35
tr|F9XPW2|F9XPW2_ZYMTI	sp|Q03308|VPS16_YEAST	25.444	169	81	8	208	334	570	735	0.025	35
tr|F9XMP0|F9XMP0_ZYMTI	sp|P47005|DAS1_YEAST	38.667	75	31	3	43	106	51	121	0.025	34.3
tr|F9XG44|F9XG44_ZYMTI	sp|P25616|YCQ5_YEAST	24.427	131	78	6	42	152	3	132	0.025	33.9
tr|F9XRA6|F9XRA6_ZYMTI	sp|P13185|KIN1_YEAST	35.849	53	31	1	89	138	926	978	0.025	32.7
tr|F9XNN2|F9XNN2_ZYMTI	sp|P0C5Q8|YN67A_YEAST	33.333	48	25	1	661	708	8	48	0.025	32.3
tr|F9XNB2|F9XNB2_ZYMTI	sp|P53010|PAN2_YEAST	37.5	56	33	1	21	74	951	1006	0.025	31.2
tr|F9X0C7|F9X0C7_ZYMTI	sp|P19414|ACON_YEAST	31.148	61	33	2	25	85	69	120	0.025	30.4
tr|F9XI00|F9XI00_ZYMTI	sp|P22138|RPA2_YEAST	43.333	30	17	0	4	33	550	579	0.025	29.3
tr|F9XLL1|F9XLL1_ZYMTI	sp|Q04947|RTN1_YEAST	34.848	66	36	2	482	547	215	273	0.026	36.6
tr|F9X9S5|F9X9S5_ZYMTI	sp|P08524|FPPS_YEAST	26.357	129	69	7	233	343	214	334	0.026	35.4
tr|F9XH74|F9XH74_ZYMTI	sp|P25365|SED4_YEAST	47.059	34	16	1	10	43	6	37	0.026	35.4
tr|F9X533|F9X533_ZYMTI	sp|P38856|AP18A_YEAST	25.18	139	92	3	50	186	127	255	0.026	34.7
tr|F9X4U9|F9X4U9_ZYMTI	sp|P36069|PMU1_YEAST	34.146	82	46	4	175	252	199	276	0.026	33.9
tr|F9XS05|F9XS05_ZYMTI	sp|Q99287|SEY1_YEAST	68.182	22	4	1	129	147	34	55	0.026	32.3
tr|F9X8H3|F9X8H3_ZYMTI	sp|P36053|ELF1_YEAST	35.849	53	27	2	19	71	31	76	0.026	29.3
tr|F9XJ27|F9XJ27_ZYMTI	sp|Q12194|YP066_YEAST	21.447	387	243	16	7	338	6	386	0.027	34.7
tr|F9WXY5|F9WXY5_ZYMTI	sp|P53335|PXR1_YEAST	33.898	59	35	1	315	369	30	88	0.027	34.3
tr|F9XG49|F9XG49_ZYMTI	sp|Q3E811|RRT15_YEAST	34.091	44	29	0	611	654	12	55	0.027	32.7
tr|F9XFS0|F9XFS0_ZYMTI	sp|Q12019|MDN1_YEAST	33.333	87	44	4	256	340	4284	4358	0.028	35.8
tr|F9XJI5|F9XJI5_ZYMTI	sp|P46682|AP3B_YEAST	30.38	79	46	3	410	484	256	329	0.028	35.8
tr|F9WZ29|F9WZ29_ZYMTI	sp|P04911|H2A1_YEAST	34.375	64	36	2	262	319	45	108	0.028	34.7
tr|F9XJB3|F9XJB3_ZYMTI	sp|P38065|AP2A_YEAST	28.571	63	38	2	198	255	663	723	0.028	34.3
tr|F9XD95|F9XD95_ZYMTI	sp|P40499|ICE2_YEAST	27.16	81	56	1	101	178	40	120	0.028	33.9
tr|F9XDY3|F9XDY3_ZYMTI	sp|P32341|VPH2_YEAST	36.047	86	48	2	141	219	117	202	0.028	33.1
tr|F9XBU1|F9XBU1_ZYMTI	sp|P18962|DAP2_YEAST	26.724	116	76	3	13	120	568	682	0.028	32.7
tr|F9X3E0|F9X3E0_ZYMTI	sp|P32473|ODPB_YEAST	40	50	25	3	57	104	11	57	0.028	31.2
tr|F9XQ85|F9XQ85_ZYMTI	sp|P40087|DDI1_YEAST	29.577	71	43	1	36	106	88	151	0.029	34.7
tr|F9X1Y6|F9X1Y6_ZYMTI	sp|P38169|KMO_YEAST	46.429	28	15	0	28	55	5	32	0.029	34.3
tr|F9X402|F9X402_ZYMTI	sp|Q07505|DLHH_YEAST	35.593	59	32	2	189	242	94	151	0.029	33.9
tr|F9X6P3|F9X6P3_ZYMTI	sp|P38744|PHS_YEAST	25.641	78	51	1	76	146	41	118	0.029	31.2
tr|F9XK07|F9XK07_ZYMTI	sp|P36166|PXL1_YEAST	38.71	62	27	3	9	67	17	70	0.029	30.4
tr|F9X6K3|F9X6K3_ZYMTI	sp|P38748|ETP1_YEAST	34.375	32	21	0	35	66	248	279	0.029	29.6
tr|F9XRN5|F9XRN5_ZYMTI	sp|Q12019|MDN1_YEAST	19.774	177	135	4	185	356	4347	4521	0.03	36.6
tr|F9X3M3|F9X3M3_ZYMTI	sp|Q12019|MDN1_YEAST	15.284	229	175	4	26	239	4274	4498	0.03	35.4
tr|F9WZ00|F9WZ00_ZYMTI	sp|P25386|USO1_YEAST	21.858	183	125	4	63	230	1504	1683	0.03	35
tr|F9XMK5|F9XMK5_ZYMTI	sp|Q02733|IRC15_YEAST	22.378	143	101	3	48	180	19	161	0.03	35
tr|F9XKQ6|F9XKQ6_ZYMTI	sp|P53552|THO2_YEAST	24.684	158	79	5	209	340	1381	1524	0.03	34.7
tr|F9XC60|F9XC60_ZYMTI	sp|P23615|SPT6_YEAST	29.63	54	38	0	118	171	1020	1073	0.03	33.9
tr|F9XGS7|F9XGS7_ZYMTI	sp|Q03178|PIR1_YEAST	31.944	72	38	4	123	194	225	285	0.03	33.9
tr|F9XD90|F9XD90_ZYMTI	sp|P50077|CCH1_YEAST	32.727	55	29	2	178	224	209	263	0.03	33.5
tr|F9XLC7|F9XLC7_ZYMTI	sp|Q12267|SMC4_YEAST	30	110	69	3	41	143	324	432	0.03	33.1
tr|F9XFN4|F9XFN4_ZYMTI	sp|P06782|SNF1_YEAST	35.593	59	34	2	19	75	462	518	0.03	31.6
tr|F9XHZ6|F9XHZ6_ZYMTI	sp|P04147|PABP_YEAST	24.691	81	55	2	35	109	282	362	0.03	30.8
tr|F9X7B3|F9X7B3_ZYMTI	sp|Q99383|HRP1_YEAST	30.769	39	26	1	1	39	259	296	0.03	29.3
tr|F9XAI0|F9XAI0_ZYMTI	sp|P32644|ECM32_YEAST	32.099	81	53	2	469	548	649	728	0.031	37.4
tr|F9XJF7|F9XJF7_ZYMTI	sp|P40987|CIN1_YEAST	43.59	39	19	1	881	919	702	737	0.031	36.2
tr|F9XIS4|F9XIS4_ZYMTI	sp|P25569|GID7_YEAST	30.645	62	37	2	64	119	28	89	0.031	35.4
tr|F9X4W2|F9X4W2_ZYMTI	sp|P39992|YEC3_YEAST	41.026	39	18	1	255	288	376	414	0.031	35
tr|F9X5X6|F9X5X6_ZYMTI	sp|P25351|YCR3_YEAST	24.051	158	103	4	55	201	16	167	0.031	35
tr|F9XFD2|F9XFD2_ZYMTI	sp|Q12340|YRM1_YEAST	37.5	40	25	0	364	403	539	578	0.031	35
tr|F9X3R2|F9X3R2_ZYMTI	sp|P53632|PAP2_YEAST	29.87	77	45	3	41	115	216	285	0.031	34.7
tr|F9XDY6|F9XDY6_ZYMTI	sp|P39106|MNN1_YEAST	24.242	132	83	5	181	305	28	149	0.031	34.7
tr|F9X4Y3|F9X4Y3_ZYMTI	sp|P39073|SSN3_YEAST	29.762	84	49	4	225	304	60	137	0.031	34.3
tr|F9WZ71|F9WZ71_ZYMTI	sp|Q12385|ICT1_YEAST	21.519	158	89	3	85	207	54	211	0.031	33.9
tr|F9X3F7|F9X3F7_ZYMTI	sp|Q04869|YM94_YEAST	20.364	275	193	9	7	273	4	260	0.031	33.9
tr|F9WY72|F9WY72_ZYMTI	sp|P48568|YD186_YEAST	26.316	95	64	1	127	221	15	103	0.031	32.7
tr|F9XCP3|F9XCP3_ZYMTI	sp|Q07807|PUF3_YEAST	42.553	47	23	1	34	80	635	677	0.031	32.7
tr|F9X258|F9X258_ZYMTI	sp|P43620|RMD8_YEAST	25	104	71	3	28	130	430	527	0.031	31.6
tr|F9XJ89|F9XJ89_ZYMTI	sp|P13185|KIN1_YEAST	25.641	78	46	1	25	90	597	674	0.031	31.6
tr|F9XNL0|F9XNL0_ZYMTI	sp|Q12193|YB12B_YEAST	32.836	67	42	2	2	67	982	1046	0.031	31.2
tr|F9XKT9|F9XKT9_ZYMTI	sp|P40480|HOS4_YEAST	27.835	97	61	2	974	1069	331	419	0.032	36.2
tr|F9X726|F9X726_ZYMTI	sp|P34240|ZRT3_YEAST	33.333	69	39	3	10	77	7	69	0.032	35.4
tr|F9WZX7|F9WZX7_ZYMTI	sp|P19659|MED15_YEAST	28.696	115	72	5	203	314	801	908	0.032	34.3
tr|F9XKZ1|F9XKZ1_ZYMTI	sp|P38169|KMO_YEAST	22.318	233	148	7	110	336	136	341	0.032	34.3
tr|F9X7H7|F9X7H7_ZYMTI	sp|P39542|YJT3_YEAST	30.909	55	38	0	277	331	334	388	0.032	33.9
tr|F9XD88|F9XD88_ZYMTI	sp|P39073|SSN3_YEAST	40	55	28	2	122	175	68	118	0.032	33.5
tr|F9XKW5|F9XKW5_ZYMTI	sp|Q06703|CDA2_YEAST	20.909	110	80	3	94	200	134	239	0.032	33.5
tr|F9XGB1|F9XGB1_ZYMTI	sp|P50108|MNN10_YEAST	23.56	191	106	8	24	181	149	332	0.032	33.1
tr|F9XFN5|F9XFN5_ZYMTI	sp|P56628|RL22B_YEAST	31.25	48	33	0	63	110	6	53	0.032	30.4
tr|F9XAM1|F9XAM1_ZYMTI	sp|P38887|YH02_YEAST	43.59	39	22	0	627	665	144	182	0.033	35.4
tr|F9XRV2|F9XRV2_ZYMTI	sp|P32526|KAR9_YEAST	30.488	82	48	2	140	221	192	264	0.033	35
tr|F9XAX7|F9XAX7_ZYMTI	sp|P47116|PTK2_YEAST	38.298	47	26	2	430	474	374	419	0.033	34.7
tr|F9XJ17|F9XJ17_ZYMTI	sp|Q03178|PIR1_YEAST	40.625	64	29	2	11	70	137	195	0.033	34.3
tr|F9WW55|F9WW55_ZYMTI	sp|P33201|MRT4_YEAST	26.866	67	46	1	145	208	114	180	0.033	33.1
tr|F9XF43|F9XF43_ZYMTI	sp|Q04439|MYO5_YEAST	30.645	62	40	1	11	72	984	1042	0.033	31.6
tr|F9XRE8|F9XRE8_ZYMTI	sp|P35207|SKI2_YEAST	35.211	71	40	2	15	79	564	634	0.033	31.6
tr|F9X334|F9X334_ZYMTI	sp|Q99271|NAH1_YEAST	38.462	52	26	2	713	764	780	825	0.034	36.2
tr|F9X609|F9X609_ZYMTI	sp|Q03362|YD476_YEAST	26.154	65	44	1	652	716	47	107	0.034	35
tr|F9X5V9|F9X5V9_ZYMTI	sp|P53552|THO2_YEAST	25	180	107	8	254	427	1440	1597	0.034	34.7
tr|F9X0E0|F9X0E0_ZYMTI	sp|P43571|BST1_YEAST	27.551	98	64	3	195	289	772	865	0.034	34.3
tr|F9XG86|F9XG86_ZYMTI	sp|Q12515|PAR32_YEAST	36.486	74	31	3	23	82	22	93	0.034	32
tr|F9X9V1|F9X9V1_ZYMTI	sp|P07702|LYS2_YEAST	25.61	82	61	0	3298	3379	837	918	0.035	38.1
tr|F9WYU2|F9WYU2_ZYMTI	sp|Q04195|SIZ1_YEAST	31.25	80	46	5	41	116	350	424	0.035	34.3
tr|F9X9U7|F9X9U7_ZYMTI	sp|P53267|DAM1_YEAST	26.415	106	71	4	91	192	204	306	0.035	32.7
tr|F9XB98|F9XB98_ZYMTI	sp|P53185|YG036_YEAST	27.711	83	47	3	68	148	781	852	0.035	32.3
tr|F9XMV3|F9XMV3_ZYMTI	sp|P32263|P5CR_YEAST	38.462	39	21	1	36	74	221	256	0.035	31.2
tr|F9XDN8|F9XDN8_ZYMTI	sp|P43553|ALR2_YEAST	42.105	38	22	0	383	420	410	447	0.036	35.4
tr|F9XJ05|F9XJ05_ZYMTI	sp|Q06833|YP091_YEAST	36.735	49	22	1	1	40	630	678	0.036	33.1
tr|F9XI62|F9XI62_ZYMTI	sp|O94084|OPI9_YEAST	34.667	75	39	3	173	238	66	139	0.036	32.7
tr|F9WXY1|F9WXY1_ZYMTI	sp|Q03750|TAF8_YEAST	38.462	52	32	0	9	60	454	505	0.036	32
tr|F9X318|F9X318_ZYMTI	sp|P36016|LHS1_YEAST	26.154	65	48	0	671	735	586	650	0.037	35.8
tr|F9XS52|F9XS52_ZYMTI	sp|P32657|CHD1_YEAST	45.714	35	19	0	244	278	306	340	0.037	35
tr|F9WWC3|F9WWC3_ZYMTI	sp|P39002|LCF3_YEAST	29.487	78	47	3	371	447	595	665	0.037	34.7
tr|F9XNE3|F9XNE3_ZYMTI	sp|Q06493|YLH47_YEAST	43.902	41	20	2	239	279	4	41	0.037	34.7
tr|F9WXL2|F9WXL2_ZYMTI	sp|P53123|MRM2_YEAST	41.86	43	22	2	122	161	74	116	0.037	33.5
tr|F9X519|F9X519_ZYMTI	sp|P31377|STX8_YEAST	45.946	37	17	2	333	366	202	238	0.037	33.5
tr|F9XCJ7|F9XCJ7_ZYMTI	sp|Q07457|BRE1_YEAST	37.5	56	31	2	91	145	409	461	0.037	32.3
tr|F9XMF6|F9XMF6_ZYMTI	sp|Q12447|PAA1_YEAST	22.857	70	52	1	12	79	105	174	0.037	30
tr|F9WWY6|F9WWY6_ZYMTI	sp|P38262|SIF2_YEAST	51.852	27	13	0	344	370	216	242	0.038	35.8
tr|F9X860|F9X860_ZYMTI	sp|P25386|USO1_YEAST	26.19	84	58	2	344	426	1641	1721	0.038	34.3
tr|F9XFM2|F9XFM2_ZYMTI	sp|P38859|DNA2_YEAST	23.967	121	81	3	2	112	120	239	0.038	34.3
tr|F9XI02|F9XI02_ZYMTI	sp|P40011|RRAAH_YEAST	35.366	82	42	4	169	247	86	159	0.038	32.7
tr|F9XSE1|F9XSE1_ZYMTI	sp|P07258|CARA_YEAST	28.431	102	48	3	83	183	175	252	0.038	32.7
tr|F9XFW4|F9XFW4_ZYMTI	sp|Q12445|POM34_YEAST	27.174	92	56	3	32	123	119	199	0.038	31.6
tr|F9XFW8|F9XFW8_ZYMTI	sp|P33317|DUT_YEAST	24.706	85	62	2	68	150	36	120	0.038	31.2
tr|F9WX38|F9WX38_ZYMTI	sp|Q04869|YM94_YEAST	26.804	97	70	1	26	122	89	184	0.038	30.8
tr|F9WWV5|F9WWV5_ZYMTI	sp|P0CY13|HMRA2_YEAST	43.75	32	17	1	15	45	17	48	0.038	28.9
tr|F9WXC4|F9WXC4_ZYMTI	sp|P38011|GBLP_YEAST	29	100	63	2	387	479	208	306	0.039	35.8
tr|F9XMJ1|F9XMJ1_ZYMTI	sp|P39529|YJU6_YEAST	33.333	39	26	0	51	89	40	78	0.039	35.4
tr|F9WWN2|F9WWN2_ZYMTI	sp|Q12746|PGA3_YEAST	23.656	186	103	8	365	541	77	232	0.039	34.7
tr|F9X7D8|F9X7D8_ZYMTI	sp|P53289|RTS3_YEAST	38.462	39	24	0	150	188	61	99	0.039	34.3
tr|F9XGR2|F9XGR2_ZYMTI	sp|P51979|HFM1_YEAST	46.429	28	14	1	82	108	1028	1055	0.039	34.3
tr|F9X791|F9X791_ZYMTI	sp|P19454|CSK22_YEAST	31.507	73	46	3	183	253	128	198	0.039	33.9
tr|F9WWV2|F9WWV2_ZYMTI	sp|Q12267|SMC4_YEAST	30	100	62	4	102	193	23	122	0.039	33.1
tr|F9XRD9|F9XRD9_ZYMTI	sp|P25601|YCH5_YEAST	27.5	80	49	3	61	137	73	146	0.039	31.2
tr|F9X224|F9X224_ZYMTI	sp|P47005|DAS1_YEAST	30	70	34	1	202	271	39	93	0.04	35.4
tr|F9XMI3|F9XMI3_ZYMTI	sp|P34237|CASP_YEAST	29.31	116	59	2	696	788	220	335	0.04	35.4
tr|F9XCG5|F9XCG5_ZYMTI	sp|P39529|YJU6_YEAST	23.392	171	104	7	292	439	334	500	0.04	34.7
tr|F9XHZ5|F9XHZ5_ZYMTI	sp|P0CE41|HAP1_YEAST	32.787	61	38	1	91	151	1278	1335	0.04	33.9
tr|F9XKL4|F9XKL4_ZYMTI	sp|P39937|PAC2_YEAST	22.857	175	118	6	96	267	71	231	0.04	33.9
tr|F9XEW0|F9XEW0_ZYMTI	sp|P52911|EXG2_YEAST	29.333	75	52	1	138	211	141	215	0.04	33.5
tr|F9X7A7|F9X7A7_ZYMTI	sp|P47136|BUD4_YEAST	23.134	134	83	4	16	142	193	313	0.04	33.1
tr|F9XCG2|F9XCG2_ZYMTI	sp|P50108|MNN10_YEAST	22.093	172	103	5	89	229	200	371	0.04	33.1
tr|F9XNE9|F9XNE9_ZYMTI	sp|Q99188|RGS2_YEAST	21.622	111	75	3	39	148	45	144	0.04	33.1
tr|F9XHM0|F9XHM0_ZYMTI	sp|Q12517|DCP1_YEAST	34.783	46	30	0	52	97	22	67	0.04	32.7
tr|F9X7M6|F9X7M6_ZYMTI	sp|P33339|TFC4_YEAST	24.691	81	59	1	36	116	500	578	0.04	31.2
tr|F9XS97|F9XS97_ZYMTI	sp|Q03935|YAP6_YEAST	30.769	52	36	0	54	105	266	317	0.04	31.2
tr|F9XBU9|F9XBU9_ZYMTI	sp|P40053|AIM9_YEAST	31.169	77	44	4	41	109	183	258	0.04	30.8
tr|F9XB84|F9XB84_ZYMTI	sp|Q02932|KA120_YEAST	32.927	82	46	4	329	407	55	130	0.041	35.8
tr|F9WXJ6|F9WXJ6_ZYMTI	sp|P41696|AZF1_YEAST	32.203	59	34	2	116	168	651	709	0.041	35
tr|F9XNZ7|F9XNZ7_ZYMTI	sp|P50264|FMS1_YEAST	37.288	59	33	2	8	63	8	65	0.041	34.7
tr|F9WWH0|F9WWH0_ZYMTI	sp|P39073|SSN3_YEAST	46.429	28	13	1	14	41	73	98	0.041	33.9
tr|F9XLF3|F9XLF3_ZYMTI	sp|P38169|KMO_YEAST	28.736	87	55	2	196	276	258	343	0.041	33.9
tr|F9XMN2|F9XMN2_ZYMTI	sp|Q7LHG5|YI31B_YEAST	27	100	57	3	89	188	521	604	0.041	33.9
tr|F9XC42|F9XC42_ZYMTI	sp|P87261|YD537_YEAST	36.735	49	29	1	123	171	111	157	0.041	32.3
tr|F9XRS0|F9XRS0_ZYMTI	sp|P47180|PGLR_YEAST	25.41	122	60	2	67	188	195	285	0.041	32.3
tr|F9X082|F9X082_ZYMTI	sp|P38085|TAT1_YEAST	27.551	98	63	4	6	97	27	122	0.041	31.2
tr|F9XJ16|F9XJ16_ZYMTI	sp|P32831|NGR1_YEAST	31.111	45	24	1	6	43	113	157	0.041	29.3
tr|F9XQV8|F9XQV8_ZYMTI	sp|Q06706|ELP1_YEAST	41.026	39	22	1	1	38	896	934	0.041	28.9
tr|F9XH02|F9XH02_ZYMTI	sp|P38836|ECM14_YEAST	31.765	85	49	4	97	177	152	231	0.042	34.3
tr|F9XN50|F9XN50_ZYMTI	sp|Q12113|YO21B_YEAST	27.957	93	56	4	153	234	56	148	0.042	33.9
tr|F9X4R8|F9X4R8_ZYMTI	sp|P38691|KSP1_YEAST	28.125	96	54	3	32	117	348	438	0.042	32
tr|F9XAR2|F9XAR2_ZYMTI	sp|P40480|HOS4_YEAST	27.778	72	34	2	18	83	334	393	0.042	30.8
tr|F9XQP9|F9XQP9_ZYMTI	sp|Q04383|PLM2_YEAST	35.484	31	20	0	95	125	104	134	0.042	30.8
tr|F9XBS7|F9XBS7_ZYMTI	sp|P50101|UBP15_YEAST	28	50	36	0	1	50	424	473	0.042	29.3
tr|F9WY91|F9WY91_ZYMTI	sp|Q3E823|COA2_YEAST	28.571	63	40	2	5	63	6	67	0.042	28.9
tr|F9WX76|F9WX76_ZYMTI	sp|P39523|YM11_YEAST	60.714	28	11	0	94	121	821	848	0.043	35
tr|F9WYT7|F9WYT7_ZYMTI	sp|Q03631|WAR1_YEAST	33.333	66	38	2	5	66	62	125	0.043	35
tr|F9X5W6|F9X5W6_ZYMTI	sp|Q12199|TIP41_YEAST	33.784	74	46	2	185	257	32	103	0.043	34.3
tr|F9XDD7|F9XDD7_ZYMTI	sp|P32558|SPT16_YEAST	58.333	24	10	0	251	274	4	27	0.043	34.3
tr|F9X9F7|F9X9F7_ZYMTI	sp|Q12204|YOR22_YEAST	45.714	35	19	0	128	162	617	651	0.043	33.9
tr|F9X9Y3|F9X9Y3_ZYMTI	sp|P25374|NFS1_YEAST	20.109	184	137	5	67	248	147	322	0.043	33.9
tr|F9XA85|F9XA85_ZYMTI	sp|P53318|COQ6_YEAST	46.875	32	17	0	28	59	21	52	0.043	33.9
tr|F9XS56|F9XS56_ZYMTI	sp|P53438|SOK2_YEAST	28.846	52	37	0	144	195	425	476	0.043	32.3
tr|F9X4J1|F9X4J1_ZYMTI	sp|Q12071|VPS54_YEAST	39.474	38	23	0	56	93	462	499	0.043	32
tr|F9X7Y5|F9X7Y5_ZYMTI	sp|Q06409|YL422_YEAST	31.579	76	44	3	8	81	1783	1852	0.043	30.8
tr|F9XN86|F9XN86_ZYMTI	sp|P38151|PBP2_YEAST	23.864	88	64	1	133	220	329	413	0.044	35
tr|F9X231|F9X231_ZYMTI	sp|Q03280|TOM1_YEAST	25.743	101	60	3	142	242	2805	2890	0.044	34.7
tr|F9XC21|F9XC21_ZYMTI	sp|Q01662|MAP1_YEAST	23.684	152	88	4	294	431	12	149	0.044	34.7
tr|F9X504|F9X504_ZYMTI	sp|P25038|IF2M_YEAST	27.103	107	61	3	198	297	185	281	0.044	33.9
tr|F9XL27|F9XL27_ZYMTI	sp|Q12275|YO093_YEAST	28.235	85	50	1	5	89	9	82	0.045	36.6
tr|F9X0M5|F9X0M5_ZYMTI	sp|P35207|SKI2_YEAST	43.396	53	24	3	108	155	541	592	0.045	35.8
tr|F9WXY4|F9WXY4_ZYMTI	sp|P35207|SKI2_YEAST	36.957	46	28	1	54	98	549	594	0.045	33.9
tr|F9XA18|F9XA18_ZYMTI	sp|Q07629|YD218_YEAST	21.667	120	74	3	3	112	4	113	0.045	32.7
tr|F9X5U9|F9X5U9_ZYMTI	sp|P39106|MNN1_YEAST	38.182	55	25	2	80	125	166	220	0.045	31.6
tr|F9XFE4|F9XFE4_ZYMTI	sp|Q12019|MDN1_YEAST	29.348	92	56	4	568	655	4257	4343	0.046	35.4
tr|F9X355|F9X355_ZYMTI	sp|P36076|CAB3_YEAST	40.426	47	27	1	371	416	464	510	0.046	34.7
tr|F9X4C8|F9X4C8_ZYMTI	sp|Q12751|RTP1_YEAST	32.927	82	48	3	17	94	105	183	0.046	33.9
tr|F9XS91|F9XS91_ZYMTI	sp|P23561|STE11_YEAST	24.576	118	79	3	302	409	154	271	0.046	33.9
tr|F9XDT6|F9XDT6_ZYMTI	sp|P19659|MED15_YEAST	21.774	124	86	4	156	274	721	838	0.046	33.5
tr|F9XPP5|F9XPP5_ZYMTI	sp|P38084|BAP2_YEAST	23	200	115	7	42	215	11	197	0.046	33.5
tr|F9XRQ7|F9XRQ7_ZYMTI	sp|P43538|YFG6_YEAST	24.324	74	51	1	126	199	242	310	0.046	32.7
tr|F9XS21|F9XS21_ZYMTI	sp|P32377|MVD1_YEAST	30.357	56	33	2	74	129	233	282	0.046	31.2
tr|F9WZA9|F9WZA9_ZYMTI	sp|P40217|EIF3I_YEAST	27.778	90	55	5	336	416	99	187	0.047	34.3
tr|F9XPQ1|F9XPQ1_ZYMTI	sp|P08964|MYO1_YEAST	33.929	56	37	0	33	88	1092	1147	0.047	33.9
tr|F9XAH9|F9XAH9_ZYMTI	sp|P46682|AP3B_YEAST	30.208	96	57	3	32	123	633	722	0.047	33.1
tr|F9XN35|F9XN35_ZYMTI	sp|P38132|MCM7_YEAST	24.54	163	103	6	55	211	101	249	0.047	32.7
tr|F9WX64|F9WX64_ZYMTI	sp|Q02754|YP067_YEAST	22.857	70	54	0	67	136	126	195	0.047	32
tr|F9X188|F9X188_ZYMTI	sp|P32790|SLA1_YEAST	25.969	258	163	6	877	1133	1014	1244	0.048	35.8
tr|F9WYK7|F9WYK7_ZYMTI	sp|P53324|SAY1_YEAST	23.158	95	70	1	140	234	170	261	0.048	34.3
tr|F9X1P7|F9X1P7_ZYMTI	sp|P32802|TMN1_YEAST	30.357	112	66	3	297	396	355	466	0.048	34.3
tr|F9X2V0|F9X2V0_ZYMTI	sp|P36027|MID2_YEAST	44.444	45	25	0	431	475	201	245	0.048	33.9
tr|F9XD19|F9XD19_ZYMTI	sp|P00729|CBPY_YEAST	24.779	113	80	1	143	250	297	409	0.048	33.9
tr|F9WYK5|F9WYK5_ZYMTI	sp|P38198|STU1_YEAST	25.275	91	45	3	14	87	540	624	0.048	33.5
tr|F9XN59|F9XN59_ZYMTI	sp|P53875|RM19_YEAST	29.688	64	40	2	7	70	53	111	0.048	29.3
tr|F9XCK5|F9XCK5_ZYMTI	sp|P50264|FMS1_YEAST	31.481	54	24	1	135	188	8	48	0.049	35
tr|F9X2X0|F9X2X0_ZYMTI	sp|P25502|PUT3_YEAST	21.795	156	103	4	28	176	40	183	0.049	33.1
tr|F9WZF8|F9WZF8_ZYMTI	sp|Q03338|PRP3_YEAST	35	40	24	1	21	58	266	305	0.049	32.3
tr|F9XQ64|F9XQ64_ZYMTI	sp|P54781|ERG5_YEAST	27.586	58	40	1	12	69	424	479	0.049	29.6
tr|F9X2S8|F9X2S8_ZYMTI	sp|P28006|GAC1_YEAST	26.277	137	70	8	141	259	375	498	0.05	35
tr|F9XFB7|F9XFB7_ZYMTI	sp|Q08236|AVO1_YEAST	31.25	64	39	3	13	74	857	917	0.05	34.3
tr|F9WYJ5|F9WYJ5_ZYMTI	sp|Q04223|YM14_YEAST	21.212	231	143	8	12	217	23	239	0.05	32.3
tr|F9XE58|F9XE58_ZYMTI	sp|P40476|PRM5_YEAST	41.379	29	17	0	45	73	67	95	0.05	32.3
tr|F9XQT7|F9XQT7_ZYMTI	sp|P12688|YPK1_YEAST	28.205	78	52	1	32	105	23	100	0.05	30.8
tr|F9WZL6|F9WZL6_ZYMTI	sp|P06782|SNF1_YEAST	26.042	96	35	2	668	763	568	627	0.051	35
tr|F9XF07|F9XF07_ZYMTI	sp|P40344|ATG3_YEAST	31.034	58	40	0	165	222	84	141	0.051	33.5
tr|F9XFI1|F9XFI1_ZYMTI	sp|Q04439|MYO5_YEAST	37.5	40	24	1	30	68	978	1017	0.051	33.5
tr|F9XG78|F9XG78_ZYMTI	sp|P39743|RV167_YEAST	27.692	130	87	3	13	141	161	284	0.051	33.5
tr|F9WY23|F9WY23_ZYMTI	sp|P22224|SEC15_YEAST	45.455	33	14	1	245	273	777	809	0.051	33.1
tr|F9X0R3|F9X0R3_ZYMTI	sp|Q08446|SGT1_YEAST	26.966	89	61	2	215	299	188	276	0.051	33.1
tr|F9X590|F9X590_ZYMTI	sp|P42938|TDA10_YEAST	21.25	80	51	2	213	292	177	244	0.051	32.7
tr|F9XRE0|F9XRE0_ZYMTI	sp|P53756|PDR18_YEAST	38.462	39	24	0	107	145	287	325	0.051	32.7
tr|F9XEB0|F9XEB0_ZYMTI	sp|P33892|GCN1_YEAST	23.622	127	79	2	63	189	718	826	0.051	32.3
tr|F9XAN6|F9XAN6_ZYMTI	sp|P29295|HRR25_YEAST	31.818	44	30	0	55	98	446	489	0.051	30.4
tr|F9XH05|F9XH05_ZYMTI	sp|P39101|CAJ1_YEAST	35	60	38	1	433	492	160	218	0.052	34.3
tr|F9XJ87|F9XJ87_ZYMTI	sp|P33892|GCN1_YEAST	30.263	76	41	3	53	128	754	817	0.052	33.9
tr|F9XQT8|F9XQT8_ZYMTI	sp|P53830|CUS2_YEAST	40.426	47	25	1	154	197	58	104	0.052	33.5
tr|F9XCK6|F9XCK6_ZYMTI	sp|Q12529|SET6_YEAST	31.944	72	47	1	112	183	296	365	0.052	33.1
tr|F9XE51|F9XE51_ZYMTI	sp|Q03177|YMZ2_YEAST	26.733	101	67	3	56	151	83	181	0.052	32.3
tr|F9XR84|F9XR84_ZYMTI	sp|P46671|FAR3_YEAST	27.551	98	63	3	15	108	9	102	0.052	30.8
tr|F9XQJ1|F9XQJ1_ZYMTI	sp|P38972|PUR4_YEAST	31.884	69	40	2	24	85	1242	1310	0.052	29.6
tr|F9X0W0|F9X0W0_ZYMTI	sp|P22224|SEC15_YEAST	36.842	38	24	0	402	439	672	709	0.053	34.3
tr|F9X5Y1|F9X5Y1_ZYMTI	sp|P53184|PNC1_YEAST	30.986	71	43	2	107	175	140	206	0.053	31.6
tr|F9XMC2|F9XMC2_ZYMTI	sp|P38073|EDS1_YEAST	24.561	57	37	1	31	87	800	850	0.053	31.2
tr|F9X2A2|F9X2A2_ZYMTI	sp|P53049|YOR1_YEAST	35.593	59	31	2	350	402	1119	1176	0.054	35
tr|F9XQS0|F9XQS0_ZYMTI	sp|P47988|TEA1_YEAST	25.424	59	40	1	547	601	565	623	0.054	35
tr|F9X9T6|F9X9T6_ZYMTI	sp|Q12066|NUR1_YEAST	18.944	322	198	11	20	296	38	341	0.054	33.9
tr|F9X5U7|F9X5U7_ZYMTI	sp|Q05471|SWR1_YEAST	37.097	62	37	2	281	342	261	320	0.054	33.5
tr|F9X9F5|F9X9F5_ZYMTI	sp|P38308|CS111_YEAST	37.255	51	31	1	229	279	306	355	0.055	33.5
tr|F9X5U6|F9X5U6_ZYMTI	sp|Q03441|RMD1_YEAST	31.034	58	38	1	126	183	15	70	0.055	32
tr|F9XMB2|F9XMB2_ZYMTI	sp|Q02685|RMI1_YEAST	34.211	76	43	3	141	215	146	215	0.055	32
tr|F9XNI6|F9XNI6_ZYMTI	sp|P38691|KSP1_YEAST	35.294	51	31	1	111	159	343	393	0.055	32
tr|F9XRA4|F9XRA4_ZYMTI	sp|Q7LHG5|YI31B_YEAST	30.769	39	22	1	1	39	1197	1230	0.055	28.1
tr|F9WW46|F9WW46_ZYMTI	sp|Q02630|NU116_YEAST	28.431	102	59	1	697	798	331	418	0.056	35
tr|F9XBU3|F9XBU3_ZYMTI	sp|Q05568|PEX10_YEAST	31.25	96	38	4	588	672	248	326	0.056	35
tr|F9X1F5|F9X1F5_ZYMTI	sp|P40210|SIP5_YEAST	30.159	63	36	2	398	459	319	374	0.056	34.3
tr|F9XMV2|F9XMV2_ZYMTI	sp|Q06407|RGA2_YEAST	45.946	37	20	0	14	50	573	609	0.056	32.7
tr|F9XBB9|F9XBB9_ZYMTI	sp|Q03178|PIR1_YEAST	24.359	78	44	3	80	155	275	339	0.056	32.3
tr|F9XGS9|F9XGS9_ZYMTI	sp|P38968|SEC31_YEAST	29.545	44	31	0	11	54	1128	1171	0.056	31.2
tr|F9XGE9|F9XGE9_ZYMTI	sp|Q03212|EAR1_YEAST	27.778	54	31	1	9	54	148	201	0.056	29.3
tr|F9XP05|F9XP05_ZYMTI	sp|Q06834|ASR1_YEAST	29.63	54	36	1	193	244	3	56	0.057	32.7
tr|F9XR12|F9XR12_ZYMTI	sp|P38861|NMD3_YEAST	23.404	141	93	5	89	218	326	462	0.057	32.3
tr|F9X7Q9|F9X7Q9_ZYMTI	sp|O94085|YL339_YEAST	32.692	52	32	1	1	52	93	141	0.057	30.4
tr|F9X371|F9X371_ZYMTI	sp|P32521|PAN1_YEAST	42.857	56	20	1	468	523	1084	1127	0.058	34.3
tr|F9WWI2|F9WWI2_ZYMTI	sp|P12684|HMDH2_YEAST	45	60	21	4	384	437	924	977	0.058	33.9
tr|F9WYS6|F9WYS6_ZYMTI	sp|P38878|LNP_YEAST	29.907	107	57	4	173	269	159	257	0.058	33.5
tr|F9XF06|F9XF06_ZYMTI	sp|P05066|PHR_YEAST	41.463	41	24	0	1	41	1	41	0.058	33.5
tr|F9XRH6|F9XRH6_ZYMTI	sp|P00729|CBPY_YEAST	33.333	60	25	1	68	127	149	193	0.058	31.6
tr|F9XDF1|F9XDF1_ZYMTI	sp|P47073|YJB5_YEAST	39.474	38	15	2	62	91	48	85	0.058	29.6
tr|F9XQL6|F9XQL6_ZYMTI	sp|P41812|POP1_YEAST	57.143	14	6	0	16	29	552	565	0.058	28.5
tr|F9XNA7|F9XNA7_ZYMTI	sp|P38892|CRG1_YEAST	22.5	120	76	3	86	199	33	141	0.059	33.1
tr|F9XQH3|F9XQH3_ZYMTI	sp|P35729|NU120_YEAST	32.099	81	46	3	193	264	78	158	0.059	33.1
tr|F9WW95|F9WW95_ZYMTI	sp|P35207|SKI2_YEAST	42.222	45	24	1	143	185	556	600	0.059	32.7
tr|F9WWK9|F9WWK9_ZYMTI	sp|Q12333|FRE7_YEAST	24.348	115	76	3	110	220	30	137	0.059	32.7
tr|F9X4I0|F9X4I0_ZYMTI	sp|Q12141|YG11B_YEAST	47.059	34	17	1	47	79	1132	1165	0.059	32.3
tr|F9XFS3|F9XFS3_ZYMTI	sp|P24384|PRP22_YEAST	23.478	115	69	3	74	174	706	815	0.06	34.3
tr|F9XKQ7|F9XKQ7_ZYMTI	sp|P35207|SKI2_YEAST	34.737	95	48	5	416	508	511	593	0.06	34.3
tr|F9X576|F9X576_ZYMTI	sp|P08465|MET2_YEAST	27.273	66	44	1	342	407	340	401	0.06	33.9
tr|F9XCJ4|F9XCJ4_ZYMTI	sp|P39979|HPA3_YEAST	26.549	113	65	3	48	142	49	161	0.06	30.8
tr|F9XR67|F9XR67_ZYMTI	sp|P08678|CYAA_YEAST	22.835	127	78	3	89	202	392	511	0.061	34.3
tr|F9X3I2|F9X3I2_ZYMTI	sp|P05694|METE_YEAST	26.761	71	52	0	12	82	444	514	0.061	33.5
tr|F9XII6|F9XII6_ZYMTI	sp|P21957|OPI1_YEAST	31.25	64	38	2	353	415	315	373	0.061	33.5
tr|F9XB87|F9XB87_ZYMTI	sp|P16521|EF3A_YEAST	28.75	80	55	2	75	152	651	730	0.061	32.3
tr|F9WZ17|F9WZ17_ZYMTI	sp|Q12139|YP022_YEAST	23.026	152	99	5	2	142	412	556	0.061	31.6
tr|F9X983|F9X983_ZYMTI	sp|Q06689|YL413_YEAST	24.419	86	62	1	1	86	264	346	0.061	30.4
tr|F9XA16|F9XA16_ZYMTI	sp|P47108|URB2_YEAST	29.508	61	42	1	36	95	415	475	0.062	33.5
tr|F9XN48|F9XN48_ZYMTI	sp|P53318|COQ6_YEAST	36.17	47	30	0	316	362	360	406	0.062	33.5
tr|F9XKF4|F9XKF4_ZYMTI	sp|P53063|DXO_YEAST	25.806	124	66	5	131	229	12	134	0.062	33.1
tr|F9XF68|F9XF68_ZYMTI	sp|P40079|LCP5_YEAST	30.488	82	46	3	166	243	207	281	0.062	32.3
tr|F9X571|F9X571_ZYMTI	sp|Q12052|TGS1_YEAST	31.579	76	39	3	69	144	100	162	0.062	32
tr|F9XCY0|F9XCY0_ZYMTI	sp|P38990|SAK1_YEAST	37.5	56	31	2	2	57	20	71	0.062	29.3
tr|F9XNK4|F9XNK4_ZYMTI	sp|Q12019|MDN1_YEAST	25.389	193	122	9	132	305	4229	4418	0.063	35
tr|F9XJH1|F9XJH1_ZYMTI	sp|P33894|STE13_YEAST	28.462	130	86	5	70	195	686	812	0.063	33.1
tr|F9X314|F9X314_ZYMTI	sp|P34224|YBF9_YEAST	32.558	43	29	0	229	271	146	188	0.063	32.3
tr|F9X7X0|F9X7X0_ZYMTI	sp|P21951|DPOE_YEAST	27.692	65	38	1	11	75	1606	1661	0.063	32.3
tr|F9WXW3|F9WXW3_ZYMTI	sp|P50104|STB4_YEAST	31.25	80	46	3	550	625	82	156	0.064	35.4
tr|F9XG54|F9XG54_ZYMTI	sp|P21268|FAR1_YEAST	26.744	86	60	1	561	646	257	339	0.064	34.7
tr|F9WY88|F9WY88_ZYMTI	sp|P40917|YAP4_YEAST	28.866	97	54	4	235	316	193	289	0.064	33.9
tr|F9XEB9|F9XEB9_ZYMTI	sp|P35207|SKI2_YEAST	38.182	55	24	2	402	446	545	599	0.064	33.9
tr|F9WX22|F9WX22_ZYMTI	sp|P25357|SNT1_YEAST	26.531	49	36	0	52	100	30	78	0.064	32.7
tr|F9X8Y8|F9X8Y8_ZYMTI	sp|P42839|VNX1_YEAST	44.444	45	15	2	11	55	98	132	0.064	31.2
tr|F9WWL5|F9WWL5_ZYMTI	sp|P52891|NUP84_YEAST	41.86	43	21	2	5	43	455	497	0.064	29.6
tr|F9WZ91|F9WZ91_ZYMTI	sp|P31111|ZIP1_YEAST	29.268	41	29	0	5	45	749	789	0.064	28.9
tr|F9X2F7|F9X2F7_ZYMTI	sp|P35194|UTP20_YEAST	30.909	55	35	1	629	680	742	796	0.065	34.7
tr|F9XCG7|F9XCG7_ZYMTI	sp|P32795|YME1_YEAST	41.667	48	27	1	4	51	303	349	0.065	34.3
tr|F9XA27|F9XA27_ZYMTI	sp|P38892|CRG1_YEAST	42.424	33	19	0	61	93	42	74	0.065	32.7
tr|F9XI22|F9XI22_ZYMTI	sp|P22023|KRE5_YEAST	28.169	71	35	2	22	78	1123	1191	0.065	29.3
tr|F9XRX2|F9XRX2_ZYMTI	sp|P03878|SCE2_YEAST	27.027	74	53	1	4	76	97	170	0.065	28.9
tr|F9X720|F9X720_ZYMTI	sp|P32361|IRE1_YEAST	30	70	37	2	1	58	8	77	0.066	33.9
tr|F9WZ81|F9WZ81_ZYMTI	sp|Q12176|MAK21_YEAST	37.209	43	26	1	144	186	706	747	0.066	33.1
tr|F9XJ17|F9XJ17_ZYMTI	sp|Q03178|PIR1_YEAST	41.509	53	22	2	22	70	67	114	0.066	33.1
tr|F9XQS3|F9XQS3_ZYMTI	sp|P47157|YJ90_YEAST	34.146	41	27	0	75	115	54	94	0.066	30.4
tr|F9XC93|F9XC93_ZYMTI	sp|Q07967|YL030_YEAST	68.421	19	6	0	42	60	106	124	0.066	28.1
tr|F9X1K1|F9X1K1_ZYMTI	sp|P35688|LRG1_YEAST	38.889	36	16	1	584	613	28	63	0.067	34.3
tr|F9XR35|F9XR35_ZYMTI	sp|P38915|SPT8_YEAST	35.443	79	41	3	234	306	320	394	0.067	33.9
tr|F9XHV7|F9XHV7_ZYMTI	sp|P53899|CUZ1_YEAST	43.902	41	18	1	169	204	46	86	0.067	33.1
tr|F9XRS7|F9XRS7_ZYMTI	sp|P06101|CDC37_YEAST	30.645	62	43	0	251	312	429	490	0.067	33.1
tr|F9WXA4|F9WXA4_ZYMTI	sp|P32628|RAD23_YEAST	37.037	27	17	0	253	279	42	68	0.067	32.3
tr|F9WZS7|F9WZS7_ZYMTI	sp|P21827|RCC1_YEAST	34.545	55	29	1	78	132	79	126	0.067	31.6
tr|F9X832|F9X832_ZYMTI	sp|P40098|FMP10_YEAST	22.222	99	70	3	81	179	129	220	0.067	31.2
tr|F9XR94|F9XR94_ZYMTI	sp|P53858|BNI4_YEAST	30.38	79	49	2	405	477	369	447	0.068	34.3
tr|F9XE19|F9XE19_ZYMTI	sp|P23724|PSB6_YEAST	28.75	80	53	2	158	237	130	205	0.068	33.5
tr|F9X6L9|F9X6L9_ZYMTI	sp|Q07457|BRE1_YEAST	30.612	49	28	1	125	173	656	698	0.068	32.7
tr|F9X5L4|F9X5L4_ZYMTI	sp|P25617|YCQ6_YEAST	25.532	94	63	4	150	241	15	103	0.068	32.3
tr|F9XGU4|F9XGU4_ZYMTI	sp|P38198|STU1_YEAST	25.641	117	67	6	1	101	297	409	0.068	32.3
tr|F9X1V5|F9X1V5_ZYMTI	sp|Q12019|MDN1_YEAST	24.713	174	94	5	296	461	4291	4435	0.069	34.3
tr|F9X568|F9X568_ZYMTI	sp|P20050|HOP1_YEAST	25.974	77	48	3	415	488	332	402	0.069	34.3
tr|F9X4P5|F9X4P5_ZYMTI	sp|P53769|CWC24_YEAST	44	25	14	0	224	248	144	168	0.069	33.9
tr|F9X771|F9X771_ZYMTI	sp|Q04305|UTP15_YEAST	30.137	73	47	2	373	445	186	254	0.069	33.9
tr|F9X3W6|F9X3W6_ZYMTI	sp|P47181|YJ9S_YEAST	30.769	91	58	3	414	500	26	115	0.069	33.5
tr|F9WXB2|F9WXB2_ZYMTI	sp|Q06466|TDA6_YEAST	23.81	126	80	3	188	311	168	279	0.069	32.7
tr|F9X9L9|F9X9L9_ZYMTI	sp|P53891|YNQ5_YEAST	27.778	72	45	2	108	177	291	357	0.07	31.6
tr|F9XJG4|F9XJG4_ZYMTI	sp|P35209|SPT21_YEAST	25.532	94	61	1	18	102	174	267	0.07	31.6
tr|F9XRJ9|F9XRJ9_ZYMTI	sp|P41544|SYS1_YEAST	30.952	42	29	0	86	127	126	167	0.07	30.8
tr|F9XEJ2|F9XEJ2_ZYMTI	sp|Q06554|IRC20_YEAST	23.56	191	94	6	1004	1146	264	450	0.071	35.8
tr|F9XIR9|F9XIR9_ZYMTI	sp|Q12514|NOT5_YEAST	25.49	102	68	2	707	801	3	103	0.071	35.4
tr|F9XGD0|F9XGD0_ZYMTI	sp|P12630|BAR1_YEAST	26.126	111	69	4	66	164	49	158	0.071	33.5
tr|F9XG89|F9XG89_ZYMTI	sp|P36022|DYHC_YEAST	23.913	138	87	5	148	272	2991	3123	0.071	33.1
tr|F9WWS9|F9WWS9_ZYMTI	sp|Q06677|SWA2_YEAST	35	60	38	1	1	59	8	67	0.071	31.6
tr|F9X8F6|F9X8F6_ZYMTI	sp|P34072|MKS1_YEAST	30.357	56	38	1	18	72	215	270	0.071	30.8
tr|F9X4V9|F9X4V9_ZYMTI	sp|P22007|FNTB_YEAST	23.256	129	68	4	7	121	185	296	0.071	30
tr|F9XR96|F9XR96_ZYMTI	sp|O13542|YL282_YEAST	47.059	34	11	2	23	51	82	113	0.071	29.6
tr|F9X1K1|F9X1K1_ZYMTI	sp|P35688|LRG1_YEAST	36.667	30	19	0	584	613	419	448	0.072	34.3
tr|F9X9C3|F9X9C3_ZYMTI	sp|Q12122|HOSM_YEAST	35.294	51	31	1	7	57	45	93	0.072	29.3
tr|F9WXL7|F9WXL7_ZYMTI	sp|P39928|SLN1_YEAST	23.116	199	116	7	596	779	524	700	0.073	35
tr|F9XAG3|F9XAG3_ZYMTI	sp|P41948|MEP2_YEAST	27.16	81	51	2	95	174	95	168	0.073	33.1
tr|F9XMH9|F9XMH9_ZYMTI	sp|O13518|YPL14_YEAST	33.824	68	42	2	356	422	3	68	0.073	32.3
tr|F9XJ70|F9XJ70_ZYMTI	sp|Q12019|MDN1_YEAST	33.824	68	39	3	35	97	4308	4374	0.073	31.2
tr|F9X5C3|F9X5C3_ZYMTI	sp|Q07351|STP4_YEAST	25.714	70	49	1	24	93	306	372	0.073	29.6
tr|F9X836|F9X836_ZYMTI	sp|P00724|INV2_YEAST	43.182	44	19	1	143	186	138	175	0.074	33.9
tr|F9XEF4|F9XEF4_ZYMTI	sp|Q03201|RT10_YEAST	32.941	85	46	2	3	87	6	79	0.074	30
tr|F9XGX0|F9XGX0_ZYMTI	sp|Q03649|YM60_YEAST	28	75	46	2	260	329	253	324	0.075	33.5
tr|F9XFQ7|F9XFQ7_ZYMTI	sp|Q12019|MDN1_YEAST	26.606	109	74	3	20	122	4253	4361	0.075	33.1
tr|F9XJ17|F9XJ17_ZYMTI	sp|Q03178|PIR1_YEAST	41.379	58	20	2	22	70	86	138	0.075	33.1
tr|F9XHT7|F9XHT7_ZYMTI	sp|P35207|SKI2_YEAST	31.343	67	37	2	55	120	536	594	0.075	31.6
tr|F9X9K4|F9X9K4_ZYMTI	sp|P23254|TKT1_YEAST	27.174	92	64	2	4	95	422	510	0.075	31.2
tr|F9XDB7|F9XDB7_ZYMTI	sp|P32786|RRN6_YEAST	32.143	56	38	0	16	71	798	853	0.076	35.8
tr|F9WX05|F9WX05_ZYMTI	sp|P15108|HSC82_YEAST	23.77	122	72	2	55	155	19	140	0.076	35.4
tr|F9X012|F9X012_ZYMTI	sp|P46951|YPP1_YEAST	27.66	141	85	5	181	313	593	724	0.076	33.9
tr|F9X0X9|F9X0X9_ZYMTI	sp|P46995|SET2_YEAST	23.711	97	62	3	493	578	116	211	0.076	33.9
tr|F9XQI2|F9XQI2_ZYMTI	sp|P29704|FDFT_YEAST	31.081	74	48	1	427	500	169	239	0.076	33.9
tr|F9X307|F9X307_ZYMTI	sp|P53886|APC1_YEAST	30.882	68	43	2	134	201	31	94	0.076	33.5
tr|F9XEC0|F9XEC0_ZYMTI	sp|P50264|FMS1_YEAST	30.909	55	37	1	33	87	9	62	0.076	33.5
tr|F9XMT5|F9XMT5_ZYMTI	sp|P31383|2AAA_YEAST	30.667	75	47	2	22	93	411	483	0.076	33.1
tr|F9XRC4|F9XRC4_ZYMTI	sp|Q06410|ATG17_YEAST	26.549	113	66	4	34	140	130	231	0.076	32.7
tr|F9XKU5|F9XKU5_ZYMTI	sp|P07258|CARA_YEAST	38.298	47	27	1	181	225	240	286	0.076	32
tr|F9WXZ3|F9WXZ3_ZYMTI	sp|P38830|NDT80_YEAST	25.806	62	46	0	58	119	342	403	0.076	31.6
tr|F9X6S4|F9X6S4_ZYMTI	sp|P11433|CDC24_YEAST	38.462	39	24	0	12	50	27	65	0.077	34.7
tr|F9XMQ7|F9XMQ7_ZYMTI	sp|P54781|ERG5_YEAST	28.125	96	59	2	940	1026	423	517	0.077	34.7
tr|F9XKJ2|F9XKJ2_ZYMTI	sp|P38784|VMA22_YEAST	37.778	45	26	1	55	97	120	164	0.077	30.8
tr|F9WX43|F9WX43_ZYMTI	sp|Q04748|SOV1_YEAST	28.736	87	52	3	104	188	507	585	0.078	32
tr|F9X8R0|F9X8R0_ZYMTI	sp|Q99373|PET20_YEAST	30.645	62	40	2	18	78	194	253	0.078	31.6
tr|F9X1T2|F9X1T2_ZYMTI	sp|P28004|PRP45_YEAST	30.882	68	28	3	9	76	300	348	0.078	30.8
tr|F9XLE9|F9XLE9_ZYMTI	sp|Q04052|ARO80_YEAST	29.348	92	49	3	731	806	690	781	0.079	34.7
tr|F9WZM3|F9WZM3_ZYMTI	sp|Q12019|MDN1_YEAST	36.735	49	28	2	192	238	4163	4210	0.079	33.9
tr|F9XC64|F9XC64_ZYMTI	sp|Q12019|MDN1_YEAST	24.219	128	78	3	67	177	4229	4354	0.079	33.5
tr|F9XMR1|F9XMR1_ZYMTI	sp|Q12416|WHI5_YEAST	34.286	35	23	0	23	57	175	209	0.079	32.7
tr|F9WZ80|F9WZ80_ZYMTI	sp|P42933|SPG5_YEAST	35.417	48	29	1	81	128	247	292	0.079	32.3
tr|F9X465|F9X465_ZYMTI	sp|P38074|HMT1_YEAST	48.485	33	16	1	99	131	62	93	0.079	32.3
tr|F9X147|F9X147_ZYMTI	sp|P32618|YEF3_YEAST	24.752	101	58	4	18	102	259	357	0.079	30
tr|F9XKY2|F9XKY2_ZYMTI	sp|P43609|RSC8_YEAST	23.913	92	61	1	539	621	427	518	0.08	33.9
tr|F9X2L6|F9X2L6_ZYMTI	sp|P40884|IMA5_YEAST	28.395	81	48	2	25	105	37	107	0.08	33.5
tr|F9X8B1|F9X8B1_ZYMTI	sp|P13711|ACOX_YEAST	27.711	83	53	3	159	234	185	267	0.08	33.5
tr|F9XFV7|F9XFV7_ZYMTI	sp|P32318|THI4_YEAST	32.203	59	36	2	13	67	67	125	0.08	33.1
tr|F9WWM5|F9WWM5_ZYMTI	sp|P00360|G3P1_YEAST	24.752	101	67	3	1	92	92	192	0.08	32.3
tr|F9XAJ3|F9XAJ3_ZYMTI	sp|P40219|OSW5_YEAST	28.889	90	57	1	297	386	28	110	0.08	32.3
tr|F9X966|F9X966_ZYMTI	sp|P35736|YKF0_YEAST	39.623	53	28	2	69	117	480	532	0.08	32
tr|F9XRM6|F9XRM6_ZYMTI	sp|P50104|STB4_YEAST	35.556	45	28	1	5	48	860	904	0.08	32
tr|F9X6U2|F9X6U2_ZYMTI	sp|Q12674|ATC8_YEAST	21	100	68	1	31	130	1026	1114	0.081	32
tr|F9XI57|F9XI57_ZYMTI	sp|P06169|PDC1_YEAST	29.268	82	47	4	508	586	1	74	0.082	34.7
tr|F9WWT9|F9WWT9_ZYMTI	sp|P12630|BAR1_YEAST	24.818	137	83	5	72	197	49	176	0.082	33.5
tr|F9X3I6|F9X3I6_ZYMTI	sp|P53857|YNX4_YEAST	22.785	79	50	2	112	190	118	185	0.082	33.5
tr|F9XII6|F9XII6_ZYMTI	sp|P21957|OPI1_YEAST	32.5	40	27	0	309	348	220	259	0.082	33.1
tr|F9XAB2|F9XAB2_ZYMTI	sp|P32792|YHH7_YEAST	22.596	208	118	9	45	244	106	278	0.082	32.7
tr|F9XHR1|F9XHR1_ZYMTI	sp|Q12354|APTH1_YEAST	22.973	222	141	9	31	233	17	227	0.082	31.6
tr|F9XS74|F9XS74_ZYMTI	sp|P53599|SSK2_YEAST	26.4	125	64	7	61	163	123	241	0.082	31.2
tr|F9X0B3|F9X0B3_ZYMTI	sp|Q02724|ULP1_YEAST	58.333	24	8	1	90	113	156	177	0.082	30
tr|F9XJM9|F9XJM9_ZYMTI	sp|P32634|PMD1_YEAST	28.571	112	60	5	149	242	169	278	0.083	33.9
tr|F9X6L6|F9X6L6_ZYMTI	sp|P47114|YJ24_YEAST	22.321	112	79	2	70	174	381	491	0.083	33.5
tr|F9XAZ8|F9XAZ8_ZYMTI	sp|P32901|PTR2_YEAST	27.586	87	40	4	324	397	230	306	0.083	33.5
tr|F9XPF0|F9XPF0_ZYMTI	sp|P25389|KCC4_YEAST	29.07	86	40	2	168	232	565	650	0.083	33.5
tr|F9XF35|F9XF35_ZYMTI	sp|P53179|PALF_YEAST	30.769	78	35	3	647	721	480	541	0.084	34.3
tr|F9XL01|F9XL01_ZYMTI	sp|P50947|PHO23_YEAST	34.694	49	27	3	819	865	283	328	0.084	33.9
tr|F9X550|F9X550_ZYMTI	sp|P54861|DNM1_YEAST	37.5	64	30	5	226	284	20	78	0.084	33.5
tr|F9XB75|F9XB75_ZYMTI	sp|Q03656|SKY1_YEAST	26.923	156	88	9	314	463	571	706	0.084	33.5
tr|F9XN21|F9XN21_ZYMTI	sp|P38071|ETR1_YEAST	29.487	78	43	2	460	537	74	139	0.084	33.5
tr|F9XNA4|F9XNA4_ZYMTI	sp|P22216|RAD53_YEAST	32.653	49	31	1	69	115	218	266	0.084	32.7
tr|F9X522|F9X522_ZYMTI	sp|P40892|YJV8_YEAST	32.039	103	43	5	27	128	87	163	0.084	30.8
tr|F9X994|F9X994_ZYMTI	sp|P25454|RAD51_YEAST	29.524	105	62	4	12	116	18	110	0.084	29.6
tr|F9X1T4|F9X1T4_ZYMTI	sp|P25441|RPC4_YEAST	26.126	111	57	5	70	175	32	122	0.085	33.5
tr|F9X7S6|F9X7S6_ZYMTI	sp|P25386|USO1_YEAST	25.191	131	79	3	342	453	362	492	0.085	33.5
tr|F9XA85|F9XA85_ZYMTI	sp|P53318|COQ6_YEAST	29.333	75	50	2	336	407	368	442	0.085	33.1
tr|F9X635|F9X635_ZYMTI	sp|Q02785|PDR12_YEAST	38.462	39	24	0	66	104	235	273	0.085	32.7
tr|F9XLX5|F9XLX5_ZYMTI	sp|P0CE68|NFT1_YEAST	27.174	92	64	2	155	243	279	370	0.085	32.7
tr|F9WWV1|F9WWV1_ZYMTI	sp|Q05521|DPP1_YEAST	34.694	49	32	0	277	325	203	251	0.085	32.3
tr|F9XHK0|F9XHK0_ZYMTI	sp|P08004|CHS1_YEAST	32.203	59	36	3	3	58	480	537	0.085	30.8
tr|F9X8S0|F9X8S0_ZYMTI	sp|P53946|ARP5_YEAST	32.558	86	51	4	136	219	254	334	0.086	33.5
tr|F9XQM3|F9XQM3_ZYMTI	sp|Q7LHG5|YI31B_YEAST	32.857	70	35	2	276	345	551	608	0.086	33.1
tr|A9Y5G9|A9Y5G9_ZYMTI	sp|Q12202|OSW2_YEAST	23.301	103	75	2	139	237	552	654	0.086	32
tr|F9XRN9|F9XRN9_ZYMTI	sp|P40038|PCL6_YEAST	29.114	79	52	2	77	155	105	179	0.086	31.6
tr|F9WZT3|F9WZT3_ZYMTI	sp|P38832|ANS1_YEAST	27.5	40	29	0	60	99	1	40	0.086	30.4
tr|F9XIB7|F9XIB7_ZYMTI	sp|P32573|SPS19_YEAST	28.037	107	70	4	8	114	168	267	0.086	30
tr|F9X166|F9X166_ZYMTI	sp|Q06338|BCP1_YEAST	36.364	33	20	1	36	68	138	169	0.086	29.6
tr|F9X1H6|F9X1H6_ZYMTI	sp|P38217|IMB2_YEAST	24.39	123	70	3	67	175	778	891	0.087	32.7
tr|F9XLV0|F9XLV0_ZYMTI	sp|P53750|YN93_YEAST	23.226	155	104	4	65	215	102	245	0.087	32.7
tr|F9X7S5|F9X7S5_ZYMTI	sp|P39105|PLB1_YEAST	20.657	213	137	6	207	404	58	253	0.088	33.9
tr|F9XAM8|F9XAM8_ZYMTI	sp|P34216|EDE1_YEAST	20.134	149	109	3	39	177	606	754	0.088	33.1
tr|F9XP30|F9XP30_ZYMTI	sp|P32772|UGX2_YEAST	37.5	48	26	1	83	130	164	207	0.088	31.6
tr|F9XNG6|F9XNG6_ZYMTI	sp|P40480|HOS4_YEAST	28.736	87	54	2	11	96	540	619	0.088	30.4
tr|F9XCA9|F9XCA9_ZYMTI	sp|Q12072|IOC2_YEAST	23.899	159	94	4	171	314	540	686	0.089	33.5
tr|F9XDZ3|F9XDZ3_ZYMTI	sp|P0C2J3|YL21B_YEAST	40.541	37	18	1	278	314	112	144	0.089	33.1
tr|F9XET2|F9XET2_ZYMTI	sp|P33775|PMT1_YEAST	24.658	73	55	0	234	306	372	444	0.089	32.3
tr|F9XF77|F9XF77_ZYMTI	sp|Q08096|RCL1_YEAST	30.851	94	58	3	207	299	183	270	0.089	32.3
tr|F9XAM0|F9XAM0_ZYMTI	sp|P38971|ALP1_YEAST	26.374	91	58	3	39	120	168	258	0.09	34.3
tr|F9X9L5|F9X9L5_ZYMTI	sp|P25656|CDC50_YEAST	32.468	77	44	3	10	86	3	71	0.09	33.1
tr|F9WX01|F9WX01_ZYMTI	sp|P25646|PDP2_YEAST	31.373	51	35	0	234	284	353	403	0.09	32.7
tr|F9WY86|F9WY86_ZYMTI	sp|P40165|NNRE_YEAST	24.419	86	62	1	3	88	148	230	0.09	32.7
tr|F9XI15|F9XI15_ZYMTI	sp|Q06629|HDA2_YEAST	35	80	40	3	140	207	482	561	0.09	32.3
tr|F9XBF6|F9XBF6_ZYMTI	sp|P38299|YB34_YEAST	28.049	82	52	3	109	189	447	522	0.09	32
tr|F9XIJ7|F9XIJ7_ZYMTI	sp|Q12680|GLT1_YEAST	36.585	41	25	1	100	140	279	318	0.09	32
tr|F9X0E2|F9X0E2_ZYMTI	sp|Q08182|YAP7_YEAST	27.027	74	51	1	10	83	87	157	0.09	31.6
tr|F9X5K4|F9X5K4_ZYMTI	sp|P27882|ERV1_YEAST	33.846	65	39	1	51	115	14	74	0.09	31.2
tr|F9XJU9|F9XJU9_ZYMTI	sp|Q12442|IZH2_YEAST	28.333	60	30	2	3	62	10	56	0.09	29.3
tr|F9XGE7|F9XGE7_ZYMTI	sp|P36120|DBP7_YEAST	33.333	45	30	0	30	74	145	189	0.09	28.9
tr|F9WWW9|F9WWW9_ZYMTI	sp|P53541|SPO1_YEAST	26.042	96	61	3	98	185	25	118	0.091	33.1
tr|F9X3V2|F9X3V2_ZYMTI	sp|P06700|SIR2_YEAST	28	100	65	4	179	271	34	133	0.091	33.1
tr|F9XRG8|F9XRG8_ZYMTI	sp|P37366|CCL1_YEAST	29.268	41	27	1	45	85	242	280	0.091	31.2
tr|F9WZL7|F9WZL7_ZYMTI	sp|Q12019|MDN1_YEAST	25	124	75	2	34	139	4233	4356	0.091	30.4
tr|F9XDP9|F9XDP9_ZYMTI	sp|P36525|RM24_YEAST	27.778	72	48	2	47	115	40	110	0.091	30.4
tr|F9XH62|F9XH62_ZYMTI	sp|Q06568|NDE1_YEAST	30	80	48	3	34	107	69	146	0.091	30.4
tr|F9WYQ7|F9WYQ7_ZYMTI	sp|P25298|RNA14_YEAST	31.148	61	36	2	24	78	177	237	0.091	30
tr|F9XMJ9|F9XMJ9_ZYMTI	sp|Q12116|TMS1_YEAST	76.923	13	3	0	17	29	13	25	0.091	27.3
tr|F9X373|F9X373_ZYMTI	sp|P24031|PPA3_YEAST	38.462	39	22	1	15	53	56	92	0.092	33.1
tr|F9X5F2|F9X5F2_ZYMTI	sp|P32451|BIOB_YEAST	25.385	130	68	4	192	295	116	242	0.092	32.7
tr|F9WXC2|F9WXC2_ZYMTI	sp|P53599|SSK2_YEAST	27.536	69	37	3	31	90	159	223	0.092	31.2
tr|F9X9Y6|F9X9Y6_ZYMTI	sp|Q03010|UME1_YEAST	37.5	48	29	1	146	192	396	443	0.092	31.2
tr|F9WXS9|F9WXS9_ZYMTI	sp|Q05790|CRR1_YEAST	23.423	111	78	3	51	157	90	197	0.092	30.8
tr|F9XS96|F9XS96_ZYMTI	sp|Q00955|ACAC_YEAST	29.63	54	38	0	1	54	143	196	0.092	30.8
tr|F9XRP7|F9XRP7_ZYMTI	sp|P32505|NAB2_YEAST	31.944	72	37	4	35	103	384	446	0.092	30
tr|F9WZ97|F9WZ97_ZYMTI	sp|P53253|NNF2_YEAST	24.59	122	82	2	496	611	817	934	0.093	33.9
tr|F9XKI6|F9XKI6_ZYMTI	sp|P36156|GTO2_YEAST	24.138	58	44	0	482	539	253	310	0.093	33.9
tr|F9X0M9|F9X0M9_ZYMTI	sp|P38866|FMO1_YEAST	21.891	201	125	9	30	208	31	221	0.093	33.1
tr|F9XQW8|F9XQW8_ZYMTI	sp|Q05584|GLO2_YEAST	34.091	44	29	0	185	228	95	138	0.093	31.6
tr|F9X1Y5|F9X1Y5_ZYMTI	sp|P53939|NIS1_YEAST	36	50	30	2	82	129	117	166	0.093	30.8
tr|F9XNT6|F9XNT6_ZYMTI	sp|Q05931|HSP7Q_YEAST	30.159	63	39	1	83	145	593	650	0.093	30.8
tr|F9X8U0|F9X8U0_ZYMTI	sp|P46673|NUP85_YEAST	22.807	171	120	3	549	713	476	640	0.094	34.3
tr|F9WYD8|F9WYD8_ZYMTI	sp|P38770|BRL1_YEAST	36.765	68	39	3	292	359	40	103	0.094	32.7
tr|F9X6A3|F9X6A3_ZYMTI	sp|P36041|EAP1_YEAST	36.62	71	29	4	321	390	190	245	0.094	32.7
tr|F9WXJ8|F9WXJ8_ZYMTI	sp|Q99288|DET1_YEAST	23.81	105	75	2	31	133	55	156	0.094	32.3
tr|F9X563|F9X563_ZYMTI	sp|P26783|RS5_YEAST	48.276	29	15	0	114	142	147	175	0.094	31.2
tr|F9X6C4|F9X6C4_ZYMTI	sp|Q12019|MDN1_YEAST	27.381	168	115	4	4064	4229	4230	4392	0.095	37
tr|F9WWE0|F9WWE0_ZYMTI	sp|P32380|SP110_YEAST	24.514	257	159	9	149	390	299	535	0.095	33.5
tr|F9X9N4|F9X9N4_ZYMTI	sp|P25382|NLE1_YEAST	22.105	95	66	2	353	439	192	286	0.095	33.5
tr|F9XPS6|F9XPS6_ZYMTI	sp|P53119|HUL5_YEAST	25.773	97	59	3	156	249	271	357	0.095	33.1
tr|F9XLX2|F9XLX2_ZYMTI	sp|P09368|PUT1_YEAST	39.474	38	23	0	27	64	185	222	0.095	27.7
tr|F9XKQ7|F9XKQ7_ZYMTI	sp|P35207|SKI2_YEAST	57.143	42	14	3	478	515	555	596	0.096	33.5
tr|F9XCX1|F9XCX1_ZYMTI	sp|P32505|NAB2_YEAST	35	40	26	0	33	72	26	65	0.096	33.1
tr|F9XBQ0|F9XBQ0_ZYMTI	sp|P25303|SCJ1_YEAST	42.308	52	22	3	406	457	44	87	0.096	32.7
tr|F9X999|F9X999_ZYMTI	sp|P10962|MAK16_YEAST	35.385	65	39	2	171	233	73	136	0.096	32
tr|F9X5H6|F9X5H6_ZYMTI	sp|Q03772|CWC15_YEAST	27.536	69	37	2	180	241	113	175	0.096	31.2
tr|F9XHS0|F9XHS0_ZYMTI	sp|P50090|KEL2_YEAST	23.958	96	65	3	72	161	12	105	0.096	30.8
tr|F9XAL4|F9XAL4_ZYMTI	sp|Q12180|HAL9_YEAST	29.63	54	31	2	68	115	47	99	0.096	30
tr|F9XR52|F9XR52_ZYMTI	sp|P40004|YEA4_YEAST	32.609	46	27	1	85	130	43	84	0.097	33.1
tr|F9XLW7|F9XLW7_ZYMTI	sp|P40093|YEY6_YEAST	28.395	81	57	1	168	247	217	297	0.097	32
tr|F9XER3|F9XER3_ZYMTI	sp|Q06616|YP174_YEAST	36.207	58	31	2	38	89	152	209	0.097	30.4
tr|F9XCF4|F9XCF4_ZYMTI	sp|Q12429|DPH6_YEAST	27.119	59	42	1	20	78	449	506	0.097	30
tr|F9XAL0|F9XAL0_ZYMTI	sp|P39959|YEW0_YEAST	34.286	70	31	4	332	389	255	321	0.098	33.9
tr|F9X3V6|F9X3V6_ZYMTI	sp|P06786|TOP2_YEAST	24.771	218	130	12	46	252	602	796	0.098	32.3
tr|F9WXU8|F9WXU8_ZYMTI	sp|Q03750|TAF8_YEAST	33.333	57	33	1	172	223	166	222	0.098	32
tr|F9XRK5|F9XRK5_ZYMTI	sp|P17442|PHO81_YEAST	40.984	61	25	4	90	142	569	626	0.098	32
tr|F9XKJ7|F9XKJ7_ZYMTI	sp|P32909|SMY2_YEAST	24.286	70	53	0	34	103	338	407	0.098	30
tr|F9X8K1|F9X8K1_ZYMTI	sp|P25646|PDP2_YEAST	31.25	64	43	1	80	142	294	357	0.099	32.3
tr|F9XCH3|F9XCH3_ZYMTI	sp|P32462|ERG24_YEAST	25.625	160	86	6	130	279	291	427	0.099	32.3
tr|F9XRQ5|F9XRQ5_ZYMTI	sp|P38810|SFB3_YEAST	21.429	126	95	2	2	127	13	134	0.099	31.6
tr|F9XH84|F9XH84_ZYMTI	sp|P45978|SCD6_YEAST	25	56	41	1	4	58	218	273	0.099	30
tr|F9WXQ3|F9WXQ3_ZYMTI	sp|Q08206|YO036_YEAST	42.623	61	31	2	117	173	520	580	0.1	35.4
tr|F9X1I7|F9X1I7_ZYMTI	sp|P11938|RAP1_YEAST	34.426	61	28	2	315	367	731	787	0.1	33.9
tr|F9XH96|F9XH96_ZYMTI	sp|Q01649|CIK1_YEAST	22.959	196	124	7	398	590	273	444	0.1	33.9
tr|F9XHD1|F9XHD1_ZYMTI	sp|P32770|NRP1_YEAST	44.444	27	13	1	494	520	355	379	0.1	33.9
tr|F9XHZ0|F9XHZ0_ZYMTI	sp|P40034|JHD1_YEAST	27.273	110	67	4	635	735	288	393	0.1	33.9
tr|F9XRU2|F9XRU2_ZYMTI	sp|P32618|YEF3_YEAST	31.25	64	41	1	22	82	824	887	0.1	33.5
tr|F9WZX3|F9WZX3_ZYMTI	sp|P50264|FMS1_YEAST	39.216	51	30	1	4	53	8	58	0.1	33.1
tr|F9X422|F9X422_ZYMTI	sp|Q07468|VAM6_YEAST	27.826	115	74	3	16	126	388	497	0.1	33.1
tr|F9XG97|F9XG97_ZYMTI	sp|Q12021|RAD28_YEAST	19.577	378	228	14	62	409	57	388	0.1	33.1
tr|F9X4Q9|F9X4Q9_ZYMTI	sp|P39010|AKR1_YEAST	23.762	202	123	8	196	379	80	268	0.1	32.7
tr|F9XBP6|F9XBP6_ZYMTI	sp|P38142|YB91_YEAST	38.298	47	28	1	38	83	105	151	0.1	32.7
tr|F9XRW0|F9XRW0_ZYMTI	sp|Q06001|FAR10_YEAST	29.114	79	41	3	285	355	327	398	0.1	32.7
tr|F9X598|F9X598_ZYMTI	sp|P40507|AIR1_YEAST	21.154	156	102	6	176	326	105	244	0.1	32.3
tr|F9X8J9|F9X8J9_ZYMTI	sp|P38631|FKS1_YEAST	25.217	115	77	3	40	148	1078	1189	0.1	32.3
tr|F9X8P9|F9X8P9_ZYMTI	sp|Q12226|AYT1_YEAST	26.891	119	75	4	55	173	336	442	0.1	32.3
tr|F9WXU6|F9WXU6_ZYMTI	sp|P25453|DMC1_YEAST	32.653	49	30	1	27	72	126	174	0.1	32
tr|F9XI01|F9XI01_ZYMTI	sp|Q04304|YMY0_YEAST	23.364	107	67	3	9	100	5	111	0.1	32
tr|F9X7V8|F9X7V8_ZYMTI	sp|P47043|ZAP1_YEAST	20.741	135	80	3	76	187	415	545	0.1	31.2
tr|F9XRC1|F9XRC1_ZYMTI	sp|P25632|RSC6_YEAST	33.846	65	36	3	3	66	53	111	0.1	30.8
tr|F9WYB5|F9WYB5_ZYMTI	sp|P35207|SKI2_YEAST	40.625	32	17	1	55	86	547	576	0.1	30
tr|F9WYT3|F9WYT3_ZYMTI	sp|Q86ZR7|YKD3A_YEAST	28	75	46	2	54	121	2	75	0.1	29.6
tr|F9XG75|F9XG75_ZYMTI	sp|P18759|SEC18_YEAST	31.746	63	35	3	33	91	584	642	0.1	29.6
tr|F9XN69|F9XN69_ZYMTI	sp|P40022|YEM4_YEAST	23.358	137	62	6	5	126	64	172	0.1	29.6
tr|F9WZF0|F9WZF0_ZYMTI	sp|P36091|DCW1_YEAST	32.353	34	23	0	6	39	383	416	0.1	28.9
tr|F9X7J6|F9X7J6_ZYMTI	sp|P14066|CBS1_YEAST	26.829	41	23	1	44	77	178	218	0.1	28.9
tr|F9WXV5|F9WXV5_ZYMTI	sp|Q12082|YD157_YEAST	37.143	35	19	1	14	48	10	41	0.1	28.5
tr|F9X9K0|F9X9K0_ZYMTI	sp|P38770|BRL1_YEAST	24.779	113	70	2	1251	1348	5	117	0.11	35
tr|F9XJ62|F9XJ62_ZYMTI	sp|Q06137|YL345_YEAST	29.213	89	60	3	652	738	396	483	0.11	34.3
tr|F9XGN0|F9XGN0_ZYMTI	sp|P53848|FOL1_YEAST	25.735	136	79	5	684	812	676	796	0.11	33.9
tr|F9X6T5|F9X6T5_ZYMTI	sp|Q05022|RRP5_YEAST	36.232	69	38	3	227	292	1246	1311	0.11	33.5
tr|F9X8V6|F9X8V6_ZYMTI	sp|P42938|TDA10_YEAST	34.545	55	34	2	255	309	34	86	0.11	33.5
tr|F9X9L2|F9X9L2_ZYMTI	sp|P43573|BUD27_YEAST	50	34	13	1	134	163	137	170	0.11	33.5
tr|F9WXH5|F9WXH5_ZYMTI	sp|P46947|CWC26_YEAST	53.333	30	14	0	291	320	221	250	0.11	33.1
tr|F9X935|F9X935_ZYMTI	sp|Q12529|SET6_YEAST	29.213	89	43	4	468	554	295	365	0.11	33.1
tr|F9XCP6|F9XCP6_ZYMTI	sp|Q12246|LCB4_YEAST	24	50	38	0	134	183	393	442	0.11	33.1
tr|F9XF76|F9XF76_ZYMTI	sp|Q12019|MDN1_YEAST	34.091	44	28	1	163	205	2986	3029	0.11	33.1
tr|F9XRU9|F9XRU9_ZYMTI	sp|P08964|MYO1_YEAST	21.965	173	127	2	4	175	1349	1514	0.11	33.1
tr|F9X2H5|F9X2H5_ZYMTI	sp|P38745|YHB7_YEAST	23.711	97	68	1	57	147	303	399	0.11	32.7
tr|F9X3A2|F9X3A2_ZYMTI	sp|Q99337|YN12B_YEAST	22.619	168	118	4	73	232	7	170	0.11	32.7
tr|F9X6H4|F9X6H4_ZYMTI	sp|P22470|SAN1_YEAST	31.667	60	37	1	252	311	202	257	0.11	32.7
tr|F9XGQ4|F9XGQ4_ZYMTI	sp|P22470|SAN1_YEAST	46.429	28	15	0	342	369	257	284	0.11	32.7
tr|F9WYL2|F9WYL2_ZYMTI	sp|P25382|NLE1_YEAST	21.831	142	93	6	203	332	183	318	0.11	32.3
tr|F9XL21|F9XL21_ZYMTI	sp|P21623|DIT1_YEAST	28.571	98	63	3	233	325	278	373	0.11	32.3
tr|F9XRD4|F9XRD4_ZYMTI	sp|P12954|SRS2_YEAST	25.926	81	54	3	110	190	852	926	0.11	32.3
tr|F9X0I8|F9X0I8_ZYMTI	sp|Q12114|CHS5_YEAST	42.857	35	20	0	167	201	496	530	0.11	32
tr|F9X6B5|F9X6B5_ZYMTI	sp|Q06819|DIB1_YEAST	25.714	105	61	3	145	233	40	143	0.11	32
tr|F9X8G8|F9X8G8_ZYMTI	sp|P47096|3HAO_YEAST	31.884	69	44	2	198	263	42	110	0.11	32
tr|F9XRP0|F9XRP0_ZYMTI	sp|P36018|YPT52_YEAST	25.316	79	56	1	252	330	120	195	0.11	32
tr|F9WY59|F9WY59_ZYMTI	sp|P38696|ARP1_YEAST	30	60	39	1	139	195	268	327	0.11	31.2
tr|F9XI49|F9XI49_ZYMTI	sp|Q12446|LAS17_YEAST	26.207	145	80	4	22	140	121	264	0.11	31.2
tr|F9XR24|F9XR24_ZYMTI	sp|P12753|RAD50_YEAST	28.409	88	53	3	59	144	959	1038	0.11	30.8
tr|F9XRE7|F9XRE7_ZYMTI	sp|Q12080|NOP53_YEAST	33.333	45	29	1	63	106	323	367	0.11	30.8
tr|F9XA35|F9XA35_ZYMTI	sp|P53184|PNC1_YEAST	36.111	36	23	0	135	170	140	175	0.11	30.4
tr|F9X5C4|F9X5C4_ZYMTI	sp|P32323|AGA1_YEAST	36.842	57	27	1	5	61	373	420	0.11	30
tr|F9XHH9|F9XHH9_ZYMTI	sp|Q04749|AVO2_YEAST	27.273	88	57	2	38	118	125	212	0.11	30
tr|F9X242|F9X242_ZYMTI	sp|P26188|MGMT_YEAST	42.424	33	19	0	14	46	105	137	0.11	29.6
tr|F9X023|F9X023_ZYMTI	sp|P43561|FET5_YEAST	24.096	83	50	3	11	80	260	342	0.11	29.3
tr|F9XGF8|F9XGF8_ZYMTI	sp|P40565|IST3_YEAST	23.529	68	50	1	14	79	80	147	0.11	29.3
tr|F9X942|F9X942_ZYMTI	sp|P36022|DYHC_YEAST	35	60	35	2	15	72	3539	3596	0.11	28.1
tr|F9XCU1|F9XCU1_ZYMTI	sp|Q05979|KYNU_YEAST	46.429	28	15	0	33	60	419	446	0.11	27.7
tr|F9X027|F9X027_ZYMTI	sp|P39976|DLD3_YEAST	37.5	40	25	0	9	48	315	354	0.11	27.3
tr|F9XHZ2|F9XHZ2_ZYMTI	sp|P07248|ADR1_YEAST	40	25	15	0	3	27	128	152	0.11	27.3
tr|F9XLY7|F9XLY7_ZYMTI	sp|Q12019|MDN1_YEAST	24.342	152	95	6	14	164	4303	4435	0.12	35
tr|F9WZU4|F9WZU4_ZYMTI	sp|Q05568|PEX10_YEAST	32.143	56	28	3	689	743	286	332	0.12	34.7
tr|F9XSC4|F9XSC4_ZYMTI	sp|P37012|PGM2_YEAST	26.471	68	50	0	1177	1244	328	395	0.12	34.7
tr|F9X280|F9X280_ZYMTI	sp|P47170|IML1_YEAST	30.769	52	32	1	534	581	719	770	0.12	34.3
tr|F9X3X6|F9X3X6_ZYMTI	sp|P40578|MGA2_YEAST	32.099	81	55	0	10	90	841	921	0.12	34.3
tr|F9XKT9|F9XKT9_ZYMTI	sp|P40480|HOS4_YEAST	27.35	117	75	4	865	980	527	634	0.12	34.3
tr|F9XGR4|F9XGR4_ZYMTI	sp|P51979|HFM1_YEAST	68.75	16	5	0	177	192	1039	1054	0.12	33.9
tr|F9XK10|F9XK10_ZYMTI	sp|P38616|YGP1_YEAST	45.455	33	12	1	67	99	200	226	0.12	33.5
tr|F9XJ64|F9XJ64_ZYMTI	sp|P07342|ILVB_YEAST	32.353	68	43	2	2	66	244	311	0.12	33.1
tr|F9WX90|F9WX90_ZYMTI	sp|P39991|YEC5_YEAST	30.769	52	34	1	37	86	1117	1168	0.12	32.7
tr|F9X739|F9X739_ZYMTI	sp|P48360|ADRO_YEAST	35.938	64	32	2	46	109	18	72	0.12	32.7
tr|F9XD18|F9XD18_ZYMTI	sp|Q08777|MCH5_YEAST	23.684	152	101	5	10	150	80	227	0.12	32.7
tr|F9XE39|F9XE39_ZYMTI	sp|Q99315|YG31B_YEAST	24.8	125	84	3	41	157	1051	1173	0.12	32.7
tr|F9XG83|F9XG83_ZYMTI	sp|P38169|KMO_YEAST	28.169	71	47	1	318	388	311	377	0.12	32.7
tr|F9XKZ9|F9XKZ9_ZYMTI	sp|P38631|FKS1_YEAST	24.832	149	79	5	190	334	6	125	0.12	32.3
tr|F9X5E8|F9X5E8_ZYMTI	sp|Q06625|GDE_YEAST	35.616	73	38	4	236	306	763	828	0.12	32
tr|F9XNR5|F9XNR5_ZYMTI	sp|Q06991|PUN1_YEAST	22.727	132	92	2	77	199	27	157	0.12	32
tr|F9XPI0|F9XPI0_ZYMTI	sp|Q04217|DHR1_YEAST	39.474	38	19	1	188	225	192	225	0.12	32
tr|F9X714|F9X714_ZYMTI	sp|Q03002|FRK1_YEAST	28.358	67	44	1	176	238	667	733	0.12	31.6
tr|F9XB32|F9XB32_ZYMTI	sp|Q03697|YMD8_YEAST	26.496	117	75	2	53	162	84	196	0.12	31.6
tr|F9XE07|F9XE07_ZYMTI	sp|Q02792|XRN2_YEAST	41.86	43	22	2	103	145	138	177	0.12	31.6
tr|F9X4Y1|F9X4Y1_ZYMTI	sp|Q07878|VPS13_YEAST	28.125	64	46	0	9	72	2443	2506	0.12	31.2
tr|F9XQQ3|F9XQQ3_ZYMTI	sp|Q92393|YO12B_YEAST	29.63	54	38	0	32	85	703	756	0.12	31.2
tr|F9X4Y4|F9X4Y4_ZYMTI	sp|P53333|CWC22_YEAST	40	40	19	2	17	51	533	572	0.12	30.8
tr|F9XHF3|F9XHF3_ZYMTI	sp|P53131|PRP43_YEAST	30.357	56	35	1	87	142	310	361	0.12	30.8
tr|F9XI28|F9XI28_ZYMTI	sp|P38244|PFF1_YEAST	30.12	83	33	3	30	90	529	608	0.12	30.8
tr|F9XPM7|F9XPM7_ZYMTI	sp|Q12168|ENG2_YEAST	23.913	92	64	1	8	93	11	102	0.12	30.8
tr|F9XAB7|F9XAB7_ZYMTI	sp|P33202|UFD4_YEAST	31.646	79	48	2	65	142	1096	1169	0.12	30.4
tr|F9XJI4|F9XJI4_ZYMTI	sp|P53333|CWC22_YEAST	39.583	48	21	2	94	133	529	576	0.12	30.4
tr|F9XN09|F9XN09_ZYMTI	sp|P39926|SSO2_YEAST	23.684	76	54	2	32	107	27	98	0.12	30.4
tr|F9X7E4|F9X7E4_ZYMTI	sp|P50086|PSD10_YEAST	42.424	33	19	0	1	33	176	208	0.12	30
tr|F9X7S1|F9X7S1_ZYMTI	sp|P20795|VPS33_YEAST	44.828	29	16	0	90	118	338	366	0.12	30
tr|F9XLK5|F9XLK5_ZYMTI	sp|P47046|IRC8_YEAST	25.301	83	61	1	52	134	392	473	0.12	30
tr|F9XMY3|F9XMY3_ZYMTI	sp|P32917|STE5_YEAST	25.714	140	94	7	5	138	266	401	0.12	30
tr|F9XSB2|F9XSB2_ZYMTI	sp|Q12531|YP015_YEAST	31.765	85	51	3	42	121	4	86	0.12	29.6
tr|F9XB62|F9XB62_ZYMTI	sp|P08425|SYFM_YEAST	32.787	61	28	2	24	84	157	204	0.12	29.3
tr|F9XK43|F9XK43_ZYMTI	sp|P38912|IF1A_YEAST	24.074	54	41	0	26	79	33	86	0.12	29.3
tr|F9WX98|F9WX98_ZYMTI	sp|P25846|MSH1_YEAST	28.125	64	36	1	14	77	34	87	0.12	28.9
tr|F9WXW4|F9WXW4_ZYMTI	sp|Q04048|SYF1_YEAST	26.984	63	45	1	33	94	771	833	0.12	28.9
tr|F9XLL8|F9XLL8_ZYMTI	sp|Q12680|GLT1_YEAST	30.769	65	39	1	6	64	292	356	0.12	28.1
tr|F9XFB6|F9XFB6_ZYMTI	sp|P34243|HCS1_YEAST	37.5	40	23	1	3	42	269	306	0.12	26.9
tr|F9X2F0|F9X2F0_ZYMTI	sp|Q03660|TR130_YEAST	27.083	96	58	2	224	319	154	237	0.13	34.7
tr|F9X532|F9X532_ZYMTI	sp|P33332|SEC3_YEAST	30.337	89	42	3	599	674	357	438	0.13	34.7
tr|F9XH68|F9XH68_ZYMTI	sp|P53129|MON1_YEAST	28.421	95	59	1	841	935	90	175	0.13	34.3
tr|F9WWJ3|F9WWJ3_ZYMTI	sp|Q03631|WAR1_YEAST	30.435	46	29	1	14	56	75	120	0.13	33.9
tr|F9X3G2|F9X3G2_ZYMTI	sp|P29461|PTP2_YEAST	21.377	276	161	10	235	473	77	333	0.13	33.9
tr|F9XEV3|F9XEV3_ZYMTI	sp|P47030|TAX4_YEAST	25.806	124	71	6	300	402	468	591	0.13	33.9
tr|F9XJE9|F9XJE9_ZYMTI	sp|P53983|ASI3_YEAST	33.846	65	40	1	43	104	77	141	0.13	33.9
tr|F9WXY2|F9WXY2_ZYMTI	sp|Q12467|MRX4_YEAST	32.558	86	49	4	298	377	342	424	0.13	33.5
tr|F9XRL4|F9XRL4_ZYMTI	sp|O94084|OPI9_YEAST	38.182	55	34	0	73	127	76	130	0.13	33.5
tr|F9XFS1|F9XFS1_ZYMTI	sp|P38126|PCH2_YEAST	24.658	73	48	1	242	314	196	261	0.13	33.1
tr|F9WW50|F9WW50_ZYMTI	sp|Q05672|RBS1_YEAST	31.915	47	32	0	214	260	134	180	0.13	32.7
tr|F9WWG4|F9WWG4_ZYMTI	sp|P47043|ZAP1_YEAST	21.192	302	172	13	56	308	486	770	0.13	32.7
tr|F9WX17|F9WX17_ZYMTI	sp|P43638|MHP1_YEAST	27.536	69	46	2	364	428	837	905	0.13	32.7
tr|F9X201|F9X201_ZYMTI	sp|P32829|MRE11_YEAST	40.741	54	23	1	236	289	420	464	0.13	32.7
tr|F9X2R0|F9X2R0_ZYMTI	sp|Q12256|TPO4_YEAST	27.972	143	64	10	88	214	150	269	0.13	32.7
tr|F9X5V0|F9X5V0_ZYMTI	sp|P32571|UBP4_YEAST	40.909	44	26	0	123	166	240	283	0.13	32.7
tr|F9XGR7|F9XGR7_ZYMTI	sp|P51979|HFM1_YEAST	24.138	87	58	4	71	151	974	1058	0.13	32.7
tr|F9XJR1|F9XJR1_ZYMTI	sp|P39992|YEC3_YEAST	31.884	69	36	4	220	286	355	414	0.13	32.7
tr|F9XJX0|F9XJX0_ZYMTI	sp|P53895|ASI2_YEAST	39.024	41	24	1	591	631	232	271	0.13	32.7
tr|F9XBH5|F9XBH5_ZYMTI	sp|P33749|MSN4_YEAST	37.037	27	17	0	306	332	602	628	0.13	32.3
tr|F9XDG2|F9XDG2_ZYMTI	sp|P26309|CDC20_YEAST	22.105	95	70	2	205	298	118	209	0.13	32.3
tr|F9XDX3|F9XDX3_ZYMTI	sp|P15938|PRP16_YEAST	31.169	77	51	1	93	167	274	350	0.13	32.3
tr|F9XFT0|F9XFT0_ZYMTI	sp|P38207|APN2_YEAST	26.667	90	63	2	255	342	274	362	0.13	32.3
tr|F9XGR3|F9XGR3_ZYMTI	sp|P51979|HFM1_YEAST	25.455	110	65	4	82	175	1000	1108	0.13	32.3
tr|F9XHQ3|F9XHQ3_ZYMTI	sp|P38826|ORC6_YEAST	34.211	38	25	0	24	61	32	69	0.13	32.3
tr|F9XNH1|F9XNH1_ZYMTI	sp|Q05583|CIAO1_YEAST	24.623	199	110	8	24	218	162	324	0.13	32.3
tr|F9WXT4|F9WXT4_ZYMTI	sp|Q12348|CSN10_YEAST	38.182	55	33	1	19	72	272	326	0.13	32
tr|F9WY90|F9WY90_ZYMTI	sp|Q06102|YTH1_YEAST	38.889	54	28	4	232	284	118	167	0.13	32
tr|F9X6X2|F9X6X2_ZYMTI	sp|P40071|TMN3_YEAST	39.024	41	23	1	165	203	247	287	0.13	32
tr|F9X7T0|F9X7T0_ZYMTI	sp|Q12019|MDN1_YEAST	28.814	118	73	5	3	109	4228	4345	0.13	32
tr|F9XNE5|F9XNE5_ZYMTI	sp|P28006|GAC1_YEAST	22.785	79	57	3	7	81	286	364	0.13	32
tr|F9XPT5|F9XPT5_ZYMTI	sp|Q07622|ACK1_YEAST	34.043	47	28	1	218	264	451	494	0.13	32
tr|F9WW95|F9WW95_ZYMTI	sp|P35207|SKI2_YEAST	35.593	59	30	2	134	185	530	587	0.13	31.6
tr|F9X5I7|F9X5I7_ZYMTI	sp|Q04636|POB3_YEAST	23.864	88	61	1	191	278	420	501	0.13	31.6
tr|F9XAS2|F9XAS2_ZYMTI	sp|P53883|NOP13_YEAST	28.571	63	40	1	107	169	240	297	0.13	31.6
tr|F9XBA4|F9XBA4_ZYMTI	sp|P38833|YHS7_YEAST	25.424	59	44	0	133	191	71	129	0.13	31.6
tr|F9XHH7|F9XHH7_ZYMTI	sp|P12754|EI2BD_YEAST	25	68	50	1	59	126	247	313	0.13	31.6
tr|F9XHN9|F9XHN9_ZYMTI	sp|P15315|CUP2_YEAST	34.483	87	47	4	160	240	128	210	0.13	31.6
tr|F9X1U8|F9X1U8_ZYMTI	sp|P46151|MTHR1_YEAST	29.787	94	58	4	2	93	345	432	0.13	31.2
tr|F9X5P9|F9X5P9_ZYMTI	sp|P38249|EIF3A_YEAST	30.38	79	53	1	114	190	784	862	0.13	31.2
tr|F9XQK7|F9XQK7_ZYMTI	sp|Q12019|MDN1_YEAST	28.261	92	56	1	71	162	4297	4378	0.13	31.2
tr|F9X1W2|F9X1W2_ZYMTI	sp|Q06135|GAS2_YEAST	38.889	36	22	0	32	67	76	111	0.13	30.8
tr|F9XMP2|F9XMP2_ZYMTI	sp|P36094|SPC42_YEAST	32	75	46	2	25	99	51	120	0.13	30.8
tr|F9WWP9|F9WWP9_ZYMTI	sp|Q12445|POM34_YEAST	28.125	64	32	1	117	166	217	280	0.13	30.4
tr|F9XGE4|F9XGE4_ZYMTI	sp|P32490|MKK1_YEAST	30.357	56	33	1	66	121	341	390	0.13	30.4
tr|F9XGH8|F9XGH8_ZYMTI	sp|Q08732|HRK1_YEAST	29.167	72	49	1	68	139	547	616	0.13	30.4
tr|F9XIC6|F9XIC6_ZYMTI	sp|Q2V2P1|YL146_YEAST	30.612	49	33	1	258	305	9	57	0.13	30.4
tr|F9X769|F9X769_ZYMTI	sp|P40161|RT106_YEAST	26.506	83	55	3	72	154	225	301	0.13	30
tr|F9X8V3|F9X8V3_ZYMTI	sp|Q06686|CTR3_YEAST	22.513	191	104	8	13	165	25	209	0.13	30
tr|F9X262|F9X262_ZYMTI	sp|Q08972|NEW1_YEAST	32.727	55	33	1	18	72	663	713	0.13	29.6
tr|F9XIK3|F9XIK3_ZYMTI	sp|Q04368|CSI1_YEAST	33.333	36	24	0	68	103	255	290	0.13	29.6
tr|F9X7B6|F9X7B6_ZYMTI	sp|Q02486|ABF2_YEAST	27.143	70	35	1	15	84	16	69	0.13	29.3
tr|F9XP92|F9XP92_ZYMTI	sp|Q01852|TIM44_YEAST	35.385	65	36	2	23	85	16	76	0.13	29.3
tr|F9XCE2|F9XCE2_ZYMTI	sp|Q12098|SLX4_YEAST	32	50	33	1	29	77	226	275	0.13	28.9
tr|F9WZV0|F9WZV0_ZYMTI	sp|Q04216|DLT1_YEAST	36.111	36	20	1	49	84	280	312	0.13	28.5
tr|F9XHX3|F9XHX3_ZYMTI	sp|P53244|ART5_YEAST	31.373	51	28	2	51	97	385	432	0.13	28.5
tr|F9XI90|F9XI90_ZYMTI	sp|P31109|SNC1_YEAST	37.143	35	17	1	47	81	61	90	0.13	27.7
tr|F9XQD4|F9XQD4_ZYMTI	sp|Q06707|SWC7_YEAST	41.667	24	14	0	22	45	68	91	0.13	27.7
tr|F9XIE0|F9XIE0_ZYMTI	sp|P43571|BST1_YEAST	50	24	12	0	34	57	741	764	0.13	27.3
tr|F9WXK7|F9WXK7_ZYMTI	sp|P40085|TAPT1_YEAST	33.333	63	41	1	1985	2047	466	527	0.14	35
tr|F9WYS4|F9WYS4_ZYMTI	sp|Q08281|RTC1_YEAST	20.741	135	97	5	287	411	257	391	0.14	34.3
tr|F9X189|F9X189_ZYMTI	sp|P53115|INO80_YEAST	51.22	41	16	2	238	274	726	766	0.14	34.3
tr|F9XJ01|F9XJ01_ZYMTI	sp|Q12013|AKR2_YEAST	33.898	59	38	1	657	714	91	149	0.14	33.9
tr|F9XLG5|F9XLG5_ZYMTI	sp|P40547|VID28_YEAST	20.588	102	62	3	790	881	685	777	0.14	33.9
tr|F9XFZ9|F9XFZ9_ZYMTI	sp|P53686|HST2_YEAST	23.148	108	73	3	322	422	201	305	0.14	33.1
tr|F9X8I2|F9X8I2_ZYMTI	sp|P38628|AGM1_YEAST	28.037	107	60	4	421	510	423	529	0.14	32.7
tr|F9XAA2|F9XAA2_ZYMTI	sp|Q06106|MRD1_YEAST	28.333	60	43	0	338	397	346	405	0.14	32.7
tr|F9XJL7|F9XJL7_ZYMTI	sp|P38966|YD089_YEAST	24.691	81	60	1	182	261	155	235	0.14	32.7
tr|F9XLV9|F9XLV9_ZYMTI	sp|Q06251|YL177_YEAST	33.766	77	32	3	248	324	190	247	0.14	32.7
tr|F9XP19|F9XP19_ZYMTI	sp|P53318|COQ6_YEAST	46.667	30	16	0	12	41	19	48	0.14	32.7
tr|F9WZ63|F9WZ63_ZYMTI	sp|P23797|GPI12_YEAST	34.091	88	48	4	297	376	197	282	0.14	32.3
tr|F9WZP3|F9WZP3_ZYMTI	sp|P38225|FAT1_YEAST	25.51	98	47	3	45	118	353	448	0.14	32.3
tr|F9X239|F9X239_ZYMTI	sp|Q12166|LEU9_YEAST	22.628	137	99	2	32	168	398	527	0.14	32.3
tr|F9X398|F9X398_ZYMTI	sp|P07272|PPR1_YEAST	57.895	19	8	0	144	162	496	514	0.14	32.3
tr|F9X6J1|F9X6J1_ZYMTI	sp|P38297|FZO1_YEAST	26.882	93	67	1	224	316	235	326	0.14	32.3
tr|F9X7K4|F9X7K4_ZYMTI	sp|P53691|PPID_YEAST	18.681	182	108	3	228	409	213	354	0.14	32.3
tr|F9XRD2|F9XRD2_ZYMTI	sp|P41809|HKR1_YEAST	25.962	104	70	3	206	303	461	563	0.14	32.3
tr|F9WZI4|F9WZI4_ZYMTI	sp|Q06644|PMT7_YEAST	41.935	31	18	0	22	52	441	471	0.14	32
tr|F9X565|F9X565_ZYMTI	sp|P39935|IF4F1_YEAST	36.17	47	30	0	150	196	452	498	0.14	32
tr|F9XD48|F9XD48_ZYMTI	sp|P21192|ACE2_YEAST	23.846	130	80	5	237	351	86	211	0.14	32
tr|F9XDE5|F9XDE5_ZYMTI	sp|P25623|SYP1_YEAST	34.247	73	36	2	43	115	429	489	0.14	32
tr|F9XBI4|F9XBI4_ZYMTI	sp|Q03306|PKH3_YEAST	30.588	85	58	1	89	172	382	466	0.14	31.6
tr|F9XCY3|F9XCY3_ZYMTI	sp|Q02883|FMP30_YEAST	31.915	47	26	1	124	170	314	354	0.14	31.6
tr|F9XRJ0|F9XRJ0_ZYMTI	sp|P40414|TPM2_YEAST	28.049	82	53	2	47	128	42	117	0.14	31.6
tr|F9XRQ9|F9XRQ9_ZYMTI	sp|P47084|MRX12_YEAST	32.353	68	37	3	204	264	183	248	0.14	31.6
tr|F9XRX8|F9XRX8_ZYMTI	sp|P13134|KEX2_YEAST	30.38	79	52	2	80	157	737	813	0.14	31.6
tr|F9X931|F9X931_ZYMTI	sp|P39719|FLC2_YEAST	27.059	170	110	6	53	210	114	281	0.14	31.2
tr|F9XS47|F9XS47_ZYMTI	sp|P47112|CDT1_YEAST	21.678	143	105	3	47	183	346	487	0.14	31.2
tr|F9XAN0|F9XAN0_ZYMTI	sp|Q06179|FMP27_YEAST	26.882	93	55	4	17	96	2306	2398	0.14	30.8
tr|F9XIU1|F9XIU1_ZYMTI	sp|P0CE41|HAP1_YEAST	27.632	76	53	1	104	177	6	81	0.14	30.8
tr|F9XRE4|F9XRE4_ZYMTI	sp|P48563|MON2_YEAST	23.333	60	46	0	56	115	549	608	0.14	30.8
tr|F9WWE5|F9WWE5_ZYMTI	tr|A0A1S0T0C6|A0A1S0T0C6_YEAST	26.596	94	56	3	20	111	43	125	0.14	30.4
tr|F9X4D1|F9X4D1_ZYMTI	sp|P38731|ARN1_YEAST	41.026	39	23	0	16	54	393	431	0.14	30.4
tr|F9X8E0|F9X8E0_ZYMTI	sp|P40041|VHR2_YEAST	25.758	66	40	2	61	119	232	295	0.14	30.4
tr|F9XBA0|F9XBA0_ZYMTI	sp|P36113|HEL1_YEAST	20.442	181	120	5	23	180	178	357	0.14	30.4
tr|F9XGU1|F9XGU1_ZYMTI	sp|P36775|LONM_YEAST	27.826	115	74	4	13	119	989	1102	0.14	30.4
tr|F9XR72|F9XR72_ZYMTI	sp|P38716|YHR2_YEAST	27.692	65	41	2	98	156	160	224	0.14	30.4
tr|F9XQN7|F9XQN7_ZYMTI	sp|P40165|NNRE_YEAST	33.333	42	27	1	69	110	25	65	0.14	30
tr|F9XEV6|F9XEV6_ZYMTI	sp|P08004|CHS1_YEAST	24.286	70	46	2	4	73	101	163	0.14	29.3
tr|F9X5I1|F9X5I1_ZYMTI	sp|P47037|SMC3_YEAST	21.223	278	194	7	149	425	703	956	0.15	35
tr|F9XIQ2|F9XIQ2_ZYMTI	sp|Q12019|MDN1_YEAST	21.543	311	192	10	334	630	4267	4539	0.15	34.7
tr|F9WYJ3|F9WYJ3_ZYMTI	sp|P40480|HOS4_YEAST	28.431	102	58	4	749	849	540	627	0.15	33.9
tr|F9XQN9|F9XQN9_ZYMTI	sp|Q04958|NTE1_YEAST	25.604	207	103	9	483	684	1373	1533	0.15	33.9
tr|F9X3S2|F9X3S2_ZYMTI	sp|Q08905|FRE3_YEAST	31.461	89	52	3	632	718	145	226	0.15	33.5
tr|F9XE95|F9XE95_ZYMTI	sp|Q02455|MLP1_YEAST	34.848	66	43	0	260	325	389	454	0.15	33.5
tr|F9XLA1|F9XLA1_ZYMTI	sp|P25655|NOT1_YEAST	24.859	177	108	6	126	284	1429	1598	0.15	33.1
tr|F9WZ96|F9WZ96_ZYMTI	sp|P39705|NUP60_YEAST	33.846	65	36	2	350	410	328	389	0.15	32.7
tr|F9X192|F9X192_ZYMTI	sp|P38724|ARN2_YEAST	29.333	75	48	3	46	115	5	79	0.15	32.7
tr|F9X980|F9X980_ZYMTI	sp|P39720|OAF1_YEAST	28.378	74	48	2	250	322	942	1011	0.15	32.7
tr|F9XC88|F9XC88_ZYMTI	sp|Q02799|LEE1_YEAST	35	60	29	4	286	336	84	142	0.15	32.7
tr|F9XD53|F9XD53_ZYMTI	sp|P35723|YET1_YEAST	25.581	86	58	2	146	230	122	202	0.15	32.7
tr|F9XIT8|F9XIT8_ZYMTI	sp|P53852|SYC_YEAST	28.916	83	52	3	288	363	371	453	0.15	32.7
tr|A9Y5H9|A9Y5H9_ZYMTI	sp|P47183|THI11_YEAST	30.488	82	46	4	298	378	102	173	0.15	32.3
tr|F9X2U1|F9X2U1_ZYMTI	sp|Q08693|TRE2_YEAST	29.885	87	46	4	261	341	537	614	0.15	32.3
tr|F9X640|F9X640_ZYMTI	sp|Q12019|MDN1_YEAST	31.343	67	42	1	289	355	4288	4350	0.15	32.3
tr|F9XES8|F9XES8_ZYMTI	sp|P08468|PT111_YEAST	26.316	95	59	2	245	333	365	454	0.15	32.3
tr|F9XL03|F9XL03_ZYMTI	sp|P00899|TRPE_YEAST	22.642	106	76	2	165	270	70	169	0.15	32.3
tr|F9XQ15|F9XQ15_ZYMTI	sp|P40064|NU157_YEAST	26.19	84	59	2	42	124	40	121	0.15	32.3
tr|F9XRD5|F9XRD5_ZYMTI	sp|P37297|STT4_YEAST	28.226	124	82	4	171	287	150	273	0.15	32.3
tr|F9WYL2|F9WYL2_ZYMTI	sp|P25382|NLE1_YEAST	27.536	69	50	0	204	272	445	513	0.15	32
tr|F9X7T4|F9X7T4_ZYMTI	sp|P30665|MCM4_YEAST	32.308	65	34	1	8	72	16	70	0.15	32
tr|F9XB46|F9XB46_ZYMTI	sp|Q12019|MDN1_YEAST	27.941	68	49	0	256	323	4513	4580	0.15	32
tr|F9XAD1|F9XAD1_ZYMTI	sp|P22470|SAN1_YEAST	28.571	91	62	2	49	139	244	331	0.15	31.6
tr|F9XDS4|F9XDS4_ZYMTI	sp|P42883|THI12_YEAST	22.581	62	48	0	153	214	168	229	0.15	31.6
tr|F9XFS8|F9XFS8_ZYMTI	sp|P53972|RCM1_YEAST	25	48	35	1	94	141	261	307	0.15	31.6
tr|F9XNP9|F9XNP9_ZYMTI	sp|P53221|RL26B_YEAST	29.508	61	30	1	529	589	14	61	0.15	31.6
tr|F9XCQ5|F9XCQ5_ZYMTI	sp|P42948|SET4_YEAST	29.167	72	45	2	59	130	331	396	0.15	31.2
tr|F9XHJ5|F9XHJ5_ZYMTI	sp|P25364|HCM1_YEAST	32.609	46	31	0	46	91	278	323	0.15	31.2
tr|F9XQP0|F9XQP0_ZYMTI	sp|P05085|ARGR2_YEAST	33.929	56	32	1	79	134	787	837	0.15	31.2
tr|F9X8F2|F9X8F2_ZYMTI	sp|Q12432|EAF3_YEAST	35	80	48	2	41	116	136	215	0.15	30.8
tr|F9XGJ7|F9XGJ7_ZYMTI	sp|P39978|YEH7_YEAST	30.435	69	43	3	182	248	8	73	0.15	30.8
tr|F9XRB8|F9XRB8_ZYMTI	sp|Q04264|PDS5_YEAST	35.556	45	29	0	66	110	4	48	0.15	30.8
tr|F9XNV6|F9XNV6_ZYMTI	sp|P21825|SEC62_YEAST	26.364	110	65	4	54	148	98	206	0.15	30
tr|F9XBN9|F9XBN9_ZYMTI	sp|Q12515|PAR32_YEAST	48.485	33	12	1	85	112	152	184	0.15	29.6
tr|F9XE11|F9XE11_ZYMTI	sp|P07271|PIF1_YEAST	27.835	97	65	4	38	131	260	354	0.15	29.6
tr|F9XM83|F9XM83_ZYMTI	sp|P49095|GCSP_YEAST	27.419	62	40	1	8	64	489	550	0.15	29.6
tr|F9XRM5|F9XRM5_ZYMTI	sp|Q08446|SGT1_YEAST	25	84	55	1	44	119	43	126	0.15	29.6
tr|F9XRP1|F9XRP1_ZYMTI	sp|P53946|ARP5_YEAST	26.25	80	57	1	45	122	258	337	0.15	29.6
tr|F9WWK1|F9WWK1_ZYMTI	sp|Q00816|REG1_YEAST	37.838	37	19	1	31	67	604	636	0.15	29.3
tr|F9X2X2|F9X2X2_ZYMTI	sp|P50082|AMA1_YEAST	54.545	22	10	0	72	93	324	345	0.15	28.9
tr|F9WW37|F9WW37_ZYMTI	sp|P53632|PAP2_YEAST	40	35	18	1	28	62	66	97	0.15	28.1
tr|F9XJC4|F9XJC4_ZYMTI	sp|P38800|LAM4_YEAST	43.75	32	18	0	26	57	238	269	0.15	28.1
tr|F9X2V2|F9X2V2_ZYMTI	sp|P08678|CYAA_YEAST	39.394	33	19	1	22	53	444	476	0.15	27.7
tr|F9X3Y3|F9X3Y3_ZYMTI	sp|Q8TGU4|YE175_YEAST	41.667	36	20	1	16	51	7	41	0.15	27.7
tr|F9X6V5|F9X6V5_ZYMTI	sp|P39526|LAA1_YEAST	28	100	60	4	359	453	1720	1812	0.16	33.5
tr|F9XMX0|F9XMX0_ZYMTI	sp|P40091|PEA2_YEAST	27.333	150	77	7	151	287	2	132	0.16	33.5
tr|F9X1T6|F9X1T6_ZYMTI	sp|P40341|YTA12_YEAST	33.333	39	22	1	538	576	713	747	0.16	33.1
tr|F9X3M6|F9X3M6_ZYMTI	sp|P29056|TF3B_YEAST	36.842	38	24	0	491	528	466	503	0.16	33.1
tr|F9X436|F9X436_ZYMTI	sp|P40050|MRX1_YEAST	25.301	166	110	6	86	249	162	315	0.16	33.1
tr|F9XCP2|F9XCP2_ZYMTI	sp|P32479|HIR1_YEAST	26.573	143	89	6	310	440	651	789	0.16	33.1
tr|F9XRY6|F9XRY6_ZYMTI	sp|Q02932|KA120_YEAST	45.161	31	17	0	97	127	44	74	0.16	33.1
tr|F9X2F9|F9X2F9_ZYMTI	sp|P38261|EXO84_YEAST	40	50	27	1	297	346	19	65	0.16	32.7
tr|F9X4B8|F9X4B8_ZYMTI	sp|P25037|UBP1_YEAST	55.172	29	13	0	112	140	101	129	0.16	32.7
tr|F9XEJ0|F9XEJ0_ZYMTI	sp|P25646|PDP2_YEAST	28.125	64	45	1	85	147	294	357	0.16	32.7
tr|F9XPK3|F9XPK3_ZYMTI	sp|P35729|NU120_YEAST	25.688	109	66	3	292	393	5	105	0.16	32.7
tr|F9X2J9|F9X2J9_ZYMTI	sp|P32318|THI4_YEAST	44.186	43	22	1	7	49	66	106	0.16	32.3
tr|F9XQM4|F9XQM4_ZYMTI	sp|P38620|KPR2_YEAST	29.545	88	58	2	423	510	16	99	0.16	32.3
tr|F9XS16|F9XS16_ZYMTI	sp|P23255|TAF2_YEAST	32.692	52	28	2	276	320	256	307	0.16	32.3
tr|F9WXA0|F9WXA0_ZYMTI	sp|Q03028|ODC1_YEAST	26.923	78	56	1	255	331	151	228	0.16	32
tr|F9XQ21|F9XQ21_ZYMTI	sp|Q03957|CTK1_YEAST	38	50	26	2	42	86	15	64	0.16	32
tr|F9WY69|F9WY69_ZYMTI	sp|P53835|PRM1_YEAST	26.214	103	65	2	195	291	529	626	0.16	31.6
tr|F9X2L9|F9X2L9_ZYMTI	sp|P37366|CCL1_YEAST	25.806	62	43	1	43	104	121	179	0.16	31.6
tr|F9X6S2|F9X6S2_ZYMTI	sp|P37898|AAP1_YEAST	27	100	57	4	50	141	187	278	0.16	31.6
tr|F9XE52|F9XE52_ZYMTI	sp|Q05892|COQ11_YEAST	38.235	34	21	0	3	36	4	37	0.16	31.2
tr|F9XFQ1|F9XFQ1_ZYMTI	sp|P53040|TAF6_YEAST	30.952	42	27	1	134	173	121	162	0.16	31.2
tr|F9XHQ2|F9XHQ2_ZYMTI	sp|P25644|PAT1_YEAST	23.423	111	70	3	35	132	318	426	0.16	31.2
tr|F9XJQ9|F9XJQ9_ZYMTI	sp|Q02799|LEE1_YEAST	19.205	151	101	5	2	150	19	150	0.16	30.8
tr|F9XLY4|F9XLY4_ZYMTI	sp|P39936|IF4F2_YEAST	24	125	63	3	54	178	3	95	0.16	30.8
tr|F9X1M0|F9X1M0_ZYMTI	sp|P40963|SAS2_YEAST	28.571	70	48	1	116	183	192	261	0.16	30.4
tr|F9X0U0|F9X0U0_ZYMTI	sp|P53630|BIOD_YEAST	27.397	73	49	2	75	144	55	126	0.16	30
tr|F9XGF4|F9XGF4_ZYMTI	sp|A0A023PYK2|YP170_YEAST	25	44	33	0	118	161	15	58	0.16	30
tr|F9XGT8|F9XGT8_ZYMTI	sp|P38699|STB5_YEAST	26.087	92	59	2	37	122	476	564	0.16	30
tr|F9XHK2|F9XHK2_ZYMTI	sp|Q12177|YL056_YEAST	50	22	11	0	1	22	1	22	0.16	29.6
tr|F9XMS2|F9XMS2_ZYMTI	sp|Q12188|REC8_YEAST	27.848	79	49	2	41	119	262	332	0.16	29.6
tr|F9XN23|F9XN23_ZYMTI	sp|Q03016|GIP3_YEAST	29.167	48	34	0	83	130	912	959	0.16	29.6
tr|F9WWF3|F9WWF3_ZYMTI	sp|P34164|SIP2_YEAST	31.111	45	31	0	9	53	171	215	0.16	29.3
tr|F9WXF3|F9WXF3_ZYMTI	sp|P38431|IF5_YEAST	27.083	96	56	2	2	97	179	260	0.16	29.3
tr|F9XNT5|F9XNT5_ZYMTI	sp|P40557|EPS1_YEAST	33.333	42	20	1	48	81	192	233	0.16	29.3
tr|F9X261|F9X261_ZYMTI	sp|P40548|SNL1_YEAST	26.866	67	43	3	69	135	57	117	0.16	28.9
tr|F9XMU9|F9XMU9_ZYMTI	sp|Q03833|GIS1_YEAST	35.185	54	33	2	26	78	833	885	0.16	28.1
tr|F9XQV3|F9XQV3_ZYMTI	sp|Q12424|YD206_YEAST	32.653	49	25	1	39	79	440	488	0.16	28.1
tr|F9XN28|F9XN28_ZYMTI	sp|Q99288|DET1_YEAST	33.333	45	28	1	24	66	162	206	0.16	27.3
tr|F9XJ08|F9XJ08_ZYMTI	sp|P33332|SEC3_YEAST	28.235	85	56	2	286	370	348	427	0.17	34.3
tr|F9XM67|F9XM67_ZYMTI	sp|Q07732|ADY3_YEAST	28.571	77	49	1	502	578	254	324	0.17	33.5
tr|F9XRL1|F9XRL1_ZYMTI	sp|P40467|ASG1_YEAST	29.825	57	36	2	297	352	20	73	0.17	33.5
tr|F9WWZ0|F9WWZ0_ZYMTI	sp|P53753|ENG1_YEAST	24.211	190	116	6	76	241	923	1108	0.17	33.1
tr|F9X183|F9X183_ZYMTI	sp|P30771|NAM7_YEAST	54.167	24	11	0	462	485	830	853	0.17	33.1
tr|F9XGZ5|F9XGZ5_ZYMTI	sp|Q03824|INP2_YEAST	28.261	92	55	3	346	427	509	599	0.17	33.1
tr|F9X2Y6|F9X2Y6_ZYMTI	sp|Q08179|MDM38_YEAST	29.213	89	56	2	239	324	242	326	0.17	32.7
tr|F9XAQ7|F9XAQ7_ZYMTI	sp|Q02455|MLP1_YEAST	18.667	150	111	2	309	447	1244	1393	0.17	32.7
tr|F9XKG6|F9XKG6_ZYMTI	sp|Q02932|KA120_YEAST	30.769	65	41	2	255	316	747	810	0.17	32.7
tr|F9XLJ8|F9XLJ8_ZYMTI	sp|Q12019|MDN1_YEAST	21.774	124	88	3	243	364	4296	4412	0.17	32.7
tr|F9X0H9|F9X0H9_ZYMTI	sp|P40495|LYS12_YEAST	28.409	88	62	1	27	113	33	120	0.17	32.3
tr|F9X407|F9X407_ZYMTI	sp|Q12211|PUS1_YEAST	26.506	83	56	3	187	269	170	247	0.17	32.3
tr|F9XFG5|F9XFG5_ZYMTI	sp|P33332|SEC3_YEAST	25.926	81	59	1	302	382	360	439	0.17	32.3
tr|F9XHW7|F9XHW7_ZYMTI	sp|Q04301|VBA1_YEAST	26.797	153	94	5	84	219	73	224	0.17	32.3
tr|F9XJY6|F9XJY6_ZYMTI	sp|Q08282|TYW4_YEAST	25.287	87	54	2	232	307	269	355	0.17	32.3
tr|F9XQW6|F9XQW6_ZYMTI	sp|P53104|ATG1_YEAST	30.137	73	46	1	116	188	674	741	0.17	32.3
tr|F9X1T0|F9X1T0_ZYMTI	sp|P18851|GBB_YEAST	20.611	262	160	8	45	263	162	418	0.17	32
tr|F9XF64|F9XF64_ZYMTI	sp|P40457|MLP2_YEAST	32.692	52	35	0	257	308	1410	1461	0.17	32
tr|F9XI24|F9XI24_ZYMTI	sp|P35207|SKI2_YEAST	40	40	20	1	304	339	537	576	0.17	32
tr|F9XIW0|F9XIW0_ZYMTI	sp|P36160|RPF2_YEAST	31.667	60	36	2	57	111	6	65	0.17	32
tr|F9XIY7|F9XIY7_ZYMTI	sp|P50077|CCH1_YEAST	29.808	104	54	6	19	122	1550	1634	0.17	32
tr|F9XNF9|F9XNF9_ZYMTI	sp|Q12363|WTM1_YEAST	21.519	79	54	1	164	242	88	158	0.17	32
tr|F9X2L5|F9X2L5_ZYMTI	sp|Q12019|MDN1_YEAST	23.684	152	95	4	181	311	4254	4405	0.17	31.6
tr|F9XCH0|F9XCH0_ZYMTI	sp|P53045|MSMO_YEAST	27.059	170	102	10	173	336	141	294	0.17	31.6
tr|F9XCW6|F9XCW6_ZYMTI	sp|P40462|TM108_YEAST	32.5	80	41	3	34	102	527	604	0.17	31.6
tr|F9XG26|F9XG26_ZYMTI	sp|P25582|SPB1_YEAST	24.762	105	73	3	119	217	479	583	0.17	31.6
tr|F9XRG2|F9XRG2_ZYMTI	sp|P32558|SPT16_YEAST	44.118	34	18	1	255	288	988	1020	0.17	31.6
tr|F9WYA9|F9WYA9_ZYMTI	sp|P40006|IRC22_YEAST	28.571	84	52	1	3	78	132	215	0.17	31.2
tr|F9XAX2|F9XAX2_ZYMTI	sp|Q99332|HPH1_YEAST	20.588	68	54	0	46	113	507	574	0.17	31.2
tr|F9XEC7|F9XEC7_ZYMTI	sp|P07259|PYR1_YEAST	37.778	45	26	1	45	87	1426	1470	0.17	31.2
tr|F9XMB1|F9XMB1_ZYMTI	sp|Q12271|INP53_YEAST	24.8	125	76	4	3	125	973	1081	0.17	31.2
tr|F9XN19|F9XN19_ZYMTI	sp|P38742|NPR3_YEAST	31.884	69	36	3	59	123	778	839	0.17	31.2
tr|F9WZ16|F9WZ16_ZYMTI	sp|P40042|RRT13_YEAST	29.885	87	55	2	71	157	89	169	0.17	30.4
tr|F9XMR8|F9XMR8_ZYMTI	sp|Q08916|YP142_YEAST	33.962	53	33	1	75	125	1	53	0.17	30
tr|F9XQE3|F9XQE3_ZYMTI	sp|P35995|YKW2_YEAST	23.009	113	71	4	50	161	346	443	0.17	30
tr|F9WZP9|F9WZP9_ZYMTI	sp|P46992|YJR1_YEAST	27.451	102	52	3	14	106	100	188	0.17	29.6
tr|F9X8D3|F9X8D3_ZYMTI	sp|P30619|SEC1_YEAST	30.508	59	39	1	15	71	274	332	0.17	29.6
tr|F9XL57|F9XL57_ZYMTI	sp|Q03654|CEF1_YEAST	39.024	41	19	2	59	99	131	165	0.17	29.6
tr|F9XR22|F9XR22_ZYMTI	sp|Q06108|RGC1_YEAST	34.146	41	27	0	88	128	618	658	0.17	29.6
tr|F9X0Y5|F9X0Y5_ZYMTI	sp|P32190|GLPK_YEAST	32.609	46	29	1	40	85	602	645	0.17	29.3
tr|F9X6Y6|F9X6Y6_ZYMTI	sp|P49955|SF3B1_YEAST	28.814	59	42	0	66	124	42	100	0.17	29.3
tr|F9XLA7|F9XLA7_ZYMTI	sp|Q08952|OXR1_YEAST	33.333	63	38	2	42	102	112	172	0.17	29.3
tr|F9XIJ3|F9XIJ3_ZYMTI	sp|P16550|APA1_YEAST	27.027	74	45	2	24	88	227	300	0.17	28.9
tr|F9XB34|F9XB34_ZYMTI	sp|P47052|SDHX_YEAST	32.692	52	33	1	1	50	555	606	0.17	28.5
tr|F9XP81|F9XP81_ZYMTI	sp|Q3E776|YB255_YEAST	31.148	61	35	2	21	81	9	62	0.17	28.5
tr|F9XNJ4|F9XNJ4_ZYMTI	sp|P53178|ALG13_YEAST	34.091	44	19	2	52	95	78	111	0.17	28.1
tr|F9WZP4|F9WZP4_ZYMTI	sp|P53172|SDS23_YEAST	58.824	17	7	0	17	33	510	526	0.17	27.7
tr|F9X7W6|F9X7W6_ZYMTI	sp|P50079|HSV2_YEAST	37.143	35	13	2	21	46	66	100	0.17	27.7
tr|F9XRS6|F9XRS6_ZYMTI	sp|P32499|NUP2_YEAST	28.788	66	43	2	6	70	651	713	0.17	27.3
tr|F9X2U9|F9X2U9_ZYMTI	sp|P40477|NU159_YEAST	36.111	36	21	1	14	47	73	108	0.17	26.6
tr|F9X8R7|F9X8R7_ZYMTI	sp|Q12019|MDN1_YEAST	22.642	159	102	4	1173	1329	4476	4615	0.18	34.3
tr|F9X6X1|F9X6X1_ZYMTI	sp|P40061|TSC11_YEAST	22.222	72	55	1	1123	1193	1334	1405	0.18	33.9
tr|F9X1Q4|F9X1Q4_ZYMTI	sp|P25635|PWP2_YEAST	30.986	71	46	2	57	127	644	711	0.18	33.1
tr|F9X505|F9X505_ZYMTI	sp|Q01846|MDM1_YEAST	40.426	47	24	1	392	438	68	110	0.18	33.1
tr|F9XCR4|F9XCR4_ZYMTI	sp|P40339|RFC4_YEAST	35.849	53	32	2	488	538	40	92	0.18	33.1
tr|F9XLX8|F9XLX8_ZYMTI	sp|P39994|YEC0_YEAST	21.154	260	168	12	48	293	42	278	0.18	32.7
tr|F9X3B2|F9X3B2_ZYMTI	sp|P38810|SFB3_YEAST	33.333	75	39	3	72	140	125	194	0.18	32.3
tr|F9X860|F9X860_ZYMTI	sp|P25386|USO1_YEAST	27.16	81	56	2	344	424	1261	1338	0.18	32.3
tr|F9XCR1|F9XCR1_ZYMTI	sp|Q08822|ETFD_YEAST	36.364	44	22	1	20	57	63	106	0.18	32.3
tr|F9XML3|F9XML3_ZYMTI	sp|Q12198|METW_YEAST	47.059	34	17	1	237	269	335	368	0.18	32.3
tr|F9X5M1|F9X5M1_ZYMTI	sp|P38934|BFR1_YEAST	39.623	53	28	2	245	293	122	174	0.18	32
tr|F9X844|F9X844_ZYMTI	sp|P38347|EFM2_YEAST	28.395	81	56	1	265	343	127	207	0.18	32
tr|F9XG56|F9XG56_ZYMTI	sp|P40989|FKS2_YEAST	26.667	105	69	3	226	330	67	163	0.18	32
tr|F9XN24|F9XN24_ZYMTI	sp|P18899|DDR48_YEAST	27.451	102	71	3	204	302	284	385	0.18	32
tr|F9X1R5|F9X1R5_ZYMTI	sp|P53955|SLM2_YEAST	32.353	68	44	1	21	88	420	485	0.18	31.6
tr|F9XE46|F9XE46_ZYMTI	sp|P53207|SNU71_YEAST	26.563	128	80	5	89	202	165	292	0.18	31.6
tr|F9XPP8|F9XPP8_ZYMTI	sp|Q12206|WTM2_YEAST	29.412	85	41	3	28	100	101	178	0.18	31.6
tr|F9X0I8|F9X0I8_ZYMTI	sp|Q12114|CHS5_YEAST	36.17	47	29	1	167	212	489	535	0.18	31.2
tr|F9XEP8|F9XEP8_ZYMTI	sp|P34220|YBF5_YEAST	32.432	74	37	3	42	104	245	316	0.18	31.2
tr|F9XS19|F9XS19_ZYMTI	sp|Q08732|HRK1_YEAST	31.429	105	60	7	54	152	121	219	0.18	31.2
tr|F9WWJ4|F9WWJ4_ZYMTI	sp|P32617|IES6_YEAST	41.86	43	23	1	171	211	57	99	0.18	30.8
tr|F9X204|F9X204_ZYMTI	sp|P47061|VPS53_YEAST	30.189	53	33	1	146	198	187	235	0.18	30.8
tr|F9XCL6|F9XCL6_ZYMTI	sp|P53735|ZRG17_YEAST	35.484	31	20	0	173	203	288	318	0.18	30.8
tr|F9XDX7|F9XDX7_ZYMTI	sp|Q08822|ETFD_YEAST	31.481	54	28	1	106	159	585	629	0.18	30.8
tr|F9X348|F9X348_ZYMTI	sp|Q12019|MDN1_YEAST	27.027	74	42	1	82	155	4691	4752	0.18	30
tr|F9X7S9|F9X7S9_ZYMTI	sp|Q12096|GNT1_YEAST	34.091	44	22	2	51	94	368	404	0.18	29.6
tr|F9XAJ8|F9XAJ8_ZYMTI	sp|P06701|SIR3_YEAST	32.075	53	34	1	89	139	241	293	0.18	29.6
tr|F9XRR1|F9XRR1_ZYMTI	sp|P38111|ATR_YEAST	41.86	43	20	1	27	64	1269	1311	0.18	29.6
tr|F9WX18|F9WX18_ZYMTI	sp|Q7LHD1|CCW22_YEAST	46.341	41	21	1	127	167	80	119	0.18	29.3
tr|F9X2I7|F9X2I7_ZYMTI	sp|P40477|NU159_YEAST	35.135	74	36	3	55	120	533	602	0.18	29.3
tr|F9X8Q6|F9X8Q6_ZYMTI	sp|P20795|VPS33_YEAST	26.506	83	53	3	35	112	535	614	0.18	29.3
tr|F9XCB6|F9XCB6_ZYMTI	sp|P53335|PXR1_YEAST	35.294	51	29	2	21	68	22	71	0.18	29.3
tr|F9XGN4|F9XGN4_ZYMTI	sp|Q02260|SMD1_YEAST	59.091	22	9	0	85	106	35	56	0.18	29.3
tr|F9XS29|F9XS29_ZYMTI	sp|Q08108|PLB3_YEAST	35.556	45	28	1	75	118	209	253	0.18	29.3
tr|F9XC00|F9XC00_ZYMTI	tr|A0A1S0T0A0|A0A1S0T0A0_YEAST	31.707	41	28	0	1	41	30	70	0.18	28.9
tr|F9XN18|F9XN18_ZYMTI	sp|P0C5L6|YD022_YEAST	55.556	18	8	0	182	199	64	81	0.18	28.9
tr|F9XQK9|F9XQK9_ZYMTI	sp|P36115|IRS4_YEAST	30.233	43	30	0	29	71	27	69	0.18	28.9
tr|F9XSE0|F9XSE0_ZYMTI	sp|P05318|RLA1_YEAST	30	30	21	0	5	34	32	61	0.18	26.9
tr|F9XLX4|F9XLX4_ZYMTI	sp|P32522|PT309_YEAST	30	60	40	1	1098	1155	761	820	0.19	33.9
tr|F9XNH8|F9XNH8_ZYMTI	sp|P04821|CDC25_YEAST	30	50	31	1	115	160	83	132	0.19	33.9
tr|F9X6X7|F9X6X7_ZYMTI	sp|Q03833|GIS1_YEAST	63.158	19	7	0	56	74	862	880	0.19	33.5
tr|F9XJ45|F9XJ45_ZYMTI	sp|P38998|LYS1_YEAST	36.066	61	36	2	83	143	4	61	0.19	33.5
tr|F9XP22|F9XP22_ZYMTI	sp|P21951|DPOE_YEAST	23.333	90	67	2	774	863	1829	1916	0.19	33.5
tr|F9XPF4|F9XPF4_ZYMTI	sp|P07702|LYS2_YEAST	23.913	92	62	3	184	270	239	327	0.19	33.5
tr|F9XCQ2|F9XCQ2_ZYMTI	sp|P13186|KIN2_YEAST	30.233	86	55	2	155	240	10	90	0.19	33.1
tr|F9XL31|F9XL31_ZYMTI	sp|P39692|MET10_YEAST	43.478	46	25	1	658	702	69	114	0.19	33.1
tr|F9WYN6|F9WYN6_ZYMTI	sp|Q03833|GIS1_YEAST	26.446	121	62	7	428	543	642	740	0.19	32.7
tr|F9X6N8|F9X6N8_ZYMTI	sp|P48561|TRF5_YEAST	33.333	48	31	1	76	122	79	126	0.19	32.3
tr|F9XFA9|F9XFA9_ZYMTI	sp|P38631|FKS1_YEAST	24.161	149	97	6	260	404	70	206	0.19	32.3
tr|F9XGZ2|F9XGZ2_ZYMTI	sp|P40360|NAGS_YEAST	25.806	93	59	2	377	459	258	350	0.19	32.3
tr|F9XR70|F9XR70_ZYMTI	sp|Q12429|DPH6_YEAST	33.846	65	39	2	35	95	176	240	0.19	32.3
tr|F9WY16|F9WY16_ZYMTI	sp|P12945|NAT1_YEAST	28.571	63	41	1	187	249	66	124	0.19	32
tr|F9X0Y6|F9X0Y6_ZYMTI	sp|P39995|EAF5_YEAST	35.556	45	28	1	441	485	17	60	0.19	32
tr|F9X4W3|F9X4W3_ZYMTI	sp|Q12734|CSR2_YEAST	35.088	57	35	1	296	350	946	1002	0.19	32
tr|F9XKB1|F9XKB1_ZYMTI	sp|Q07963|UBR2_YEAST	34.043	47	30	1	237	282	351	397	0.19	32
tr|F9WZ42|F9WZ42_ZYMTI	sp|Q12458|YPR1_YEAST	32.258	62	29	3	262	310	28	89	0.19	31.6
tr|F9X7Z6|F9X7Z6_ZYMTI	sp|Q12067|ATX2_YEAST	40.741	27	16	0	35	61	67	93	0.19	31.6
tr|F9X9F2|F9X9F2_ZYMTI	sp|P39685|PO152_YEAST	24.638	69	52	0	176	244	15	83	0.19	31.6
tr|F9XET7|F9XET7_ZYMTI	sp|P13259|PCY1_YEAST	25.828	151	84	6	131	270	46	179	0.19	31.6
tr|F9XF81|F9XF81_ZYMTI	sp|Q02875|SYH1_YEAST	27.619	105	58	3	67	160	711	808	0.19	31.6
tr|F9X181|F9X181_ZYMTI	sp|P33314|BUD2_YEAST	33.333	69	39	3	4	70	40	103	0.19	31.2
tr|F9X7N1|F9X7N1_ZYMTI	sp|P32861|UGPA1_YEAST	27.723	101	59	3	192	278	88	188	0.19	31.2
tr|F9XD63|F9XD63_ZYMTI	sp|Q03220|CTL1_YEAST	34.615	52	32	2	166	215	205	256	0.19	30.8
tr|F9XEW3|F9XEW3_ZYMTI	sp|P49704|PRP31_YEAST	42.857	35	20	0	54	88	2	36	0.19	30.8
tr|F9XFL3|F9XFL3_ZYMTI	sp|P38747|OTU2_YEAST	23.457	81	50	2	202	274	135	211	0.19	30.8
tr|F9XNZ2|F9XNZ2_ZYMTI	sp|P47123|MOG1_YEAST	44.444	36	15	1	56	91	3	33	0.19	30.8
tr|F9XAN8|F9XAN8_ZYMTI	sp|P14741|EI2BA_YEAST	23.913	92	60	1	17	98	31	122	0.19	30.4
tr|F9XQG1|F9XQG1_ZYMTI	sp|P40574|YAP5_YEAST	33.333	42	28	0	6	47	61	102	0.19	30.4
tr|F9X9S6|F9X9S6_ZYMTI	sp|Q03714|USA1_YEAST	32.258	62	40	1	46	107	78	137	0.19	30
tr|F9XJW4|F9XJW4_ZYMTI	sp|P53184|PNC1_YEAST	30.233	43	30	0	124	166	145	187	0.19	30
tr|F9X308|F9X308_ZYMTI	sp|P38254|TTL_YEAST	29.032	62	40	1	48	109	516	573	0.19	29.6
tr|F9X634|F9X634_ZYMTI	sp|Q08601|MCA1_YEAST	23.899	159	84	6	5	150	68	202	0.19	29.6
tr|F9X3H8|F9X3H8_ZYMTI	sp|P22217|TRX1_YEAST	24.638	69	41	3	61	129	21	78	0.19	28.9
tr|F9XR05|F9XR05_ZYMTI	sp|P07390|PT494_YEAST	47.619	21	11	0	41	61	430	450	0.19	28.5
tr|F9X194|F9X194_ZYMTI	sp|Q99339|GIN11_YEAST	36.667	30	18	1	67	95	80	109	0.19	28.1
tr|F9X826|F9X826_ZYMTI	sp|Q03264|NGL2_YEAST	24.806	129	69	6	1104	1226	271	377	0.2	33.9
tr|F9X1M7|F9X1M7_ZYMTI	sp|Q06506|RRP9_YEAST	37.037	54	31	1	258	308	237	290	0.2	33.5
tr|F9X2Q6|F9X2Q6_ZYMTI	sp|Q02805|ROD1_YEAST	27.174	92	47	3	554	645	286	357	0.2	32.7
tr|F9X2W8|F9X2W8_ZYMTI	sp|P33200|PDR3_YEAST	21.854	151	103	4	221	356	568	718	0.2	32.7
tr|F9XMZ3|F9XMZ3_ZYMTI	sp|Q12018|CDC53_YEAST	31.746	63	34	5	410	467	543	601	0.2	32.7
tr|F9XNI3|F9XNI3_ZYMTI	sp|P32317|AFG1_YEAST	29.412	68	38	1	572	629	439	506	0.2	32.7
tr|F9XJL6|F9XJL6_ZYMTI	sp|Q02733|IRC15_YEAST	32.203	59	37	1	29	84	18	76	0.2	32.3
tr|F9X3B5|F9X3B5_ZYMTI	sp|P12685|TRK1_YEAST	51.613	31	13	1	264	292	718	748	0.2	32
tr|F9X8Z7|F9X8Z7_ZYMTI	sp|P25648|SRB8_YEAST	27.434	113	54	5	121	213	21	125	0.2	32
tr|F9WZ82|F9WZ82_ZYMTI	sp|Q03833|GIS1_YEAST	36.17	47	28	1	74	118	835	881	0.2	31.6
tr|F9XPU5|F9XPU5_ZYMTI	sp|Q07729|GUAD_YEAST	25	96	60	3	14	104	194	282	0.2	31.6
tr|F9XQC7|F9XQC7_ZYMTI	sp|Q04093|YD444_YEAST	43.333	30	17	0	268	297	558	587	0.2	31.6
tr|F9X0V4|F9X0V4_ZYMTI	sp|Q08979|KEL3_YEAST	46.154	26	14	0	214	239	141	166	0.2	31.2
tr|F9X1G1|F9X1G1_ZYMTI	sp|Q06632|CFT1_YEAST	32.609	46	31	0	4	49	554	599	0.2	31.2
tr|F9X5Z5|F9X5Z5_ZYMTI	sp|Q01846|MDM1_YEAST	25.926	54	38	1	201	254	668	719	0.2	31.2
tr|F9XH07|F9XH07_ZYMTI	sp|Q04301|VBA1_YEAST	30	100	54	4	148	242	433	521	0.2	31.2
tr|F9XH89|F9XH89_ZYMTI	sp|Q04673|SSL1_YEAST	29.787	47	30	1	7	53	402	445	0.2	31.2
tr|F9XPZ2|F9XPZ2_ZYMTI	sp|P22580|AMDY_YEAST	19.259	270	187	9	24	265	272	538	0.2	31.2
tr|F9XQJ7|F9XQJ7_ZYMTI	sp|Q07804|YEH1_YEAST	27.273	88	55	2	7	85	199	286	0.2	31.2
tr|F9WZD5|F9WZD5_ZYMTI	sp|P53035|MIG2_YEAST	30.556	72	35	4	166	236	10	67	0.2	30.8
tr|F9X150|F9X150_ZYMTI	sp|Q04922|MFB1_YEAST	39.024	41	25	0	12	52	17	57	0.2	30.8
tr|F9XKE6|F9XKE6_ZYMTI	sp|P49687|NU145_YEAST	33.333	33	22	0	14	46	13	45	0.2	30.8
tr|F9XRW7|F9XRW7_ZYMTI	sp|P25641|ATG15_YEAST	30.159	63	38	1	149	205	197	259	0.2	30.8
tr|F9X877|F9X877_ZYMTI	sp|P48582|BRO1_YEAST	40	50	18	2	11	59	763	801	0.2	30.4
tr|F9XB95|F9XB95_ZYMTI	sp|Q01329|PTA1_YEAST	27.027	111	62	3	39	136	362	466	0.2	30.4
tr|F9XBI5|F9XBI5_ZYMTI	sp|P43633|ALK1_YEAST	30.556	36	25	0	126	161	596	631	0.2	30.4
tr|F9XCT8|F9XCT8_ZYMTI	sp|P47170|IML1_YEAST	32	50	28	2	5	48	886	935	0.2	30.4
tr|F9X4B9|F9X4B9_ZYMTI	sp|P38691|KSP1_YEAST	37.5	48	30	0	90	137	870	917	0.2	30
tr|F9X4X7|F9X4X7_ZYMTI	sp|P04051|RPC1_YEAST	25	80	58	1	13	90	540	619	0.2	30
tr|F9XC10|F9XC10_ZYMTI	sp|P48234|NOL10_YEAST	41.304	46	20	2	44	83	307	351	0.2	29.6
tr|F9XI54|F9XI54_ZYMTI	sp|P24869|CG22_YEAST	32.787	61	33	2	90	149	40	93	0.2	29.6
tr|F9X4N9|F9X4N9_ZYMTI	sp|Q04007|SND1_YEAST	31.818	66	43	2	12	76	559	623	0.2	29.3
tr|F9X561|F9X561_ZYMTI	sp|Q04080|GPI17_YEAST	32.692	52	32	1	67	115	480	531	0.2	29.3
tr|F9XQE5|F9XQE5_ZYMTI	sp|Q06147|LCB5_YEAST	50	28	14	0	108	135	111	138	0.2	29.3
tr|F9XRE2|F9XRE2_ZYMTI	sp|P10566|MRS3_YEAST	25.424	59	35	1	66	124	109	158	0.2	29.3
tr|F9XGG3|F9XGG3_ZYMTI	sp|Q04781|LTN1_YEAST	32.075	53	21	2	71	108	1506	1558	0.2	28.9
tr|F9XJF5|F9XJF5_ZYMTI	sp|Q04712|RRN11_YEAST	30	70	31	2	19	88	40	91	0.2	28.9
tr|F9WX60|F9WX60_ZYMTI	sp|P32861|UGPA1_YEAST	34.091	44	29	0	13	56	168	211	0.2	28.5
tr|F9X8K0|F9X8K0_ZYMTI	sp|P38089|PP2C4_YEAST	52.174	23	11	0	81	103	219	241	0.2	28.5
tr|F9X4Z0|F9X4Z0_ZYMTI	sp|Q07660|BRE4_YEAST	50	28	14	0	25	52	636	663	0.2	28.1
tr|F9X9Y5|F9X9Y5_ZYMTI	sp|Q8TGR4|YE088_YEAST	50	26	13	0	65	90	4	29	0.2	27.3
tr|F9WZT6|F9WZT6_ZYMTI	sp|Q04674|YMU7_YEAST	38.889	36	22	0	19	54	25	60	0.2	26.9
tr|F9X896|F9X896_ZYMTI	sp|P46676|SUM1_YEAST	32.911	79	45	3	171	246	725	798	0.21	33.1
tr|F9XG25|F9XG25_ZYMTI	sp|P54867|SLG1_YEAST	28.571	63	44	1	973	1035	49	110	0.21	33.1
tr|F9WWZ9|F9WWZ9_ZYMTI	sp|Q12749|SMC6_YEAST	25	148	107	3	162	307	425	570	0.21	32.7
tr|F9XH73|F9XH73_ZYMTI	sp|Q08909|YO385_YEAST	36	50	26	2	283	331	54	98	0.21	32.7
tr|F9XJM0|F9XJM0_ZYMTI	sp|P17898|CPT1_YEAST	47.059	34	16	1	214	245	161	194	0.21	32.3
tr|F9XRV1|F9XRV1_ZYMTI	sp|P54787|VPS9_YEAST	33.333	60	37	1	60	119	184	240	0.21	32.3
tr|F9WWQ7|F9WWQ7_ZYMTI	sp|P25351|YCR3_YEAST	27.027	74	53	1	378	450	432	505	0.21	32
tr|F9WX35|F9WX35_ZYMTI	sp|P03875|AI1M_YEAST	36.364	44	25	1	252	292	391	434	0.21	32
tr|F9WYL4|F9WYL4_ZYMTI	sp|P41808|SMK1_YEAST	31.579	95	53	4	352	441	93	180	0.21	32
tr|F9WZX4|F9WZX4_ZYMTI	sp|P38427|TSL1_YEAST	42.308	26	15	0	268	293	368	393	0.21	32
tr|F9X5F1|F9X5F1_ZYMTI	sp|P08678|CYAA_YEAST	43.902	41	21	1	330	368	1916	1956	0.21	32
tr|F9XG41|F9XG41_ZYMTI	sp|P52489|KPYK2_YEAST	40.476	42	23	2	71	111	166	206	0.21	32
tr|F9XIN1|F9XIN1_ZYMTI	sp|P19524|MYO2_YEAST	30.137	73	41	2	21	90	1018	1083	0.21	32
tr|F9XKN3|F9XKN3_ZYMTI	sp|P05694|METE_YEAST	25.974	77	57	0	10	86	437	513	0.21	32
tr|F9XLQ3|F9XLQ3_ZYMTI	sp|P40574|YAP5_YEAST	24	75	40	2	177	246	181	243	0.21	32
tr|F9XF75|F9XF75_ZYMTI	sp|P38859|DNA2_YEAST	30.508	59	38	1	200	255	628	686	0.21	31.6
tr|F9XGE2|F9XGE2_ZYMTI	sp|Q05473|MRX8_YEAST	29.87	77	44	2	283	353	140	212	0.21	31.6
tr|F9WXD8|F9WXD8_ZYMTI	sp|P53108|YIP5_YEAST	38.095	63	24	4	2	59	5	57	0.21	31.2
tr|F9XPK6|F9XPK6_ZYMTI	sp|P40087|DDI1_YEAST	45.714	35	16	1	69	103	334	365	0.21	31.2
tr|F9XQL2|F9XQL2_ZYMTI	sp|P34072|MKS1_YEAST	38.776	49	19	2	223	260	398	446	0.21	31.2
tr|F9X7X0|F9X7X0_ZYMTI	sp|P21951|DPOE_YEAST	25.301	83	59	1	62	144	993	1072	0.21	30.8
tr|F9XL04|F9XL04_ZYMTI	sp|P47161|VPS70_YEAST	34	50	31	1	150	199	377	424	0.21	30.8
tr|F9WXB5|F9WXB5_ZYMTI	sp|P36084|MUD2_YEAST	35	40	26	0	104	143	479	518	0.21	30.4
tr|F9XAB9|F9XAB9_ZYMTI	sp|P32388|RM49_YEAST	36.667	30	17	1	203	232	51	78	0.21	30.4
tr|F9XKB0|F9XKB0_ZYMTI	sp|P04806|HXKA_YEAST	26.744	86	39	3	83	166	11	74	0.21	30.4
tr|F9XQ81|F9XQ81_ZYMTI	sp|P18963|IRA1_YEAST	25.333	75	49	2	39	112	2833	2901	0.21	30.4
tr|F9X6W0|F9X6W0_ZYMTI	sp|P36775|LONM_YEAST	29.565	115	71	5	26	134	1014	1124	0.21	30
tr|F9X7P6|F9X7P6_ZYMTI	sp|Q06169|PEX30_YEAST	33.333	45	26	1	25	69	356	396	0.21	29.6
tr|F9XEU7|F9XEU7_ZYMTI	sp|O13563|RPN13_YEAST	26.984	63	46	0	33	95	67	129	0.21	29.6
tr|F9XKG2|F9XKG2_ZYMTI	sp|P53037|PSD2_YEAST	25.424	59	42	2	105	162	877	934	0.21	29.6
tr|F9X3E1|F9X3E1_ZYMTI	sp|P38172|MRX3_YEAST	25	72	50	1	32	103	141	208	0.21	28.5
tr|F9XS03|F9XS03_ZYMTI	sp|Q06321|ATG26_YEAST	28.125	32	23	0	39	70	342	373	0.21	27.3
tr|F9XBQ6|F9XBQ6_ZYMTI	sp|Q12019|MDN1_YEAST	22.356	416	257	14	290	677	4172	4549	0.22	33.5
tr|F9WW89|F9WW89_ZYMTI	sp|P32804|ZRT1_YEAST	27.885	104	57	3	174	275	267	354	0.22	32.7
tr|F9XN86|F9XN86_ZYMTI	sp|P38151|PBP2_YEAST	24.793	121	79	2	91	210	116	225	0.22	32.7
tr|F9X7D6|F9X7D6_ZYMTI	sp|P04046|PUR1_YEAST	30.973	113	66	4	532	632	46	158	0.22	32.3
tr|F9XDK2|F9XDK2_ZYMTI	sp|P32492|MYO4_YEAST	28.261	92	47	4	439	513	1255	1344	0.22	32.3
tr|F9XDY7|F9XDY7_ZYMTI	sp|P14284|DPOZ_YEAST	32.258	62	37	1	396	452	368	429	0.22	32.3
tr|F9XS95|F9XS95_ZYMTI	sp|P43591|YFH7_YEAST	38.462	39	24	0	58	96	10	48	0.22	32.3
tr|F9X322|F9X322_ZYMTI	sp|P32473|ODPB_YEAST	26.452	155	88	6	95	230	148	295	0.22	32
tr|F9XAK5|F9XAK5_ZYMTI	sp|Q05166|NUP59_YEAST	28.125	64	39	1	198	261	344	400	0.22	32
tr|F9WX39|F9WX39_ZYMTI	sp|P25381|RRT12_YEAST	25	120	74	2	81	194	283	392	0.22	31.6
tr|F9X063|F9X063_ZYMTI	sp|P53980|YNB1_YEAST	26.126	111	65	4	233	339	15	112	0.22	31.6
tr|F9X7B8|F9X7B8_ZYMTI	sp|P39980|SIT1_YEAST	28.713	101	53	5	105	190	55	151	0.22	31.6
tr|F9X981|F9X981_ZYMTI	sp|P38968|SEC31_YEAST	38.596	57	26	3	26	76	94	147	0.22	31.6
tr|F9XEW2|F9XEW2_ZYMTI	sp|P53115|INO80_YEAST	33.333	57	33	2	11	67	683	734	0.22	31.6
tr|F9XHV1|F9XHV1_ZYMTI	sp|P38627|URA8_YEAST	32.258	31	21	0	159	189	493	523	0.22	31.6
tr|F9XKW2|F9XKW2_ZYMTI	sp|Q06412|TUS1_YEAST	25.962	104	66	4	104	200	217	316	0.22	31.6
tr|F9WZT7|F9WZT7_ZYMTI	sp|P37296|STV1_YEAST	35.714	42	26	1	121	162	758	798	0.22	31.2
tr|F9X3I5|F9X3I5_ZYMTI	sp|P39953|YEA6_YEAST	34.146	41	27	0	267	307	83	123	0.22	31.2
tr|F9XP10|F9XP10_ZYMTI	sp|Q12267|SMC4_YEAST	28.09	89	59	2	162	245	60	148	0.22	31.2
tr|F9XRQ2|F9XRQ2_ZYMTI	sp|Q12019|MDN1_YEAST	27.451	102	68	4	49	146	4229	4328	0.22	31.2
tr|F9X2T0|F9X2T0_ZYMTI	sp|P50873|MRK1_YEAST	28.235	85	59	2	68	151	292	375	0.22	30.8
tr|F9X710|F9X710_ZYMTI	sp|P53886|APC1_YEAST	32.727	55	37	0	65	119	1429	1483	0.22	30.8
tr|F9XQV1|F9XQV1_ZYMTI	sp|Q03124|RSC9_YEAST	29.091	55	39	0	132	186	14	68	0.22	30.8
tr|F9X5S3|F9X5S3_ZYMTI	sp|Q03694|INP1_YEAST	24.638	69	50	1	143	209	72	140	0.22	30.4
tr|F9X8G6|F9X8G6_ZYMTI	sp|P53043|PPT1_YEAST	26.316	57	42	0	74	130	23	79	0.22	30.4
tr|F9XD82|F9XD82_ZYMTI	sp|P14180|CHS2_YEAST	25	76	47	3	106	176	538	608	0.22	30.4
tr|F9XNF6|F9XNF6_ZYMTI	sp|Q07478|SUB2_YEAST	42.857	28	16	0	138	165	233	260	0.22	30.4
tr|F9XQE9|F9XQE9_ZYMTI	sp|P35207|SKI2_YEAST	35.821	67	37	3	151	211	558	624	0.22	30.4
tr|F9WZM6|F9WZM6_ZYMTI	sp|P35688|LRG1_YEAST	26.866	67	45	1	30	92	763	829	0.22	30
tr|F9X3R1|F9X3R1_ZYMTI	sp|P39732|GIP4_YEAST	30.488	82	53	1	34	115	555	632	0.22	30
tr|F9XHA3|F9XHA3_ZYMTI	sp|P32468|CDC12_YEAST	24.528	53	40	0	9	61	208	260	0.22	30
tr|F9XJN1|F9XJN1_ZYMTI	sp|P25380|SPS22_YEAST	25.714	70	50	2	69	136	393	462	0.22	30
tr|F9XN94|F9XN94_ZYMTI	sp|P43577|GNA1_YEAST	33.333	63	38	1	180	238	14	76	0.22	30
tr|F9XIQ3|F9XIQ3_ZYMTI	tr|A0A1S0T0A9|A0A1S0T0A9_YEAST	33.824	68	43	2	41	107	12	78	0.22	29.6
tr|F9X8U2|F9X8U2_ZYMTI	sp|P04050|RPB1_YEAST	33.962	53	28	2	8	53	1503	1555	0.22	28.9
tr|F9XRR6|F9XRR6_ZYMTI	sp|Q12466|TCB1_YEAST	30.303	66	35	3	46	107	460	518	0.22	28.9
tr|F9XMF3|F9XMF3_ZYMTI	sp|P40477|NU159_YEAST	44.444	27	15	0	74	100	323	349	0.22	28.5
tr|F9WWM6|F9WWM6_ZYMTI	sp|Q12204|YOR22_YEAST	32.258	62	34	3	17	78	589	642	0.22	28.1
tr|F9X3N2|F9X3N2_ZYMTI	sp|P38875|GPI16_YEAST	34.211	38	25	0	46	83	391	428	0.22	28.1
tr|F9XRW9|F9XRW9_ZYMTI	sp|P43610|IRC5_YEAST	56.25	16	7	0	83	98	214	229	0.22	28.1
tr|F9XDV3|F9XDV3_ZYMTI	sp|P53104|ATG1_YEAST	39.394	33	20	0	24	56	118	150	0.22	27.7
tr|F9XKG7|F9XKG7_ZYMTI	sp|P43596|IOC3_YEAST	34.211	38	25	0	13	50	72	109	0.22	27.3
tr|F9X6Z9|F9X6Z9_ZYMTI	sp|Q06337|EAF1_YEAST	47.619	21	11	0	32	52	765	785	0.22	26.6
tr|F9WWV8|F9WWV8_ZYMTI	sp|P53241|VHT1_YEAST	22.807	114	68	3	713	817	343	445	0.23	33.5
tr|F9X3X9|F9X3X9_ZYMTI	sp|P53135|SLD3_YEAST	30.488	82	55	2	820	900	468	548	0.23	33.5
tr|F9X4N5|F9X4N5_ZYMTI	sp|P25339|PUF4_YEAST	21.359	103	79	2	823	925	556	656	0.23	33.5
tr|F9X7P8|F9X7P8_ZYMTI	sp|P29539|RIF1_YEAST	26.471	102	65	3	735	834	1544	1637	0.23	33.5
tr|F9X871|F9X871_ZYMTI	sp|Q12151|UPC2_YEAST	28.169	71	50	1	419	488	635	705	0.23	33.1
tr|F9XCG6|F9XCG6_ZYMTI	sp|Q08645|FOLE_YEAST	28.125	64	40	1	81	144	4	61	0.23	33.1
tr|F9XEP2|F9XEP2_ZYMTI	sp|Q03177|YMZ2_YEAST	37.255	51	26	2	553	603	309	353	0.23	33.1
tr|F9XMH8|F9XMH8_ZYMTI	sp|P22543|VPS34_YEAST	30.159	63	43	1	534	596	614	675	0.23	33.1
tr|F9XSD0|F9XSD0_ZYMTI	sp|P53835|PRM1_YEAST	22.727	154	108	6	673	821	104	251	0.23	33.1
tr|F9X257|F9X257_ZYMTI	sp|P28742|KIP1_YEAST	26.136	88	59	2	559	646	584	665	0.23	32.7
tr|F9X995|F9X995_ZYMTI	sp|Q12512|ZPS1_YEAST	29.688	64	37	2	27	86	32	91	0.23	32.7
tr|F9XHJ9|F9XHJ9_ZYMTI	sp|P33894|STE13_YEAST	27.273	99	69	2	411	509	672	767	0.23	32.7
tr|F9XPX5|F9XPX5_ZYMTI	sp|P40059|DOT6_YEAST	28.889	45	29	1	227	268	425	469	0.23	32.7
tr|F9WXA7|F9WXA7_ZYMTI	sp|Q12044|RCN2_YEAST	26.263	99	63	4	178	273	33	124	0.23	32.3
tr|F9X1Z5|F9X1Z5_ZYMTI	sp|P16861|PFKA1_YEAST	28.049	82	58	1	265	346	901	981	0.23	32.3
tr|F9X479|F9X479_ZYMTI	sp|P47156|JHD2_YEAST	35.417	48	31	0	19	66	269	316	0.23	32.3
tr|F9WYD3|F9WYD3_ZYMTI	sp|Q12400|TRM10_YEAST	23.958	96	69	2	92	183	132	227	0.23	32
tr|F9X3S1|F9X3S1_ZYMTI	sp|P38164|SEA4_YEAST	29.703	101	63	4	48	144	698	794	0.23	32
tr|F9XD60|F9XD60_ZYMTI	sp|Q03361|JIP4_YEAST	24.561	114	63	5	103	204	68	170	0.23	32
tr|F9XFM8|F9XFM8_ZYMTI	sp|Q03649|YM60_YEAST	40	50	26	1	331	380	126	171	0.23	32
tr|F9XDE6|F9XDE6_ZYMTI	sp|P50082|AMA1_YEAST	41.026	39	23	0	84	122	112	150	0.23	31.2
tr|F9XE14|F9XE14_ZYMTI	sp|P31383|2AAA_YEAST	25.882	85	52	3	133	209	319	400	0.23	31.2
tr|F9XH67|F9XH67_ZYMTI	sp|Q02207|FOX2_YEAST	23.988	321	187	12	11	314	276	556	0.23	31.2
tr|F9XIR2|F9XIR2_ZYMTI	sp|P47075|VTC4_YEAST	22.115	104	68	2	11	114	89	179	0.23	31.2
tr|F9WX12|F9WX12_ZYMTI	sp|P40471|AYR1_YEAST	28	50	36	0	46	95	95	144	0.23	30.8
tr|F9X0W2|F9X0W2_ZYMTI	sp|P38791|DHYS_YEAST	41.463	41	20	1	186	222	82	122	0.23	30.8
tr|F9X9M8|F9X9M8_ZYMTI	sp|P36013|MAOM_YEAST	29.032	93	57	2	139	222	371	463	0.23	30.8
tr|F9XA99|F9XA99_ZYMTI	sp|P43558|OTU1_YEAST	25.862	58	38	1	96	148	174	231	0.23	30.8
tr|F9XB54|F9XB54_ZYMTI	sp|Q03880|PKR1_YEAST	32.394	71	33	2	509	564	45	115	0.23	30.8
tr|F9XGM6|F9XGM6_ZYMTI	sp|Q12207|NCE2_YEAST	29.474	95	64	3	13	104	15	109	0.23	30.8
tr|F9XDY0|F9XDY0_ZYMTI	sp|P47139|YJ68_YEAST	35.135	74	44	2	19	92	487	556	0.23	30.4
tr|F9XIE4|F9XIE4_ZYMTI	sp|P42847|RT18_YEAST	23.611	144	87	6	16	147	32	164	0.23	30.4
tr|F9XLU3|F9XLU3_ZYMTI	sp|P53933|APP1_YEAST	32.813	64	38	3	122	185	488	546	0.23	30.4
tr|F9XFN3|F9XFN3_ZYMTI	sp|P51979|HFM1_YEAST	28.947	76	46	2	109	182	491	560	0.23	30
tr|F9XLS4|F9XLS4_ZYMTI	sp|Q08215|PEX15_YEAST	25.253	99	62	1	111	197	182	280	0.23	30
tr|F9XQ29|F9XQ29_ZYMTI	sp|P39722|GEM1_YEAST	37.037	54	23	3	13	66	390	432	0.23	29.6
tr|F9WZ99|F9WZ99_ZYMTI	sp|P23776|EXG1_YEAST	23.438	64	44	1	40	103	142	200	0.23	29.3
tr|F9WZV6|F9WZV6_ZYMTI	sp|P21192|ACE2_YEAST	32.075	53	30	2	59	105	572	624	0.23	29.3
tr|F9XAY8|F9XAY8_ZYMTI	sp|P07264|LEUC_YEAST	28.07	57	40	1	10	66	490	545	0.23	29.3
tr|F9X3S5|F9X3S5_ZYMTI	sp|Q04217|DHR1_YEAST	40.625	32	19	0	4	35	728	759	0.23	28.1
tr|F9XQ20|F9XQ20_ZYMTI	sp|P38191|MOH1_YEAST	36.585	41	21	2	26	65	89	125	0.23	28.1
tr|F9WWI1|F9WWI1_ZYMTI	sp|Q06623|HDA3_YEAST	37.931	29	18	0	9	37	539	567	0.23	26.6
tr|F9XQW3|F9XQW3_ZYMTI	sp|Q8J0M4|YCB2_YEAST	30	40	28	0	27	66	44	83	0.23	26.6
tr|F9XQI9|F9XQI9_ZYMTI	sp|Q08234|YO075_YEAST	58.333	24	10	0	1023	1046	725	748	0.24	33.5
tr|F9XFQ3|F9XFQ3_ZYMTI	sp|P08153|SWI5_YEAST	35.294	34	22	0	724	757	549	582	0.24	32.7
tr|F9X0B2|F9X0B2_ZYMTI	sp|Q03940|RUVB1_YEAST	22.642	159	98	7	391	527	166	321	0.24	32.3
tr|F9XBM1|F9XBM1_ZYMTI	sp|P52918|MSN5_YEAST	42.857	42	22	1	317	356	606	647	0.24	32.3
tr|F9XBX5|F9XBX5_ZYMTI	sp|P32454|APE2_YEAST	45.161	31	17	0	108	138	238	268	0.24	32.3
tr|F9X368|F9X368_ZYMTI	sp|P53120|YGO0_YEAST	26.316	95	59	3	30	118	825	914	0.24	32
tr|F9XBV6|F9XBV6_ZYMTI	sp|P39113|CAT8_YEAST	37.037	54	30	1	335	388	917	966	0.24	32
tr|F9XHG7|F9XHG7_ZYMTI	sp|P40438|VTH1_YEAST	32.558	86	47	4	96	173	395	477	0.24	32
tr|F9X794|F9X794_ZYMTI	sp|P07991|OAT_YEAST	25.806	93	69	0	328	420	128	220	0.24	31.6
tr|F9X9J5|F9X9J5_ZYMTI	sp|P13185|KIN1_YEAST	27.586	58	42	0	118	175	945	1002	0.24	31.6
tr|F9XK23|F9XK23_ZYMTI	sp|Q12675|ATC4_YEAST	70.588	17	5	0	273	289	1461	1477	0.24	31.6
tr|F9XML5|F9XML5_ZYMTI	sp|P38237|UBP14_YEAST	23.967	121	63	5	125	217	6	125	0.24	31.6
tr|F9XB46|F9XB46_ZYMTI	sp|Q12019|MDN1_YEAST	30.645	62	43	0	257	318	4506	4567	0.24	31.2
tr|F9X0M7|F9X0M7_ZYMTI	sp|P40488|YIK2_YEAST	31.818	66	33	3	381	439	31	91	0.24	30.8
tr|F9X404|F9X404_ZYMTI	sp|Q99231|YD12B_YEAST	45.946	37	14	1	194	230	1469	1499	0.24	30.8
tr|F9XK94|F9XK94_ZYMTI	sp|Q04922|MFB1_YEAST	24.762	105	70	3	26	125	358	458	0.24	30.8
tr|F9WYC8|F9WYC8_ZYMTI	sp|P38853|KEL1_YEAST	40.541	37	20	1	16	50	473	509	0.24	30.4
tr|F9WYW6|F9WYW6_ZYMTI	sp|P14065|GCY1_YEAST	26.923	78	48	2	151	223	123	196	0.24	30.4
tr|F9X7I1|F9X7I1_ZYMTI	sp|P43568|CAK1_YEAST	29.508	61	37	2	161	221	211	265	0.24	30.4
tr|F9XDR6|F9XDR6_ZYMTI	sp|Q02891|MCFS1_YEAST	37.736	53	24	3	159	202	319	371	0.24	30.4
tr|F9X8T1|F9X8T1_ZYMTI	sp|Q12432|EAF3_YEAST	24.074	54	41	0	53	106	229	282	0.24	30
tr|F9XEA6|F9XEA6_ZYMTI	sp|P34225|YEL1_YEAST	61.111	18	7	0	95	112	399	416	0.24	29.6
tr|F9XIL4|F9XIL4_ZYMTI	sp|Q12098|SLX4_YEAST	24.409	127	92	2	53	176	252	377	0.24	29.6
tr|F9WZN2|F9WZN2_ZYMTI	sp|P31384|CCR4_YEAST	45.161	31	17	0	3	33	255	285	0.24	29.3
tr|F9X145|F9X145_ZYMTI	sp|P12866|STE6_YEAST	30.435	46	30	2	90	134	603	647	0.24	29.3
tr|F9XRH7|F9XRH7_ZYMTI	sp|P39961|YE14_YEAST	31.25	64	42	2	5	66	33	96	0.24	28.9
tr|F9XRT0|F9XRT0_ZYMTI	sp|Q12177|YL056_YEAST	29.412	51	31	1	86	136	166	211	0.24	28.9
tr|F9X244|F9X244_ZYMTI	sp|Q03210|NGL3_YEAST	27.119	59	43	0	10	68	320	378	0.24	28.1
tr|F9X061|F9X061_ZYMTI	sp|P38355|YB8B_YEAST	31.818	22	15	0	13	34	170	191	0.24	27.7
tr|F9XM33|F9XM33_ZYMTI	sp|Q03661|ESC1_YEAST	25.758	66	44	2	5	66	1309	1373	0.24	27.7
tr|F9XRN8|F9XRN8_ZYMTI	sp|P36026|UBP11_YEAST	32.653	49	33	0	3	51	196	244	0.24	26.9
tr|F9X2P7|F9X2P7_ZYMTI	sp|P25371|ADP1_YEAST	35.714	42	25	2	13	52	90	131	0.24	26.6
tr|F9X2P1|F9X2P1_ZYMTI	sp|P38297|FZO1_YEAST	36.17	47	30	0	96	142	75	121	0.25	33.1
tr|F9X4B5|F9X4B5_ZYMTI	sp|P53120|YGO0_YEAST	29.31	58	41	0	580	637	632	689	0.25	33.1
tr|F9XR00|F9XR00_ZYMTI	sp|P36775|LONM_YEAST	23.952	167	110	5	5	163	780	937	0.25	33.1
tr|F9XCJ1|F9XCJ1_ZYMTI	sp|P25370|GFD2_YEAST	29.87	77	52	1	570	646	122	196	0.25	32.7
tr|F9XNK0|F9XNK0_ZYMTI	sp|P18898|PGTB1_YEAST	32.407	108	56	6	182	281	243	341	0.25	32.7
tr|F9X2T4|F9X2T4_ZYMTI	sp|P48439|OST3_YEAST	26.582	79	48	2	264	332	220	298	0.25	32.3
tr|F9XIG9|F9XIG9_ZYMTI	sp|P35172|TREB_YEAST	36.62	71	35	5	220	287	459	522	0.25	32.3
tr|F9X4Q1|F9X4Q1_ZYMTI	sp|P47051|LPLA_YEAST	22.297	148	83	8	382	514	119	249	0.25	32
tr|F9XFC3|F9XFC3_ZYMTI	sp|P38866|FMO1_YEAST	27.368	190	105	12	58	229	25	199	0.25	32
tr|F9XJ90|F9XJ90_ZYMTI	sp|P32945|PPQ1_YEAST	28.333	60	42	1	111	170	434	492	0.25	32
tr|F9XS67|F9XS67_ZYMTI	sp|Q12019|MDN1_YEAST	29.508	122	66	7	375	481	4475	4591	0.25	32
tr|F9X8G0|F9X8G0_ZYMTI	sp|P35177|SPT7_YEAST	33.333	63	42	0	289	351	547	609	0.25	31.6
tr|F9XDC9|F9XDC9_ZYMTI	sp|P32476|ERG1_YEAST	39.683	63	28	4	157	210	152	213	0.25	31.6
tr|F9XLY2|F9XLY2_ZYMTI	sp|P53278|YG3A_YEAST	30.769	65	39	2	137	197	378	440	0.25	31.6
tr|F9X2G9|F9X2G9_ZYMTI	sp|P40955|CHS6_YEAST	34.211	38	25	0	223	260	586	623	0.25	31.2
tr|F9XB07|F9XB07_ZYMTI	sp|Q07804|YEH1_YEAST	29.63	81	53	3	203	281	490	568	0.25	31.2
tr|F9XDI9|F9XDI9_ZYMTI	sp|Q07530|YD114_YEAST	29.268	82	48	3	13	92	23	96	0.25	31.2
tr|F9XQH1|F9XQH1_ZYMTI	sp|P40350|ALG5_YEAST	23.932	117	75	4	25	138	173	278	0.25	31.2
tr|F9XH78|F9XH78_ZYMTI	sp|P38074|HMT1_YEAST	41.176	34	19	1	108	141	60	92	0.25	30.8
tr|F9X1B6|F9X1B6_ZYMTI	sp|Q04119|PPN1_YEAST	30.556	72	39	2	153	224	498	558	0.25	30.4
tr|F9X727|F9X727_ZYMTI	sp|P53277|SYF2_YEAST	42.308	52	26	2	244	291	158	209	0.25	30.4
tr|F9XD57|F9XD57_ZYMTI	sp|P22134|MAG_YEAST	27.027	111	64	5	32	142	141	234	0.25	30.4
tr|F9XS80|F9XS80_ZYMTI	sp|P40341|YTA12_YEAST	22.33	103	74	1	120	216	381	483	0.25	30.4
tr|F9X2X8|F9X2X8_ZYMTI	sp|P39734|HPH2_YEAST	24.359	78	54	2	117	190	26	102	0.25	30
tr|F9X3R6|F9X3R6_ZYMTI	sp|Q06504|NAT3_YEAST	28.358	67	43	2	96	158	83	148	0.25	29.3
tr|F9X1T9|F9X1T9_ZYMTI	sp|Q12019|MDN1_YEAST	30.233	86	56	2	48	132	4303	4385	0.25	28.9
tr|F9XC96|F9XC96_ZYMTI	sp|Q03446|RCR2_YEAST	25.564	133	77	8	4	122	24	148	0.25	28.9
tr|F9XGL0|F9XGL0_ZYMTI	sp|Q99207|NOP14_YEAST	35.897	39	25	0	58	96	93	131	0.25	28.9
tr|F9XJR6|F9XJR6_ZYMTI	sp|P23833|SCO1_YEAST	27.273	66	39	2	24	80	118	183	0.25	28.9
tr|F9XMT1|F9XMT1_ZYMTI	sp|Q12113|YO21B_YEAST	41.935	31	15	1	74	104	1149	1176	0.25	28.9
tr|F9XR38|F9XR38_ZYMTI	sp|P23638|PSA3_YEAST	25.373	67	49	1	47	113	141	206	0.25	28.5
tr|F9X2N3|F9X2N3_ZYMTI	sp|P36017|VPS21_YEAST	31.507	73	45	3	20	90	74	143	0.25	28.1
tr|F9X6W7|F9X6W7_ZYMTI	sp|Q08416|IRC23_YEAST	25	84	48	3	26	95	25	107	0.25	28.1
tr|F9XD92|F9XD92_ZYMTI	sp|P19262|ODO2_YEAST	28.889	45	30	1	10	52	37	81	0.25	28.1
tr|F9XEY6|F9XEY6_ZYMTI	sp|Q03104|MSC1_YEAST	39.394	33	20	0	48	80	341	373	0.25	27.7
tr|F9XJH2|F9XJH2_ZYMTI	sp|P53244|ART5_YEAST	30.612	49	34	0	19	67	245	293	0.25	27.3
tr|F9XF20|F9XF20_ZYMTI	sp|P40028|YEN1_YEAST	34.615	52	29	2	2	53	488	534	0.25	26.2
tr|F9X8R7|F9X8R7_ZYMTI	sp|Q12019|MDN1_YEAST	32.222	90	54	3	1173	1262	4262	4344	0.26	33.9
tr|F9XA56|F9XA56_ZYMTI	sp|Q12150|CSF1_YEAST	36	75	36	3	514	586	436	500	0.26	33.1
tr|F9XEM9|F9XEM9_ZYMTI	sp|P39969|BOI2_YEAST	40.625	32	19	0	688	719	852	883	0.26	32.7
tr|F9X2R1|F9X2R1_ZYMTI	sp|P32614|FRDS_YEAST	42.222	45	22	2	1	45	1	41	0.26	32
tr|F9X3L6|F9X3L6_ZYMTI	sp|P25639|YCV1_YEAST	31.818	88	52	4	341	422	329	414	0.26	32
tr|F9XA08|F9XA08_ZYMTI	sp|P32908|SMC1_YEAST	31.915	47	29	1	354	397	740	786	0.26	32
tr|F9XHE2|F9XHE2_ZYMTI	sp|P11709|BIK1_YEAST	29.851	67	43	1	267	329	225	291	0.26	32
tr|F9XJ29|F9XJ29_ZYMTI	sp|P15442|GCN2_YEAST	21.649	97	55	2	437	528	352	432	0.26	32
tr|F9XMD8|F9XMD8_ZYMTI	sp|P38225|FAT1_YEAST	56.522	23	10	0	159	181	252	274	0.26	32
tr|F9WYM1|F9WYM1_ZYMTI	sp|P43618|CNN1_YEAST	24.138	116	65	5	287	388	241	347	0.26	31.6
tr|F9X1F2|F9X1F2_ZYMTI	sp|P40537|ULP2_YEAST	29.545	44	31	0	307	350	513	556	0.26	31.6
tr|F9X1X9|F9X1X9_ZYMTI	sp|Q03942|RKM2_YEAST	37.255	51	23	2	193	243	145	186	0.26	31.6
tr|F9X5C2|F9X5C2_ZYMTI	sp|Q04458|HFD1_YEAST	26.316	114	72	3	263	375	14	116	0.26	31.6
tr|F9X974|F9X974_ZYMTI	sp|P41695|BUB1_YEAST	22.404	183	107	5	251	398	2	184	0.26	31.6
tr|F9XAC1|F9XAC1_ZYMTI	sp|Q08199|SIL1_YEAST	34.146	41	27	0	62	102	40	80	0.26	31.6
tr|F9XIF1|F9XIF1_ZYMTI	sp|P53266|SHY1_YEAST	31.034	58	36	1	94	147	130	187	0.26	31.6
tr|F9XRR2|F9XRR2_ZYMTI	sp|P40395|RIC1_YEAST	34.615	52	32	1	188	237	745	796	0.26	31.6
tr|F9XNN5|F9XNN5_ZYMTI	sp|P41735|COQ7_YEAST	32.692	52	35	0	66	117	171	222	0.26	31.2
tr|A9Y5I5|A9Y5I5_ZYMTI	sp|P36164|TVP38_YEAST	22.414	116	78	5	1	115	72	176	0.26	30.8
tr|F9X2C4|F9X2C4_ZYMTI	sp|P28004|PRP45_YEAST	27.619	105	61	5	142	245	235	325	0.26	30.8
tr|F9X4Z9|F9X4Z9_ZYMTI	sp|P40564|DJP1_YEAST	48.571	35	17	1	46	79	39	73	0.26	30.8
tr|F9X6K5|F9X6K5_ZYMTI	sp|P37291|GLYC_YEAST	23.232	99	61	2	74	172	39	122	0.26	30.8
tr|F9WZK6|F9WZK6_ZYMTI	sp|P38305|AIM4_YEAST	34.286	70	43	2	132	200	22	89	0.26	30.4
tr|F9XAD7|F9XAD7_ZYMTI	sp|Q7LHG5|YI31B_YEAST	30.435	46	32	0	128	173	495	540	0.26	30.4
tr|F9XD58|F9XD58_ZYMTI	sp|Q02959|HOS3_YEAST	29.348	92	52	4	28	109	219	307	0.26	30.4
tr|F9XQW1|F9XQW1_ZYMTI	sp|P33412|ECT1_YEAST	28	50	36	0	30	79	115	164	0.26	30.4
tr|F9WWC9|F9WWC9_ZYMTI	sp|Q06833|YP091_YEAST	31.915	94	53	4	100	186	652	741	0.26	30
tr|F9WWL8|F9WWL8_ZYMTI	sp|P33304|AFR1_YEAST	24.242	66	50	0	42	107	455	520	0.26	30
tr|F9X1Y7|F9X1Y7_ZYMTI	sp|Q03218|MMT1_YEAST	38.462	39	24	0	11	49	389	427	0.26	30
tr|F9XFV4|F9XFV4_ZYMTI	sp|O13553|YL317_YEAST	22.628	137	79	5	85	216	17	131	0.26	30
tr|F9XPT6|F9XPT6_ZYMTI	sp|P53739|FPK1_YEAST	25.203	123	83	2	44	166	3	116	0.26	30
tr|F9XEP3|F9XEP3_ZYMTI	sp|P40438|VTH1_YEAST	24.444	135	89	3	26	156	1418	1543	0.26	29.3
tr|F9XIP4|F9XIP4_ZYMTI	sp|P40260|MEP1_YEAST	31.646	79	46	3	41	113	226	302	0.26	29.3
tr|F9XIT9|F9XIT9_ZYMTI	sp|P50101|UBP15_YEAST	34.783	46	28	1	15	60	1173	1216	0.26	29.3
tr|F9WZZ3|F9WZZ3_ZYMTI	sp|P07264|LEUC_YEAST	40	35	21	0	69	103	527	561	0.26	28.9
tr|F9X0Q4|F9X0Q4_ZYMTI	sp|Q3E739|YI021_YEAST	34.615	52	31	1	141	189	11	62	0.26	28.9
tr|F9XF85|F9XF85_ZYMTI	sp|P47169|MET5_YEAST	30.612	49	31	1	14	62	365	410	0.26	28.9
tr|F9X0L8|F9X0L8_ZYMTI	sp|P32794|AFG2_YEAST	34.426	61	28	2	72	120	668	728	0.26	28.5
tr|F9XLS1|F9XLS1_ZYMTI	sp|P25339|PUF4_YEAST	37.037	54	31	2	47	99	615	666	0.26	28.5
tr|F9XC06|F9XC06_ZYMTI	sp|Q01722|GCR2_YEAST	32.609	46	28	1	11	56	454	496	0.26	27.3
tr|F9XJU2|F9XJU2_ZYMTI	sp|Q12257|YD177_YEAST	30.952	42	27	1	8	49	129	168	0.26	27.3
tr|F9X225|F9X225_ZYMTI	sp|P38737|ECM29_YEAST	38.095	42	20	1	20	55	977	1018	0.26	26.6
tr|F9X6Y5|F9X6Y5_ZYMTI	sp|P32361|IRE1_YEAST	24.167	120	77	4	120	234	859	969	0.27	32.3
tr|F9XDI4|F9XDI4_ZYMTI	sp|P32074|COPG_YEAST	26.761	142	86	6	314	440	328	466	0.27	32.3
tr|F9XHD6|F9XHD6_ZYMTI	sp|Q06412|TUS1_YEAST	28	75	46	2	408	475	1060	1133	0.27	32.3
tr|F9WZZ8|F9WZZ8_ZYMTI	sp|P53971|FAP1_YEAST	26.214	103	66	4	417	517	116	210	0.27	32
tr|F9X0Q2|F9X0Q2_ZYMTI	sp|P39735|SAW1_YEAST	33.803	71	33	3	26	84	81	149	0.27	32
tr|F9WZ70|F9WZ70_ZYMTI	sp|P53747|YN8Z_YEAST	31.884	69	42	1	453	516	137	205	0.27	31.6
tr|F9X687|F9X687_ZYMTI	sp|P50090|KEL2_YEAST	31.667	60	34	3	119	175	809	864	0.27	31.6
tr|F9X6M6|F9X6M6_ZYMTI	sp|Q06051|YL400_YEAST	35.849	53	29	2	95	146	104	152	0.27	31.6
tr|F9XL25|F9XL25_ZYMTI	sp|O13527|YA11B_YEAST	27.119	59	43	0	97	155	275	333	0.27	31.6
tr|F9XQJ0|F9XQJ0_ZYMTI	sp|P32568|SNQ2_YEAST	33.333	60	40	0	224	283	43	102	0.27	31.6
tr|F9X412|F9X412_ZYMTI	sp|P40169|YNT4_YEAST	33.333	42	25	1	312	353	69	107	0.27	31.2
tr|F9WWY1|F9WWY1_ZYMTI	sp|P38198|STU1_YEAST	21.978	91	65	2	33	123	638	722	0.27	30.8
tr|F9X0D9|F9X0D9_ZYMTI	sp|P38867|YHX7_YEAST	30.556	36	25	0	140	175	12	47	0.27	30.8
tr|F9X4P6|F9X4P6_ZYMTI	sp|P30605|ITR1_YEAST	34.375	64	40	1	125	186	115	178	0.27	30.8
tr|F9X6F3|F9X6F3_ZYMTI	sp|P46987|YJS1_YEAST	23.81	63	48	0	3	65	467	529	0.27	30.8
tr|F9X7D1|F9X7D1_ZYMTI	sp|Q12096|GNT1_YEAST	36.111	36	23	0	136	171	176	211	0.27	30.8
tr|F9X7D5|F9X7D5_ZYMTI	sp|P54861|DNM1_YEAST	44.118	34	18	1	160	193	633	665	0.27	30.8
tr|F9XHD8|F9XHD8_ZYMTI	sp|P32776|TFB1_YEAST	24.211	95	68	1	79	173	486	576	0.27	30.8
tr|F9XHG0|F9XHG0_ZYMTI	sp|P14284|DPOZ_YEAST	38.596	57	24	3	8	53	1275	1331	0.27	30.8
tr|F9XBY3|F9XBY3_ZYMTI	sp|Q08920|NCBP2_YEAST	33.333	51	31	1	261	308	8	58	0.27	30.4
tr|F9XRN3|F9XRN3_ZYMTI	sp|P33332|SEC3_YEAST	25.455	55	41	0	198	252	355	409	0.27	30.4
tr|F9WZ27|F9WZ27_ZYMTI	sp|P53881|RM22_YEAST	37.879	66	34	1	173	231	149	214	0.27	30
tr|F9XNE2|F9XNE2_ZYMTI	sp|P43579|IES1_YEAST	27.027	74	54	0	66	139	516	589	0.27	30
tr|F9X4F2|F9X4F2_ZYMTI	sp|Q12354|APTH1_YEAST	51.429	35	11	2	121	154	111	140	0.27	29.6
tr|F9X388|F9X388_ZYMTI	sp|Q12408|NPC2_YEAST	29.825	57	34	2	140	190	44	100	0.27	29.3
tr|F9X8Z2|F9X8Z2_ZYMTI	sp|P34248|YKK0_YEAST	34.884	43	28	0	58	100	97	139	0.27	28.9
tr|F9X3A3|F9X3A3_ZYMTI	sp|P15315|CUP2_YEAST	30	80	54	2	3	82	75	152	0.27	28.5
tr|F9X6M5|F9X6M5_ZYMTI	sp|P15202|CATA_YEAST	24.39	82	37	2	36	92	205	286	0.27	28.5
tr|F9X984|F9X984_ZYMTI	sp|Q08622|GEP3_YEAST	28.916	83	50	4	13	92	151	227	0.27	28.5
tr|F9WYC7|F9WYC7_ZYMTI	sp|P38123|SWD3_YEAST	37.5	48	21	2	15	53	253	300	0.27	28.1
tr|F9XD38|F9XD38_ZYMTI	sp|P38968|SEC31_YEAST	29.63	54	28	2	18	61	804	857	0.27	27.7
tr|F9WWG6|F9WWG6_ZYMTI	sp|P43597|YFI6_YEAST	38.71	31	19	0	26	56	742	772	0.27	27.3
tr|F9WZI6|F9WZI6_ZYMTI	sp|P00560|PGK_YEAST	35	40	23	1	33	69	230	269	0.27	26.9
tr|F9XSB9|F9XSB9_ZYMTI	sp|P32775|GLGB_YEAST	42.857	42	22	2	32	71	90	131	0.27	26.6
tr|F9WY87|F9WY87_ZYMTI	sp|Q08347|BDS1_YEAST	44.828	29	15	1	21	49	42	69	0.27	26.2
tr|F9XPA0|F9XPA0_ZYMTI	sp|P38742|NPR3_YEAST	52.632	19	9	0	37	55	712	730	0.27	26.2
tr|F9WYK2|F9WYK2_ZYMTI	sp|P53135|SLD3_YEAST	45.714	35	16	1	236	270	157	188	0.28	32.7
tr|F9X7Y2|F9X7Y2_ZYMTI	sp|P25386|USO1_YEAST	27.841	176	109	5	367	535	1100	1264	0.28	32.7
tr|F9X133|F9X133_ZYMTI	sp|Q02733|IRC15_YEAST	35.714	56	32	2	41	96	19	70	0.28	32
tr|F9X227|F9X227_ZYMTI	sp|P53249|YG2G_YEAST	32.432	74	44	2	148	216	41	113	0.28	32
tr|F9XHN4|F9XHN4_ZYMTI	sp|Q08119|ESC8_YEAST	21.302	169	102	5	47	184	156	324	0.28	32
tr|F9X3L9|F9X3L9_ZYMTI	sp|P04147|PABP_YEAST	43.396	53	29	1	391	442	438	490	0.28	31.6
tr|F9XER2|F9XER2_ZYMTI	sp|P47047|MTR4_YEAST	30.682	88	58	2	292	378	569	654	0.28	31.6
tr|F9XG99|F9XG99_ZYMTI	sp|P25847|MSH2_YEAST	40	40	24	0	79	118	411	450	0.28	31.2
tr|F9WYR7|F9WYR7_ZYMTI	sp|P38074|HMT1_YEAST	44.118	34	18	1	95	128	60	92	0.28	30.8
tr|F9X0Z9|F9X0Z9_ZYMTI	sp|P00817|IPYR_YEAST	30.612	49	30	1	170	218	160	204	0.28	30.8
tr|F9XB14|F9XB14_ZYMTI	sp|Q04712|RRN11_YEAST	29.032	62	38	2	84	145	203	258	0.28	30.8
tr|F9XLD2|F9XLD2_ZYMTI	sp|Q12222|YGK3_YEAST	25.714	105	62	5	145	241	103	199	0.28	30.8
tr|F9XQI8|F9XQI8_ZYMTI	sp|P38242|ALG14_YEAST	30.645	62	32	3	306	364	65	118	0.28	30.8
tr|F9X4W7|F9X4W7_ZYMTI	sp|P53886|APC1_YEAST	28.916	83	55	2	29	107	1383	1465	0.28	30
tr|F9X700|F9X700_ZYMTI	sp|Q12019|MDN1_YEAST	32.468	77	30	3	114	190	4319	4373	0.28	30
tr|F9XBI7|F9XBI7_ZYMTI	sp|P23201|SPA2_YEAST	32.075	53	35	1	6	57	118	170	0.28	30
tr|F9XGP4|F9XGP4_ZYMTI	sp|P35169|TOR1_YEAST	38.71	31	19	0	22	52	2078	2108	0.28	30
tr|F9XI74|F9XI74_ZYMTI	sp|P40078|NSA2_YEAST	28.169	71	45	2	133	203	109	173	0.28	30
tr|F9XS36|F9XS36_ZYMTI	sp|Q08683|APC5_YEAST	35.849	53	33	1	94	145	211	263	0.28	30
tr|F9XCY9|F9XCY9_ZYMTI	sp|Q12369|SFI1_YEAST	29.268	82	50	3	59	132	812	893	0.28	29.6
tr|F9XFG8|F9XFG8_ZYMTI	sp|P08417|FUMH_YEAST	24.49	147	99	6	39	180	340	479	0.28	29.6
tr|F9XNU3|F9XNU3_ZYMTI	sp|Q08484|GYP1_YEAST	38.298	47	25	2	106	152	512	554	0.28	29.6
tr|F9X1S0|F9X1S0_ZYMTI	sp|P25386|USO1_YEAST	20.43	93	74	0	34	126	1323	1415	0.28	29.3
tr|F9X6R7|F9X6R7_ZYMTI	sp|P33775|PMT1_YEAST	35.294	34	22	0	52	85	555	588	0.28	29.3
tr|F9XKQ9|F9XKQ9_ZYMTI	sp|Q08683|APC5_YEAST	28.571	63	40	1	43	105	226	283	0.28	29.3
tr|F9XJS5|F9XJS5_ZYMTI	sp|P38749|YAP3_YEAST	28.814	59	34	1	76	134	170	220	0.28	28.9
tr|F9X5T9|F9X5T9_ZYMTI	sp|P10355|PT122_YEAST	23.529	68	39	1	59	126	150	204	0.28	28.5
tr|F9X6H7|F9X6H7_ZYMTI	sp|P18634|ART10_YEAST	39.535	43	14	2	8	50	120	150	0.28	28.1
tr|F9XNU1|F9XNU1_ZYMTI	sp|P40100|PUG1_YEAST	30	50	35	0	12	61	115	164	0.28	27.7
tr|F9XGF9|F9XGF9_ZYMTI	sp|P37297|STT4_YEAST	32.184	87	49	4	1	80	62	145	0.29	33.9
tr|F9XR45|F9XR45_ZYMTI	sp|P06775|HIP1_YEAST	36.364	55	29	2	1206	1254	47	101	0.29	33.5
tr|F9X493|F9X493_ZYMTI	sp|P38826|ORC6_YEAST	24.419	172	101	4	722	874	145	306	0.29	32.7
tr|F9WXJ6|F9WXJ6_ZYMTI	sp|P41696|AZF1_YEAST	27.419	62	39	2	116	171	623	684	0.29	32.3
tr|F9X711|F9X711_ZYMTI	sp|P38854|TDA11_YEAST	25	108	80	1	42	148	121	228	0.29	32.3
tr|F9XEZ8|F9XEZ8_ZYMTI	sp|P13433|RPOM_YEAST	26.042	96	68	3	316	410	352	445	0.29	32
tr|F9XFI3|F9XFI3_ZYMTI	sp|P09624|DLDH_YEAST	30	60	42	0	4	63	14	73	0.29	32
tr|F9XM51|F9XM51_ZYMTI	sp|P07884|MOD5_YEAST	23.077	91	64	2	449	539	77	161	0.29	32
tr|F9WZG0|F9WZG0_ZYMTI	sp|P32657|CHD1_YEAST	25.455	55	41	0	78	132	1358	1412	0.29	31.6
tr|F9X0Q3|F9X0Q3_ZYMTI	sp|P06704|CDC31_YEAST	32.692	52	30	1	470	521	96	142	0.29	31.6
tr|F9WYV3|F9WYV3_ZYMTI	sp|P53973|HDA1_YEAST	30.645	62	40	1	178	236	107	168	0.29	31.2
tr|F9WWH3|F9WWH3_ZYMTI	sp|P38167|ECM21_YEAST	45.455	44	21	2	221	261	17	60	0.29	30.8
tr|F9XLD1|F9XLD1_ZYMTI	sp|Q12280|IQG1_YEAST	25.564	133	86	4	131	256	499	625	0.29	30.8
tr|F9XQZ9|F9XQZ9_ZYMTI	sp|Q07800|PSR1_YEAST	29.167	48	28	1	160	201	319	366	0.29	30.8
tr|F9WWQ8|F9WWQ8_ZYMTI	sp|P07273|TFS2_YEAST	25	64	46	2	13	75	24	86	0.29	30.4
tr|F9WZQ4|F9WZQ4_ZYMTI	sp|P25302|SWI4_YEAST	25.974	77	52	2	12	84	831	906	0.29	30.4
tr|F9XNY9|F9XNY9_ZYMTI	sp|P40093|YEY6_YEAST	27.869	61	41	1	50	107	20	80	0.29	30.4
tr|F9X4X5|F9X4X5_ZYMTI	sp|Q12342|LDB17_YEAST	28.571	49	35	0	32	80	173	221	0.29	30
tr|F9XRN4|F9XRN4_ZYMTI	sp|P42836|PFA3_YEAST	28.205	78	52	3	8	82	195	271	0.29	29.6
tr|F9XHW0|F9XHW0_ZYMTI	sp|P47136|BUD4_YEAST	29.114	79	51	2	50	128	443	516	0.29	29.3
tr|F9XRM9|F9XRM9_ZYMTI	sp|P41318|LST8_YEAST	22.368	76	51	2	29	98	68	141	0.29	29.3
tr|F9X4G5|F9X4G5_ZYMTI	sp|P25569|GID7_YEAST	32.727	55	31	2	5	54	290	343	0.29	28.9
tr|F9X8A2|F9X8A2_ZYMTI	sp|P41810|COPB_YEAST	36.364	44	21	1	24	60	256	299	0.29	28.9
tr|F9X921|F9X921_ZYMTI	sp|O14464|RTC6_YEAST	68.75	16	5	0	81	96	54	69	0.29	28.9
tr|F9XS97|F9XS97_ZYMTI	sp|Q03935|YAP6_YEAST	30.612	49	34	0	56	104	282	330	0.29	28.5
tr|F9X4I1|F9X4I1_ZYMTI	sp|P40081|MGDP1_YEAST	24	75	57	0	44	118	54	128	0.29	28.1
tr|F9X759|F9X759_ZYMTI	sp|Q04116|YHP1_YEAST	24.444	45	34	0	6	50	278	322	0.29	28.1
tr|F9X1C4|F9X1C4_ZYMTI	sp|P53914|NAT10_YEAST	26.786	56	41	0	26	81	42	97	0.29	27.7
tr|F9XM49|F9XM49_ZYMTI	sp|P25719|CYPC_YEAST	56.25	16	7	0	1	16	1	16	0.29	27.7
tr|F9XHC8|F9XHC8_ZYMTI	sp|Q00416|SEN1_YEAST	29.31	58	38	2	9	63	1854	1911	0.29	27.3
tr|F9XR14|F9XR14_ZYMTI	sp|P47988|TEA1_YEAST	35.135	37	14	2	37	63	53	89	0.29	26.6
tr|F9XEP4|F9XEP4_ZYMTI	sp|P39928|SLN1_YEAST	32.653	49	25	2	3	43	1152	1200	0.29	26.2
tr|F9XDH1|F9XDH1_ZYMTI	sp|P17064|FCY2_YEAST	30.986	71	41	3	941	1003	11	81	0.3	33.5
tr|F9XKG9|F9XKG9_ZYMTI	sp|P32874|HFA1_YEAST	28.289	152	84	6	282	417	754	896	0.3	32.7
tr|F9WWS8|F9WWS8_ZYMTI	sp|Q06152|YL271_YEAST	30.769	52	36	0	457	508	216	267	0.3	32
tr|F9X5L8|F9X5L8_ZYMTI	sp|Q00955|ACAC_YEAST	22.963	270	156	11	216	443	1725	1984	0.3	32
tr|F9X6M0|F9X6M0_ZYMTI	sp|P32832|RSC7_YEAST	39.535	43	19	2	88	126	318	357	0.3	32
tr|F9X8F9|F9X8F9_ZYMTI	sp|P53756|PDR18_YEAST	29.688	64	36	1	51	114	427	481	0.3	32
tr|F9XG42|F9XG42_ZYMTI	sp|P40340|TBP7_YEAST	38.983	59	32	1	51	105	270	328	0.3	32
tr|F9WYA1|F9WYA1_ZYMTI	sp|P52960|PIP2_YEAST	35.556	45	24	1	285	329	19	58	0.3	31.6
tr|F9XCP7|F9XCP7_ZYMTI	sp|P40053|AIM9_YEAST	29.07	86	52	4	308	388	374	455	0.3	31.6
tr|F9XK16|F9XK16_ZYMTI	sp|Q02783|LPE10_YEAST	21.642	134	77	4	227	360	213	318	0.3	31.6
tr|F9XMQ5|F9XMQ5_ZYMTI	sp|Q03308|VPS16_YEAST	25.581	86	61	3	9	91	685	770	0.3	31.6
tr|F9X848|F9X848_ZYMTI	sp|P48562|CLA4_YEAST	28.846	104	61	3	141	232	439	541	0.3	31.2
tr|F9X8S4|F9X8S4_ZYMTI	sp|Q12172|YRR1_YEAST	26.374	91	61	2	145	235	629	713	0.3	31.2
tr|F9XHV3|F9XHV3_ZYMTI	sp|Q08760|RAX1_YEAST	32	50	28	1	141	184	124	173	0.3	31.2
tr|F9XKZ9|F9XKZ9_ZYMTI	sp|P38631|FKS1_YEAST	37.288	59	16	3	335	372	8	66	0.3	31.2
tr|F9XNB1|F9XNB1_ZYMTI	sp|P28006|GAC1_YEAST	31.633	98	52	4	113	200	579	671	0.3	31.2
tr|F9XPR2|F9XPR2_ZYMTI	sp|Q03690|CLU_YEAST	31.429	70	45	2	61	128	730	798	0.3	31.2
tr|F9WXJ4|F9WXJ4_ZYMTI	sp|P48558|BXI1_YEAST	31.667	60	32	2	284	341	239	291	0.3	30.8
tr|F9X5Q1|F9X5Q1_ZYMTI	sp|P36146|LAS1_YEAST	28.037	107	72	3	215	319	298	401	0.3	30.8
tr|F9XC49|F9XC49_ZYMTI	sp|P16151|ERD1_YEAST	23.894	113	84	2	73	184	64	175	0.3	30.8
tr|F9XEN2|F9XEN2_ZYMTI	sp|P41338|THIL_YEAST	25.61	82	55	2	121	202	108	183	0.3	30.8
tr|F9XHL1|F9XHL1_ZYMTI	sp|P27692|SPT5_YEAST	32.609	46	30	1	233	278	990	1034	0.3	30.8
tr|F9XNF8|F9XNF8_ZYMTI	sp|P43591|YFH7_YEAST	33.333	30	20	0	24	53	24	53	0.3	30
tr|F9XNZ4|F9XNZ4_ZYMTI	sp|Q04675|SEN15_YEAST	23.469	98	66	3	206	303	9	97	0.3	30
tr|F9X8X6|F9X8X6_ZYMTI	sp|Q03308|VPS16_YEAST	37.313	67	39	2	78	142	313	378	0.3	29.6
tr|F9X7T9|F9X7T9_ZYMTI	sp|Q03770|SSY1_YEAST	22.523	111	69	5	29	135	97	194	0.3	29.3
tr|F9XKM8|F9XKM8_ZYMTI	sp|P22216|RAD53_YEAST	37.838	37	23	0	78	114	261	297	0.3	29.3
tr|F9WW79|F9WW79_ZYMTI	sp|Q12515|PAR32_YEAST	26.316	76	45	3	47	111	6	81	0.3	28.9
tr|F9XS94|F9XS94_ZYMTI	sp|Q04081|LCMT1_YEAST	25.882	85	54	3	2	81	44	124	0.3	28.9
tr|F9XPG0|F9XPG0_ZYMTI	tr|A0A1S0SZP5|A0A1S0SZP5_YEAST	47.826	23	12	0	161	183	84	106	0.3	28.5
tr|F9XPC1|F9XPC1_ZYMTI	sp|P43557|FMP32_YEAST	38.71	31	19	0	6	36	60	90	0.3	28.1
tr|F9XQR0|F9XQR0_ZYMTI	sp|Q00955|ACAC_YEAST	32.558	43	24	2	50	92	1483	1520	0.3	27.7
tr|F9XFG9|F9XFG9_ZYMTI	sp|Q03935|YAP6_YEAST	26.316	95	64	2	907	995	278	372	0.31	33.1
tr|F9X9A1|F9X9A1_ZYMTI	sp|P40498|UTP25_YEAST	36	75	44	3	994	1064	8	82	0.31	32.7
tr|F9XPU6|F9XPU6_ZYMTI	sp|P32657|CHD1_YEAST	26.061	165	104	6	170	329	1005	1156	0.31	32.3
tr|F9XGK0|F9XGK0_ZYMTI	sp|Q12019|MDN1_YEAST	28.814	59	38	1	41	95	4230	4288	0.31	32
tr|F9XRM1|F9XRM1_ZYMTI	sp|P35207|SKI2_YEAST	43.636	55	22	3	357	411	553	598	0.31	31.6
tr|F9X1Y3|F9X1Y3_ZYMTI	sp|P32333|MOT1_YEAST	25.253	99	66	2	42	132	1086	1184	0.31	31.2
tr|F9X820|F9X820_ZYMTI	sp|P53949|OCA2_YEAST	25.581	129	75	4	207	329	13	126	0.31	31.2
tr|F9XJU6|F9XJU6_ZYMTI	sp|P40061|TSC11_YEAST	27.941	68	49	0	67	134	29	96	0.31	31.2
tr|F9XQT2|F9XQT2_ZYMTI	sp|P34111|TFC3_YEAST	26.733	101	65	3	122	219	618	712	0.31	31.2
tr|F9X2Q5|F9X2Q5_ZYMTI	sp|Q08645|FOLE_YEAST	29.688	64	34	3	270	322	158	221	0.31	30.8
tr|F9X4L5|F9X4L5_ZYMTI	sp|P38157|MAL33_YEAST	36.111	36	23	0	275	310	2	37	0.31	30.8
tr|F9XGR9|F9XGR9_ZYMTI	sp|P34077|NIC96_YEAST	22.973	74	55	1	138	209	294	367	0.31	30.8
tr|F9XRM7|F9XRM7_ZYMTI	sp|P36160|RPF2_YEAST	55.556	27	12	0	370	396	303	329	0.31	30.8
tr|F9WZC0|F9WZC0_ZYMTI	sp|P38709|UGPA2_YEAST	45.161	31	10	2	231	261	185	208	0.31	30.4
tr|F9XF39|F9XF39_ZYMTI	sp|P22515|UBA1_YEAST	44	25	14	0	131	155	533	557	0.31	30.4
tr|F9XQE9|F9XQE9_ZYMTI	sp|P35207|SKI2_YEAST	39.474	38	23	0	159	196	553	590	0.31	30
tr|F9XR93|F9XR93_ZYMTI	sp|P10834|PET54_YEAST	24.638	69	50	2	94	160	8	76	0.31	29.6
tr|F9X763|F9X763_ZYMTI	sp|P38818|CTM1_YEAST	24.138	116	71	4	18	119	164	276	0.31	29.3
tr|F9X0M8|F9X0M8_ZYMTI	sp|P33304|AFR1_YEAST	51.724	29	10	2	101	125	176	204	0.31	28.9
tr|F9XR60|F9XR60_ZYMTI	sp|Q04585|YDR09_YEAST	33.333	57	31	3	17	73	385	434	0.31	28.9
tr|F9XIQ7|F9XIQ7_ZYMTI	sp|P34087|RPB7_YEAST	37.5	32	20	0	13	44	135	166	0.31	28.1
tr|F9XRS8|F9XRS8_ZYMTI	sp|O94084|OPI9_YEAST	35.417	48	29	2	13	60	179	224	0.31	28.1
tr|F9X2U4|F9X2U4_ZYMTI	sp|P08593|MSS18_YEAST	32.143	28	19	0	35	62	215	242	0.31	27.7
tr|F9X3C6|F9X3C6_ZYMTI	sp|Q99252|ECM3_YEAST	26.389	72	43	3	10	73	143	212	0.31	27.7
tr|F9XPD4|F9XPD4_ZYMTI	sp|Q06104|YPR09_YEAST	23.529	51	39	0	19	69	175	225	0.31	27.7
tr|F9XBL7|F9XBL7_ZYMTI	sp|P13574|STE12_YEAST	41.176	34	19	1	56	89	568	600	0.31	27.3
tr|F9X6C6|F9X6C6_ZYMTI	sp|P53104|ATG1_YEAST	43.75	32	14	1	8	35	553	584	0.31	26.6
tr|F9XQT0|F9XQT0_ZYMTI	sp|P20449|DBP5_YEAST	23.333	60	45	1	7	65	131	190	0.31	26.6
tr|F9X0N5|F9X0N5_ZYMTI	sp|P38861|NMD3_YEAST	27.907	43	31	0	8	50	13	55	0.31	25.8
tr|F9X5D1|F9X5D1_ZYMTI	sp|P53107|YRB30_YEAST	37.209	43	19	2	13	53	129	165	0.31	25.8
tr|F9XLT2|F9XLT2_ZYMTI	sp|P32522|PT309_YEAST	44	25	12	1	6	30	269	291	0.31	25.8
tr|F9X8R7|F9X8R7_ZYMTI	sp|Q12019|MDN1_YEAST	21.111	180	123	4	1105	1265	4322	4501	0.32	33.5
tr|F9X2G5|F9X2G5_ZYMTI	sp|P32319|VPS10_YEAST	26.549	113	78	2	569	676	1162	1274	0.32	33.1
tr|F9XNZ9|F9XNZ9_ZYMTI	sp|P32849|RAD5_YEAST	23.448	145	86	6	568	696	884	1019	0.32	33.1
tr|F9WXZ2|F9WXZ2_ZYMTI	sp|P39928|SLN1_YEAST	26.027	146	88	5	383	522	567	698	0.32	32.7
tr|F9X3C2|F9X3C2_ZYMTI	sp|P12753|RAD50_YEAST	31.325	83	47	3	39	119	936	1010	0.32	32.7
tr|F9WWF5|F9WWF5_ZYMTI	sp|P38336|POP4_YEAST	25.532	94	61	2	154	244	118	205	0.32	32.3
tr|F9WXH1|F9WXH1_ZYMTI	sp|P38634|SIC1_YEAST	23.881	134	88	4	28	160	7	127	0.32	32.3
tr|F9XRH3|F9XRH3_ZYMTI	sp|P07272|PPR1_YEAST	26.786	168	103	7	588	750	725	877	0.32	32.3
tr|F9XAZ3|F9XAZ3_ZYMTI	sp|Q04636|POB3_YEAST	33.871	62	36	1	392	448	450	511	0.32	31.6
tr|F9XB90|F9XB90_ZYMTI	sp|Q08299|ENB1_YEAST	38.298	47	26	1	117	163	122	165	0.32	31.6
tr|F9XJE0|F9XJE0_ZYMTI	sp|P53312|SUCB_YEAST	23.171	246	129	10	206	449	218	405	0.32	31.6
tr|F9XS59|F9XS59_ZYMTI	sp|Q12060|HFI1_YEAST	32.955	88	51	5	359	440	397	482	0.32	31.6
tr|F9X6E2|F9X6E2_ZYMTI	sp|Q03941|CAB5_YEAST	38.889	36	20	1	416	449	105	140	0.32	31.2
tr|F9X8E2|F9X8E2_ZYMTI	sp|Q12427|STB3_YEAST	24.675	77	48	2	244	310	374	450	0.32	31.2
tr|F9XFH3|F9XFH3_ZYMTI	sp|P32368|SAC1_YEAST	32.609	46	31	0	150	195	55	100	0.32	31.2
tr|F9XHB2|F9XHB2_ZYMTI	sp|P06106|CYSD_YEAST	32	50	33	1	427	476	374	422	0.32	31.2
tr|F9WWM3|F9WWM3_ZYMTI	sp|Q04418|RBA50_YEAST	43.243	37	19	1	4	40	12	46	0.32	30.8
tr|F9WY30|F9WY30_ZYMTI	sp|P40351|ALG8_YEAST	24.615	65	49	0	103	167	53	117	0.32	30.8
tr|F9X0U7|F9X0U7_ZYMTI	sp|P35844|KES1_YEAST	34.884	43	28	0	99	141	257	299	0.32	30.8
tr|F9XHD5|F9XHD5_ZYMTI	sp|Q03180|PIR3_YEAST	31.915	94	52	2	212	305	77	158	0.32	30.8
tr|F9X9C6|F9X9C6_ZYMTI	sp|P53616|SUN4_YEAST	30.508	59	34	2	45	96	252	310	0.32	30.4
tr|F9XCT6|F9XCT6_ZYMTI	sp|Q03818|ATG16_YEAST	32.609	46	31	0	159	204	11	56	0.32	30.4
tr|F9XIH2|F9XIH2_ZYMTI	sp|P30619|SEC1_YEAST	24.603	126	78	5	72	188	190	307	0.32	30.4
tr|F9XR95|F9XR95_ZYMTI	sp|P32855|SEC8_YEAST	25	108	66	3	66	173	128	220	0.32	30.4
tr|F9X6N7|F9X6N7_ZYMTI	sp|P24583|KPC1_YEAST	25	68	43	2	76	138	552	616	0.32	29.6
tr|F9X7E8|F9X7E8_ZYMTI	sp|Q12499|NOP58_YEAST	23.529	68	51	1	105	172	60	126	0.32	29.6
tr|F9XE31|F9XE31_ZYMTI	sp|Q99247|YO087_YEAST	40	50	23	2	37	84	667	711	0.32	29.6
tr|F9WYS2|F9WYS2_ZYMTI	sp|P36104|SWD2_YEAST	31.707	41	28	0	103	143	289	329	0.32	29.3
tr|F9XR30|F9XR30_ZYMTI	sp|P54854|HXT15_YEAST	33.333	45	27	1	8	52	265	306	0.32	29.3
tr|F9XRU6|F9XRU6_ZYMTI	sp|P25582|SPB1_YEAST	35.714	56	33	1	115	167	472	527	0.32	29.3
tr|F9XES3|F9XES3_ZYMTI	sp|Q02887|ATG21_YEAST	30	60	42	0	95	154	379	438	0.32	28.9
tr|F9XQQ7|F9XQQ7_ZYMTI	sp|P09880|TRNL_YEAST	39.535	43	25	1	1	43	617	658	0.32	28.9
tr|F9WZZ5|F9WZZ5_ZYMTI	sp|P47043|ZAP1_YEAST	36.111	36	22	1	12	46	813	848	0.32	28.5
tr|F9XKN7|F9XKN7_ZYMTI	sp|P04076|ARLY_YEAST	27.143	70	51	0	4	73	266	335	0.32	27.7
tr|F9X186|F9X186_ZYMTI	sp|P53234|YG21_YEAST	23.438	64	49	0	5	68	173	236	0.32	26.9
tr|F9XG19|F9XG19_ZYMTI	sp|P07248|ADR1_YEAST	39.13	23	14	0	25	47	102	124	0.32	25.4
tr|F9XAY5|F9XAY5_ZYMTI	sp|P04051|RPC1_YEAST	25.714	105	69	4	534	638	254	349	0.33	32.7
tr|F9XD13|F9XD13_ZYMTI	sp|Q07963|UBR2_YEAST	48.485	33	14	2	316	348	1673	1702	0.33	32
tr|F9X119|F9X119_ZYMTI	sp|P04801|SYTC_YEAST	25.676	74	51	2	140	213	302	371	0.33	31.6
tr|F9X3V1|F9X3V1_ZYMTI	sp|P53877|IPI3_YEAST	52.174	23	11	0	347	369	63	85	0.33	31.2
tr|F9XLC8|F9XLC8_ZYMTI	sp|P33753|TRM2_YEAST	34.091	44	28	1	103	145	493	536	0.33	31.2
tr|F9XQ95|F9XQ95_ZYMTI	sp|Q04182|PDR15_YEAST	50	20	10	0	251	270	822	841	0.33	31.2
tr|F9WYI0|F9WYI0_ZYMTI	sp|P32349|RPC3_YEAST	32.258	62	36	2	170	225	22	83	0.33	30.4
tr|F9X7C9|F9X7C9_ZYMTI	sp|P53960|YNE0_YEAST	27.619	105	62	4	129	228	275	370	0.33	30
tr|F9XB49|F9XB49_ZYMTI	sp|Q12259|YL108_YEAST	28.333	60	34	2	144	201	390	442	0.33	30
tr|F9XPU0|F9XPU0_ZYMTI	sp|Q03640|TCB3_YEAST	29.787	47	30	1	43	89	9	52	0.33	30
tr|F9XIB2|F9XIB2_ZYMTI	sp|P32628|RAD23_YEAST	31.818	44	30	0	87	130	21	64	0.33	29.6
tr|F9X116|F9X116_ZYMTI	sp|Q08692|OSW1_YEAST	28.947	38	27	0	134	171	105	142	0.33	29.3
tr|F9XFA5|F9XFA5_ZYMTI	sp|Q02872|YP108_YEAST	22.68	97	64	3	34	130	34	119	0.33	29.3
tr|F9XNB6|F9XNB6_ZYMTI	sp|P40568|DSN1_YEAST	27.059	85	53	2	3	80	157	239	0.33	29.3
tr|F9X5H3|F9X5H3_ZYMTI	sp|O13529|ECM12_YEAST	31.884	69	38	2	73	141	45	104	0.33	28.9
tr|F9XN39|F9XN39_ZYMTI	sp|P17157|PHO85_YEAST	32.558	43	29	0	12	54	91	133	0.33	28.9
tr|F9WZM8|F9WZM8_ZYMTI	sp|Q02890|PNG1_YEAST	28.169	71	46	2	17	82	26	96	0.33	28.5
tr|F9XC16|F9XC16_ZYMTI	sp|Q12311|NTO1_YEAST	33.333	42	28	0	81	122	253	294	0.33	28.1
tr|F9XC36|F9XC36_ZYMTI	sp|P38110|ATM_YEAST	39.286	28	17	0	27	54	1941	1968	0.33	27.7
tr|F9XRH8|F9XRH8_ZYMTI	sp|Q12743|DFM1_YEAST	32	50	31	1	57	106	261	307	0.33	27.7
tr|F9XM96|F9XM96_ZYMTI	sp|P53886|APC1_YEAST	34.043	47	30	1	105	150	86	132	0.34	33.9
tr|F9XGR4|F9XGR4_ZYMTI	sp|P51979|HFM1_YEAST	62.5	16	6	0	564	579	1039	1054	0.34	32.3
tr|F9WWT0|F9WWT0_ZYMTI	sp|P21192|ACE2_YEAST	35.385	65	30	4	194	256	610	664	0.34	32
tr|F9XGJ9|F9XGJ9_ZYMTI	sp|Q07938|MTAP_YEAST	25.397	126	75	5	188	296	45	168	0.34	32
tr|F9XFC5|F9XFC5_ZYMTI	sp|P15108|HSC82_YEAST	36.364	55	34	1	453	507	14	67	0.34	31.6
tr|F9X1E0|F9X1E0_ZYMTI	sp|P40056|GET2_YEAST	26.087	69	48	1	190	258	27	92	0.34	30.8
tr|F9X265|F9X265_ZYMTI	sp|P40051|ICP55_YEAST	32.609	46	23	1	103	140	114	159	0.34	30.8
tr|F9X6T4|F9X6T4_ZYMTI	sp|P53974|ARK1_YEAST	48.485	33	16	1	34	65	345	377	0.34	30.8
tr|F9XB46|F9XB46_ZYMTI	sp|Q12019|MDN1_YEAST	31.915	47	30	1	262	306	4297	4343	0.34	30.8
tr|F9XGW7|F9XGW7_ZYMTI	sp|P38072|SCO2_YEAST	37.931	58	27	2	279	327	109	166	0.34	30.8
tr|F9WZP0|F9WZP0_ZYMTI	sp|P23201|SPA2_YEAST	26.168	107	66	5	3	108	136	230	0.34	30.4
tr|F9XBH4|F9XBH4_ZYMTI	sp|Q12424|YD206_YEAST	24.837	153	92	5	105	257	318	447	0.34	30.4
tr|F9XJV1|F9XJV1_ZYMTI	sp|P0C2J7|YH41B_YEAST	29.762	84	47	4	51	126	233	312	0.34	30.4
tr|F9XL53|F9XL53_ZYMTI	sp|P40468|TAO3_YEAST	27.723	101	58	3	177	263	283	382	0.34	30.4
tr|F9WW76|F9WW76_ZYMTI	sp|P40363|SFGH_YEAST	29.63	54	33	1	49	97	127	180	0.34	30
tr|F9X251|F9X251_ZYMTI	sp|Q99222|AFI1_YEAST	31.343	67	34	3	30	92	110	168	0.34	30
tr|F9XRB9|F9XRB9_ZYMTI	sp|Q07959|IZH3_YEAST	24.444	90	59	1	168	248	287	376	0.34	30
tr|F9WYW7|F9WYW7_ZYMTI	sp|Q08968|FMP40_YEAST	24.51	102	67	3	6	98	302	402	0.34	29.6
tr|F9X0L1|F9X0L1_ZYMTI	sp|P40477|NU159_YEAST	31.429	70	41	2	69	132	561	629	0.34	29.3
tr|F9WX83|F9WX83_ZYMTI	sp|P06242|KIN28_YEAST	34.211	38	24	1	4	41	251	287	0.34	28.9
tr|F9XJ06|F9XJ06_ZYMTI	sp|Q01662|MAP1_YEAST	24.691	81	57	1	20	100	265	341	0.34	28.9
tr|F9XQQ2|F9XQQ2_ZYMTI	sp|P43600|YFJ0_YEAST	25	112	76	3	11	117	73	181	0.34	28.9
tr|F9X7W4|F9X7W4_ZYMTI	sp|P23624|SPO13_YEAST	26.733	101	54	6	9	89	62	162	0.34	28.1
tr|F9XLV4|F9XLV4_ZYMTI	sp|P37020|GEF1_YEAST	36.066	61	32	2	26	86	490	543	0.34	28.1
tr|F9X0N9|F9X0N9_ZYMTI	sp|Q12348|CSN10_YEAST	39.024	41	24	1	53	92	359	399	0.34	27.7
tr|F9X5U5|F9X5U5_ZYMTI	sp|P46985|MNN11_YEAST	46.429	28	14	1	64	91	334	360	0.34	27.7
tr|F9XRA0|F9XRA0_ZYMTI	sp|P47976|CTH1_YEAST	28.395	81	53	2	7	85	42	119	0.34	27.7
tr|F9XI67|F9XI67_ZYMTI	sp|P28817|HIBCH_YEAST	64.286	14	5	0	25	38	92	105	0.34	25.8
tr|F9XGI4|F9XGI4_ZYMTI	sp|P27637|BUD14_YEAST	40	25	15	0	9	33	547	571	0.34	25.4
tr|F9X1E8|F9X1E8_ZYMTI	sp|P40577|MND2_YEAST	33.333	42	28	0	304	345	320	361	0.35	32.7
tr|F9X5M9|F9X5M9_ZYMTI	sp|P32337|IMB3_YEAST	26.667	60	40	1	283	338	401	460	0.35	32
tr|F9X8L0|F9X8L0_ZYMTI	sp|Q99248|YO019_YEAST	32.727	55	33	1	302	356	28	78	0.35	32
tr|F9X5W3|F9X5W3_ZYMTI	sp|P32844|SEC6_YEAST	23.529	119	73	4	338	445	560	671	0.35	31.6
tr|F9X965|F9X965_ZYMTI	sp|P35169|TOR1_YEAST	24.138	87	65	1	148	234	2254	2339	0.35	31.6
tr|F9XC80|F9XC80_ZYMTI	sp|Q12152|YP150_YEAST	32.099	81	41	3	183	263	370	436	0.35	31.6
tr|F9XL23|F9XL23_ZYMTI	sp|P53759|DUS1_YEAST	28.302	106	58	4	411	513	294	384	0.35	31.6
tr|F9XQD7|F9XQD7_ZYMTI	sp|Q03290|TFB3_YEAST	27.397	146	87	6	199	334	148	284	0.35	31.6
tr|F9X046|F9X046_ZYMTI	sp|P38822|BZZ1_YEAST	24.074	162	104	6	118	270	102	253	0.35	30.8
tr|F9X7T1|F9X7T1_ZYMTI	sp|P53749|YN92_YEAST	24.074	108	58	3	70	177	397	480	0.35	30.8
tr|F9X8C9|F9X8C9_ZYMTI	sp|P47029|ALY2_YEAST	26.966	89	60	2	207	290	705	793	0.35	30.8
tr|F9XCT0|F9XCT0_ZYMTI	sp|P25846|MSH1_YEAST	27.928	111	74	5	100	204	358	468	0.35	30.8
tr|F9XBN8|F9XBN8_ZYMTI	sp|Q12149|RRP6_YEAST	40	35	21	0	92	126	617	651	0.35	30.4
tr|F9XMB9|F9XMB9_ZYMTI	sp|P40414|TPM2_YEAST	26.549	113	71	5	99	207	56	160	0.35	30.4
tr|F9X8B0|F9X8B0_ZYMTI	sp|P32489|MEI5_YEAST	21.831	142	103	4	101	239	43	179	0.35	30
tr|F9XJU5|F9XJU5_ZYMTI	sp|Q12675|ATC4_YEAST	24.638	69	52	0	122	190	724	792	0.35	30
tr|F9XDE2|F9XDE2_ZYMTI	sp|P40056|GET2_YEAST	40.541	37	22	0	128	164	89	125	0.35	28.9
tr|F9XP70|F9XP70_ZYMTI	sp|Q06350|CHI2_YEAST	29.63	54	34	1	95	148	149	198	0.35	28.9
tr|F9WXS3|F9WXS3_ZYMTI	sp|P01098|STF1_YEAST	35.417	48	27	1	244	291	30	73	0.35	28.5
tr|F9X6W1|F9X6W1_ZYMTI	sp|P38189|YBG2_YEAST	25.758	132	77	4	1	127	1	116	0.35	28.5
tr|F9XMD2|F9XMD2_ZYMTI	sp|P34248|YKK0_YEAST	30.357	56	37	1	32	85	393	448	0.35	28.5
tr|F9XS68|F9XS68_ZYMTI	sp|P15380|PUT4_YEAST	27.273	88	45	3	5	78	36	118	0.35	28.5
tr|F9XKU1|F9XKU1_ZYMTI	sp|P25270|MRM1_YEAST	40	40	23	1	57	95	354	393	0.35	28.1
tr|F9XJL1|F9XJL1_ZYMTI	sp|Q99271|NAH1_YEAST	50	28	14	0	6	33	408	435	0.35	27.7
tr|F9XPQ9|F9XPQ9_ZYMTI	sp|Q03455|MSC2_YEAST	29.73	37	25	1	33	69	664	699	0.35	27.3
tr|F9X364|F9X364_ZYMTI	sp|P35201|MIF2_YEAST	30.435	46	32	0	7	52	349	394	0.35	25.8
tr|F9XN54|F9XN54_ZYMTI	sp|P32319|VPS10_YEAST	31.915	47	30	1	6	52	1212	1256	0.35	25.8
tr|F9XBA2|F9XBA2_ZYMTI	sp|P27692|SPT5_YEAST	28.155	103	58	3	805	895	964	1062	0.36	32.7
tr|F9XEU6|F9XEU6_ZYMTI	sp|P36022|DYHC_YEAST	25.773	97	51	3	39	121	489	578	0.36	32.3
tr|F9X487|F9X487_ZYMTI	sp|Q12386|ARP8_YEAST	32.353	68	36	2	606	663	703	770	0.36	32
tr|F9X939|F9X939_ZYMTI	sp|P06102|NOT3_YEAST	37.931	29	18	0	304	332	25	53	0.36	31.6
tr|F9XKY8|F9XKY8_ZYMTI	sp|P33296|UBC6_YEAST	43.333	30	15	1	265	292	29	58	0.36	31.6
tr|F9XQ04|F9XQ04_ZYMTI	sp|Q08960|TYW1_YEAST	34.848	66	37	2	369	430	377	440	0.36	31.6
tr|F9X1M9|F9X1M9_ZYMTI	sp|Q99186|AP2M_YEAST	31.429	70	45	1	321	390	47	113	0.36	31.2
tr|F9XKM9|F9XKM9_ZYMTI	sp|Q08822|ETFD_YEAST	29.688	64	36	3	23	79	58	119	0.36	31.2
tr|F9X4H9|F9X4H9_ZYMTI	sp|P32790|SLA1_YEAST	30.12	83	51	3	147	224	583	663	0.36	30.8
tr|F9X9W8|F9X9W8_ZYMTI	sp|P23542|AATC_YEAST	29.897	97	57	4	26	119	167	255	0.36	30.8
tr|F9XQ35|F9XQ35_ZYMTI	tr|A0A1S0T056|A0A1S0T056_YEAST	29.268	41	29	0	446	486	2	42	0.36	30.8
tr|F9X391|F9X391_ZYMTI	sp|P22943|HSP12_YEAST	35	40	26	0	819	858	19	58	0.36	30.4
tr|F9X5U0|F9X5U0_ZYMTI	sp|P43565|RIM15_YEAST	50	24	12	0	75	98	857	880	0.36	30.4
tr|F9X9L7|F9X9L7_ZYMTI	sp|P40006|IRC22_YEAST	43.243	37	20	1	290	326	39	74	0.36	30.4
tr|F9XBN6|F9XBN6_ZYMTI	sp|Q08641|AB140_YEAST	45.833	24	13	0	50	73	428	451	0.36	30
tr|F9XKM4|F9XKM4_ZYMTI	sp|P32644|ECM32_YEAST	34.783	46	22	1	162	199	300	345	0.36	30
tr|F9XQF2|F9XQF2_ZYMTI	sp|P53835|PRM1_YEAST	30.769	65	41	1	162	222	100	164	0.36	30
tr|F9WWN7|F9WWN7_ZYMTI	sp|P34216|EDE1_YEAST	41.026	39	20	2	62	98	372	409	0.36	29.6
tr|F9X5Q2|F9X5Q2_ZYMTI	sp|Q03761|TAF12_YEAST	25	116	72	3	48	148	300	415	0.36	29.3
tr|F9XM25|F9XM25_ZYMTI	sp|Q12263|GIN4_YEAST	43.333	30	17	0	115	144	768	797	0.36	28.9
tr|F9XRJ3|F9XRJ3_ZYMTI	sp|Q03018|ESP1_YEAST	31.818	44	28	1	85	128	1277	1318	0.36	28.9
tr|F9X2E1|F9X2E1_ZYMTI	sp|P28006|GAC1_YEAST	28.049	82	57	2	38	118	688	768	0.36	28.5
tr|A9Y5I2|A9Y5I2_ZYMTI	sp|P38904|SPP41_YEAST	24.638	69	51	1	58	126	889	956	0.36	28.1
tr|F9WXI8|F9WXI8_ZYMTI	sp|P34219|TOD6_YEAST	35.294	51	28	1	11	61	75	120	0.36	28.1
tr|F9XGY9|F9XGY9_ZYMTI	sp|Q06336|GGA1_YEAST	38.095	42	25	1	16	56	107	148	0.36	27.7
tr|F9XJJ5|F9XJJ5_ZYMTI	sp|Q03433|VPS71_YEAST	25.301	83	57	2	8	86	91	172	0.36	27.7
tr|F9XEV7|F9XEV7_ZYMTI	sp|Q12028|AP1G1_YEAST	38.235	34	21	0	17	50	137	170	0.36	26.6
tr|F9X6T0|F9X6T0_ZYMTI	sp|P43583|BLM10_YEAST	39.024	41	24	1	17	57	116	155	0.37	33.9
tr|F9XQP2|F9XQP2_ZYMTI	sp|Q06683|IRC3_YEAST	27.193	114	67	2	317	430	129	226	0.37	33.9
tr|F9X6J5|F9X6J5_ZYMTI	sp|P39010|AKR1_YEAST	32.911	79	48	1	527	600	161	239	0.37	33.5
tr|F9XAC3|F9XAC3_ZYMTI	sp|Q04439|MYO5_YEAST	26.549	113	75	2	237	345	815	923	0.37	32
tr|F9XDQ3|F9XDQ3_ZYMTI	sp|P53946|ARP5_YEAST	29.688	128	74	4	518	641	290	405	0.37	32
tr|F9WZ00|F9WZ00_ZYMTI	sp|P25386|USO1_YEAST	22.36	161	115	4	87	241	957	1113	0.37	31.6
tr|F9XEL0|F9XEL0_ZYMTI	sp|P20437|CG11_YEAST	52.632	38	16	1	414	451	233	268	0.37	31.6
tr|F9WWU0|F9WWU0_ZYMTI	sp|P38886|RPN10_YEAST	27.407	135	78	5	352	477	57	180	0.37	31.2
tr|F9XGQ6|F9XGQ6_ZYMTI	sp|P32452|PHA2_YEAST	26.667	60	43	1	102	160	17	76	0.37	31.2
tr|F9WWQ6|F9WWQ6_ZYMTI	sp|P06839|RAD3_YEAST	27.692	65	37	2	195	249	312	376	0.37	30.8
tr|F9XB46|F9XB46_ZYMTI	sp|Q12019|MDN1_YEAST	24.359	78	42	1	262	322	4183	4260	0.37	30.8
tr|F9XEM7|F9XEM7_ZYMTI	sp|P38227|QDR3_YEAST	28.07	114	52	5	92	181	215	322	0.37	30.8
tr|F9XK84|F9XK84_ZYMTI	sp|P40467|ASG1_YEAST	34.483	58	37	1	50	107	541	597	0.37	30.8
tr|F9XN26|F9XN26_ZYMTI	sp|Q05497|YD338_YEAST	26.389	216	103	10	129	327	29	205	0.37	30.8
tr|F9XSB1|F9XSB1_ZYMTI	sp|P32330|DGR2_YEAST	25	156	91	7	23	159	43	191	0.37	30.8
tr|F9WX27|F9WX27_ZYMTI	sp|P46947|CWC26_YEAST	21.591	176	102	6	85	238	79	240	0.37	30.4
tr|F9XBJ9|F9XBJ9_ZYMTI	sp|P40028|YEN1_YEAST	46.429	28	15	0	180	207	357	384	0.37	30.4
tr|F9XDL0|F9XDL0_ZYMTI	sp|P46992|YJR1_YEAST	27.143	70	46	2	90	159	275	339	0.37	29.6
tr|F9X3E2|F9X3E2_ZYMTI	sp|O13522|YD396_YEAST	26.923	52	38	0	74	125	92	143	0.37	29.3
tr|F9XQM8|F9XQM8_ZYMTI	sp|P29311|BMH1_YEAST	24.731	93	58	3	75	163	22	106	0.37	29.3
tr|F9XR27|F9XR27_ZYMTI	sp|Q03714|USA1_YEAST	36	50	24	3	120	163	100	147	0.37	29.3
tr|F9X4J4|F9X4J4_ZYMTI	sp|P39734|HPH2_YEAST	30.556	72	48	1	98	167	115	186	0.37	28.9
tr|F9XB50|F9XB50_ZYMTI	sp|A0A023PZM3|YP050_YEAST	35	60	32	3	14	72	52	105	0.37	28.5
tr|F9XDJ5|F9XDJ5_ZYMTI	sp|P32581|IME2_YEAST	23.81	84	47	2	57	137	122	191	0.37	28.5
tr|F9XFM4|F9XFM4_ZYMTI	sp|Q07950|YEH2_YEAST	30.159	63	39	1	16	73	48	110	0.37	28.1
tr|F9XQN1|F9XQN1_ZYMTI	sp|P53303|ZPR1_YEAST	46.429	28	15	0	38	65	160	187	0.37	28.1
tr|F9XR32|F9XR32_ZYMTI	sp|P53327|SLH1_YEAST	29.167	72	47	2	55	123	488	558	0.37	28.1
tr|F9XK75|F9XK75_ZYMTI	sp|P00937|TRPG_YEAST	27.692	65	45	1	1	65	98	160	0.37	27.7
tr|F9X7X2|F9X7X2_ZYMTI	sp|P38164|SEA4_YEAST	40	30	17	1	18	47	913	941	0.37	26.9
tr|F9WZN0|F9WZN0_ZYMTI	sp|P53953|SFB2_YEAST	37.143	35	20	1	4	38	471	503	0.37	26.6
tr|F9XAC0|F9XAC0_ZYMTI	sp|P40506|PPCS_YEAST	29.825	57	32	1	2	58	19	67	0.37	26.6
tr|F9XGH7|F9XGH7_ZYMTI	sp|P53756|PDR18_YEAST	34.043	47	23	2	37	75	1259	1305	0.37	26.6
tr|F9XRI0|F9XRI0_ZYMTI	sp|P40959|MVP1_YEAST	36.17	47	28	2	24	70	153	197	0.37	26.6
tr|F9XBR4|F9XBR4_ZYMTI	sp|P32569|MED17_YEAST	33.333	33	22	0	25	57	134	166	0.37	25.8
tr|F9XGZ6|F9XGZ6_ZYMTI	sp|Q08448|YO059_YEAST	44.444	27	14	1	8	33	239	265	0.37	25.4
tr|F9XKH7|F9XKH7_ZYMTI	sp|P34230|PXA2_YEAST	26.316	76	52	2	280	351	667	742	0.38	32.3
tr|F9XA72|F9XA72_ZYMTI	sp|Q04370|PEX12_YEAST	29.825	57	35	1	633	689	305	356	0.38	32
tr|F9XLM7|F9XLM7_ZYMTI	sp|P53250|TWF1_YEAST	26.606	109	67	3	641	742	168	270	0.38	32
tr|F9XQ75|F9XQ75_ZYMTI	sp|P40499|ICE2_YEAST	22.034	118	82	2	150	267	178	285	0.38	32
tr|F9XBU2|F9XBU2_ZYMTI	sp|P53318|COQ6_YEAST	40.541	37	20	1	1	37	17	51	0.38	31.6
tr|F9WY75|F9WY75_ZYMTI	sp|P32639|BRR2_YEAST	33.871	62	34	1	28	89	361	415	0.38	30.8
tr|F9X310|F9X310_ZYMTI	sp|P52919|NBP1_YEAST	30	50	28	2	256	299	203	251	0.38	30.8
tr|F9XF60|F9XF60_ZYMTI	sp|P39986|ATC6_YEAST	25	96	50	3	149	222	777	872	0.38	30.8
tr|F9XKR3|F9XKR3_ZYMTI	sp|Q07794|RT109_YEAST	28.571	49	32	2	285	332	242	288	0.38	30.8
tr|F9XQI7|F9XQI7_ZYMTI	sp|Q04749|AVO2_YEAST	30.769	78	44	2	48	115	198	275	0.38	30.8
tr|F9WZY5|F9WZY5_ZYMTI	sp|P06779|RAD7_YEAST	29.592	98	50	3	56	153	2	80	0.38	30.4
tr|F9X2X3|F9X2X3_ZYMTI	sp|P33202|UFD4_YEAST	29.412	51	30	1	79	129	1326	1370	0.38	30.4
tr|F9X9G4|F9X9G4_ZYMTI	sp|P13433|RPOM_YEAST	26.667	45	33	0	233	277	413	457	0.38	30.4
tr|F9XDC8|F9XDC8_ZYMTI	sp|Q06488|RSC2_YEAST	38.095	42	21	2	75	116	515	551	0.38	30
tr|F9XHX1|F9XHX1_ZYMTI	sp|P32191|GPDM_YEAST	32.653	49	33	0	50	98	85	133	0.38	29.6
tr|F9XFC8|F9XFC8_ZYMTI	sp|Q12019|MDN1_YEAST	30.588	85	51	3	50	133	4505	4582	0.38	28.5
tr|F9X9B5|F9X9B5_ZYMTI	sp|P36069|PMU1_YEAST	29.365	126	51	7	8	100	58	178	0.38	28.1
tr|F9XJA4|F9XJA4_ZYMTI	sp|P48563|MON2_YEAST	25.352	71	53	0	10	80	980	1050	0.38	28.1
tr|F9XNJ6|F9XNJ6_ZYMTI	sp|P40151|WRIP1_YEAST	31.579	38	25	1	31	67	258	295	0.38	26.9
tr|F9XK82|F9XK82_ZYMTI	sp|P32907|ATO2_YEAST	38.71	31	15	1	22	48	62	92	0.38	25.8
tr|F9XLS5|F9XLS5_ZYMTI	sp|P32565|RPN2_YEAST	36.667	30	19	0	1	30	903	932	0.38	25.8
tr|F9X2B5|F9X2B5_ZYMTI	sp|P22147|XRN1_YEAST	28.346	127	77	5	1008	1125	1371	1492	0.39	33.1
tr|F9X1T5|F9X1T5_ZYMTI	sp|P38193|PP4R2_YEAST	23.03	165	102	5	230	392	73	214	0.39	32.7
tr|F9XBF2|F9XBF2_ZYMTI	sp|P33298|PRS6B_YEAST	31.481	54	35	1	722	773	180	233	0.39	32.3
tr|F9X7K9|F9X7K9_ZYMTI	sp|P53153|LCL3_YEAST	25.166	151	83	6	321	452	120	259	0.39	32
tr|F9XBY0|F9XBY0_ZYMTI	sp|Q06839|YP097_YEAST	27.778	54	36	1	49	99	73	126	0.39	31.6
tr|F9XLM1|F9XLM1_ZYMTI	sp|Q05040|FAR8_YEAST	44.118	34	19	0	38	71	40	73	0.39	31.6
tr|F9XA41|F9XA41_ZYMTI	sp|P38331|YB92_YEAST	29.268	82	45	2	172	251	137	207	0.39	31.2
tr|F9XIL1|F9XIL1_ZYMTI	sp|Q02202|ECM9_YEAST	25.974	77	54	2	71	144	37	113	0.39	31.2
tr|F9X3F1|F9X3F1_ZYMTI	sp|P40480|HOS4_YEAST	46.875	32	14	1	15	46	610	638	0.39	30.8
tr|F9XQ45|F9XQ45_ZYMTI	sp|P39956|RPH1_YEAST	20.548	146	95	3	39	171	46	183	0.39	30.8
tr|F9XDA8|F9XDA8_ZYMTI	sp|P39723|SPC72_YEAST	21.25	80	49	2	85	164	434	499	0.39	30.4
tr|F9XLU8|F9XLU8_ZYMTI	sp|Q02574|MEC3_YEAST	28.846	104	56	4	19	105	25	127	0.39	30.4
tr|F9XMQ0|F9XMQ0_ZYMTI	sp|Q03214|ECM5_YEAST	34.211	38	25	0	37	74	804	841	0.39	30.4
tr|F9XRG1|F9XRG1_ZYMTI	sp|P32333|MOT1_YEAST	25.926	108	69	4	75	174	233	337	0.39	30.4
tr|F9X1U4|F9X1U4_ZYMTI	sp|P03881|YMRF1_YEAST	30.769	39	27	0	161	199	278	316	0.39	30
tr|F9XER0|F9XER0_ZYMTI	sp|P39692|MET10_YEAST	29.091	55	39	0	207	261	744	798	0.39	30
tr|F9X2S2|F9X2S2_ZYMTI	sp|P53150|LIF1_YEAST	33.333	60	34	2	164	220	179	235	0.39	29.6
tr|F9XR29|F9XR29_ZYMTI	sp|P38216|YBM6_YEAST	27.778	36	26	0	22	57	56	91	0.39	29.6
tr|F9X828|F9X828_ZYMTI	sp|Q02896|YDC1_YEAST	35	40	24	2	164	202	61	99	0.39	29.3
tr|F9XHG5|F9XHG5_ZYMTI	sp|P00424|COX5A_YEAST	29.851	67	37	2	54	116	21	81	0.39	28.9
tr|F9XQE7|F9XQE7_ZYMTI	sp|P38165|RTG3_YEAST	29.63	108	53	4	59	153	255	352	0.39	28.9
tr|F9XCT9|F9XCT9_ZYMTI	sp|Q12156|AIM7_YEAST	31.579	57	33	2	67	122	89	140	0.39	28.5
tr|F9XF08|F9XF08_ZYMTI	sp|Q08964|YP216_YEAST	28.358	67	44	2	26	92	419	481	0.39	28.5
tr|F9XM41|F9XM41_ZYMTI	sp|P27351|AP2B_YEAST	22.368	76	49	2	66	137	624	693	0.39	28.5
tr|F9XPL2|F9XPL2_ZYMTI	sp|P38913|FAD1_YEAST	31.25	48	28	2	25	71	25	68	0.39	28.1
tr|F9X898|F9X898_ZYMTI	sp|P48526|SYIM_YEAST	41.667	24	13	1	18	40	178	201	0.39	26.2
tr|F9X248|F9X248_ZYMTI	sp|Q12019|MDN1_YEAST	22.006	359	208	12	61	386	4301	4620	0.4	32.3
tr|F9XNV3|F9XNV3_ZYMTI	sp|P53867|ATG4_YEAST	32.836	67	40	2	785	851	251	312	0.4	32.3
tr|F9X9D8|F9X9D8_ZYMTI	sp|P36130|CAF4_YEAST	31.707	82	42	4	156	224	160	240	0.4	32
tr|F9X007|F9X007_ZYMTI	sp|P39969|BOI2_YEAST	27.333	150	87	6	49	188	775	912	0.4	31.6
tr|F9X599|F9X599_ZYMTI	sp|P32476|ERG1_YEAST	32.558	43	29	0	18	60	6	48	0.4	31.6
tr|F9XC62|F9XC62_ZYMTI	sp|Q12404|MPD1_YEAST	20.69	203	119	7	70	265	29	196	0.4	31.6
tr|F9X9N6|F9X9N6_ZYMTI	sp|P47115|YJ26_YEAST	42.308	26	15	0	126	151	143	168	0.4	31.2
tr|F9XI43|F9XI43_ZYMTI	sp|P38169|KMO_YEAST	46.667	30	15	1	324	352	304	333	0.4	31.2
tr|F9XPG4|F9XPG4_ZYMTI	sp|P47172|YJ9I_YEAST	32.727	55	28	2	135	189	5	50	0.4	31.2
tr|F9X356|F9X356_ZYMTI	sp|P35198|MTH1_YEAST	24.39	82	52	2	78	153	241	318	0.4	30.8
tr|F9XIU9|F9XIU9_ZYMTI	sp|P38929|ATC2_YEAST	24.211	95	56	2	47	139	718	798	0.4	30.8
tr|F9XKZ9|F9XKZ9_ZYMTI	sp|P38631|FKS1_YEAST	26.95	141	91	7	144	280	6	138	0.4	30.8
tr|F9XN06|F9XN06_ZYMTI	sp|P40528|SYG1_YEAST	27.193	114	69	4	94	201	213	318	0.4	30.8
tr|F9X8L2|F9X8L2_ZYMTI	sp|P32333|MOT1_YEAST	26.923	78	56	1	100	177	1756	1832	0.4	30.4
tr|F9XI40|F9XI40_ZYMTI	sp|P25366|OCA4_YEAST	26.563	64	47	0	251	314	96	159	0.4	30.4
tr|F9XKN5|F9XKN5_ZYMTI	sp|P39944|UBP5_YEAST	28.571	105	67	5	11	112	351	450	0.4	30.4
tr|F9XQ06|F9XQ06_ZYMTI	sp|P08678|CYAA_YEAST	27.66	94	58	4	127	217	956	1042	0.4	30.4
tr|F9X3N5|F9X3N5_ZYMTI	sp|P37303|GLY1_YEAST	28.125	64	45	1	47	109	290	353	0.4	29.6
tr|F9X7F8|F9X7F8_ZYMTI	sp|P35193|ATG19_YEAST	23.404	47	36	0	132	178	302	348	0.4	29.3
tr|F9XPD9|F9XPD9_ZYMTI	sp|Q12691|ATN5_YEAST	31.373	51	31	1	132	182	546	592	0.4	29.3
tr|F9XHK3|F9XHK3_ZYMTI	sp|P38173|YBJ4_YEAST	34.884	43	25	1	163	202	21	63	0.4	28.9
tr|F9XNM9|F9XNM9_ZYMTI	sp|P18480|SNF5_YEAST	25.532	47	32	1	93	136	343	389	0.4	28.5
tr|F9XRZ7|F9XRZ7_ZYMTI	sp|P05750|RS3_YEAST	48	25	13	0	5	29	142	166	0.4	27.7
tr|F9XRX6|F9XRX6_ZYMTI	sp|Q02554|CUS1_YEAST	24	75	44	1	23	97	346	407	0.4	27.3
tr|F9XSB6|F9XSB6_ZYMTI	sp|P20485|KICH_YEAST	34.375	32	21	0	10	41	396	427	0.4	27.3
tr|F9X7F9|F9X7F9_ZYMTI	sp|P10963|PCKA_YEAST	26.531	49	36	0	4	52	335	383	0.4	26.2
tr|F9XDX4|F9XDX4_ZYMTI	sp|P53860|PDR16_YEAST	25.926	54	36	2	4	54	49	101	0.4	26.2
tr|F9XKG1|F9XKG1_ZYMTI	sp|P25365|SED4_YEAST	19.903	206	139	7	334	535	680	863	0.41	32.3
tr|F9X955|F9X955_ZYMTI	sp|P35207|SKI2_YEAST	36.62	71	41	2	624	693	531	598	0.41	32
tr|F9XPB3|F9XPB3_ZYMTI	sp|P53208|YG19_YEAST	32.911	79	43	4	572	650	124	192	0.41	31.6
tr|F9XET3|F9XET3_ZYMTI	sp|P40020|FIR1_YEAST	30.556	108	69	3	245	352	440	541	0.41	31.2
tr|F9XP32|F9XP32_ZYMTI	sp|P22082|SNF2_YEAST	26.263	99	62	3	39	137	544	631	0.41	31.2
tr|F9XPZ3|F9XPZ3_ZYMTI	sp|P50264|FMS1_YEAST	25.62	121	65	4	243	338	177	297	0.41	31.2
tr|F9X4U0|F9X4U0_ZYMTI	sp|P00724|INV2_YEAST	30	80	39	2	135	197	392	471	0.41	30.4
tr|F9X7I0|F9X7I0_ZYMTI	sp|P12686|RT13_YEAST	34.884	43	25	1	294	333	202	244	0.41	30.4
tr|F9X997|F9X997_ZYMTI	sp|Q04322|GYL1_YEAST	32.184	87	49	3	141	217	461	547	0.41	30.4
tr|F9XR49|F9XR49_ZYMTI	sp|Q12113|YO21B_YEAST	31.461	89	48	3	142	230	1094	1169	0.41	30.4
tr|F9XLN8|F9XLN8_ZYMTI	sp|P33296|UBC6_YEAST	36.585	41	24	1	6	44	171	211	0.41	29.6
tr|F9XFX6|F9XFX6_ZYMTI	sp|P24280|SEC14_YEAST	31.818	44	28	1	160	201	22	65	0.41	29.3
tr|F9X5D8|F9X5D8_ZYMTI	sp|P36112|MIC60_YEAST	30	50	35	0	55	104	17	66	0.41	28.5
tr|F9X2R3|F9X2R3_ZYMTI	sp|P30619|SEC1_YEAST	21.687	83	57	1	23	105	641	715	0.41	28.1
tr|F9X747|F9X747_ZYMTI	sp|Q05934|VID22_YEAST	32.075	53	36	0	55	107	785	837	0.41	27.7
tr|F9XIU0|F9XIU0_ZYMTI	sp|P27692|SPT5_YEAST	32.727	55	31	2	20	74	82	130	0.41	27.7
tr|F9XRG4|F9XRG4_ZYMTI	sp|P07258|CARA_YEAST	27.778	72	48	2	6	77	85	152	0.41	27.3
tr|F9XF34|F9XF34_ZYMTI	sp|P39928|SLN1_YEAST	57.895	19	8	0	251	269	570	588	0.42	32.3
tr|F9X3Y0|F9X3Y0_ZYMTI	sp|P32501|EI2BE_YEAST	25.439	114	78	3	91	198	417	529	0.42	31.2
tr|F9XCX1|F9XCX1_ZYMTI	sp|P32505|NAB2_YEAST	31.461	89	43	5	397	467	282	370	0.42	31.2
tr|F9XN55|F9XN55_ZYMTI	sp|Q03213|HOT1_YEAST	25	60	44	1	445	503	657	716	0.42	31.2
tr|F9XPX0|F9XPX0_ZYMTI	sp|Q03280|TOM1_YEAST	38.095	42	21	1	254	295	2148	2184	0.42	31.2
tr|F9XQL0|F9XQL0_ZYMTI	sp|P48415|SEC16_YEAST	31.343	67	46	0	271	337	1330	1396	0.42	31.2
tr|F9X1D5|F9X1D5_ZYMTI	sp|P47136|BUD4_YEAST	29.167	48	34	0	20	67	1084	1131	0.42	30.8
tr|F9XCX9|F9XCX9_ZYMTI	sp|Q00955|ACAC_YEAST	25	48	36	0	264	311	1350	1397	0.42	30.8
tr|F9XRN0|F9XRN0_ZYMTI	sp|Q12267|SMC4_YEAST	33.333	54	23	1	65	105	76	129	0.42	30.8
tr|F9XRT5|F9XRT5_ZYMTI	sp|P22133|MDHC_YEAST	26.761	71	43	2	397	464	241	305	0.42	30.8
tr|F9X3F3|F9X3F3_ZYMTI	sp|P53923|CTU2_YEAST	29.825	57	36	1	160	216	17	69	0.42	30.4
tr|F9XK78|F9XK78_ZYMTI	sp|P33336|SKN1_YEAST	30.882	68	45	2	77	142	352	419	0.42	30.4
tr|F9XF59|F9XF59_ZYMTI	sp|O13585|YP089_YEAST	46.154	26	14	0	108	133	475	500	0.42	30
tr|F9XS30|F9XS30_ZYMTI	sp|P38176|AVT5_YEAST	46.154	39	16	1	122	160	147	180	0.42	30
tr|F9X1T8|F9X1T8_ZYMTI	sp|P32562|CDC5_YEAST	31.915	47	32	0	12	58	495	541	0.42	29.3
tr|F9XBK5|F9XBK5_ZYMTI	sp|P42951|LSB6_YEAST	27.419	62	43	1	125	184	283	344	0.42	29.3
tr|F9XFN0|F9XFN0_ZYMTI	sp|P53740|YN8S_YEAST	31.818	66	39	2	115	179	7	67	0.42	29.3
tr|F9XR75|F9XR75_ZYMTI	sp|P38968|SEC31_YEAST	30.769	78	47	2	79	154	739	811	0.42	29.3
tr|F9WZD8|F9WZD8_ZYMTI	sp|P53281|LSB1_YEAST	32.692	52	32	1	90	138	19	70	0.42	28.9
tr|F9WZI2|F9WZI2_ZYMTI	sp|P39932|STL1_YEAST	55.556	27	11	1	76	102	282	307	0.42	28.9
tr|F9XED4|F9XED4_ZYMTI	sp|Q02799|LEE1_YEAST	35.484	31	20	0	40	70	112	142	0.42	28.9
tr|F9X8H7|F9X8H7_ZYMTI	sp|P53091|MCM6_YEAST	35.294	34	22	0	63	96	803	836	0.42	28.5
tr|F9XBM0|F9XBM0_ZYMTI	sp|P43682|SFT1_YEAST	32	50	34	0	177	226	17	66	0.42	28.5
tr|F9XEG2|F9XEG2_ZYMTI	sp|P40523|YIF5_YEAST	30	60	41	1	11	69	139	198	0.42	28.5
tr|F9XQ91|F9XQ91_ZYMTI	sp|P39744|NOC2_YEAST	21.739	46	36	0	36	81	17	62	0.42	28.5
tr|F9XGJ2|F9XGJ2_ZYMTI	sp|P25356|BPH1_YEAST	57.895	19	8	0	68	86	215	233	0.42	26.9
tr|F9XLY7|F9XLY7_ZYMTI	sp|Q12019|MDN1_YEAST	20.415	289	210	8	31	314	4148	4421	0.43	33.1
tr|F9XJG2|F9XJG2_ZYMTI	sp|Q07660|BRE4_YEAST	27.119	59	42	1	54	112	978	1035	0.43	32.3
tr|F9XG88|F9XG88_ZYMTI	sp|P24814|GRR1_YEAST	25.316	79	44	2	156	225	936	1008	0.43	32
tr|F9WZE1|F9WZE1_ZYMTI	sp|P38732|EFM1_YEAST	32.203	59	37	2	121	177	94	151	0.43	31.2
tr|F9X0E4|F9X0E4_ZYMTI	sp|P39014|MET30_YEAST	41.176	34	20	0	51	84	185	218	0.43	31.2
tr|F9XCP1|F9XCP1_ZYMTI	sp|P22516|CHL1_YEAST	43.243	37	17	1	84	116	421	457	0.43	30.4
tr|F9XN34|F9XN34_ZYMTI	sp|P40028|YEN1_YEAST	39.13	46	25	2	117	162	674	716	0.43	30.4
tr|F9XS23|F9XS23_ZYMTI	sp|Q02783|LPE10_YEAST	28.369	141	73	6	172	295	141	270	0.43	30.4
tr|F9XBV3|F9XBV3_ZYMTI	sp|Q06592|HPA2_YEAST	27.419	62	43	1	189	248	89	150	0.43	30
tr|F9XEB6|F9XEB6_ZYMTI	sp|P29539|RIF1_YEAST	25	104	55	4	27	129	675	756	0.43	30
tr|F9WWP8|F9WWP8_ZYMTI	sp|P49017|COQ5_YEAST	21.569	153	98	5	65	200	140	287	0.43	29.3
tr|F9XQZ6|F9XQZ6_ZYMTI	sp|P53159|MPS2_YEAST	32.759	58	31	2	7	64	166	215	0.43	29.3
tr|F9XM04|F9XM04_ZYMTI	sp|P38859|DNA2_YEAST	25.676	74	53	1	30	103	353	424	0.43	28.5
tr|F9XQS9|F9XQS9_ZYMTI	sp|P46956|PHO86_YEAST	31.034	58	38	1	59	116	53	108	0.43	28.5
tr|F9XPR8|F9XPR8_ZYMTI	sp|P53819|YRF16_YEAST	31.507	73	35	3	5	70	1642	1706	0.43	28.1
tr|F9XCJ3|F9XCJ3_ZYMTI	sp|P07251|ATPA_YEAST	32	50	32	1	43	92	90	137	0.43	27.7
tr|F9XEF9|F9XEF9_ZYMTI	sp|Q00402|NUM1_YEAST	31.429	70	41	3	22	86	2350	2417	0.43	27.7
tr|F9XE50|F9XE50_ZYMTI	sp|P50086|PSD10_YEAST	36.585	41	23	2	33	73	143	180	0.43	27.3
tr|F9WWV3|F9WWV3_ZYMTI	sp|Q06389|NCS1_YEAST	36.364	55	33	2	3	57	95	147	0.43	26.6
tr|F9X496|F9X496_ZYMTI	sp|P32325|DBF4_YEAST	55	20	8	1	1	20	291	309	0.43	25.8
tr|F9XKL1|F9XKL1_ZYMTI	sp|P47044|YJF5_YEAST	27.273	66	43	2	7	67	20	85	0.43	25.8
tr|F9XD91|F9XD91_ZYMTI	sp|P47049|UBX6_YEAST	31.707	41	28	0	7	47	102	142	0.43	25.4
tr|F9XNW7|F9XNW7_ZYMTI	sp|Q06116|YP117_YEAST	28.455	123	72	6	234	347	1942	2057	0.44	32.7
tr|F9XL32|F9XL32_ZYMTI	sp|P36126|SPO14_YEAST	33.333	45	29	1	701	744	1530	1574	0.44	32
tr|F9X6C7|F9X6C7_ZYMTI	sp|P28817|HIBCH_YEAST	26.042	96	59	4	239	331	312	398	0.44	31.6
tr|F9XAA7|F9XAA7_ZYMTI	sp|P07806|SYV_YEAST	44.444	36	19	1	488	523	127	161	0.44	31.6
tr|F9XP34|F9XP34_ZYMTI	sp|P10870|SNF3_YEAST	27.473	91	59	2	270	358	624	709	0.44	31.6
tr|F9X8H5|F9X8H5_ZYMTI	sp|Q03177|YMZ2_YEAST	29.63	54	34	1	325	374	225	278	0.44	31.2
tr|F9XAF9|F9XAF9_ZYMTI	sp|Q06704|IMH1_YEAST	36	50	27	2	314	363	115	159	0.44	30.8
tr|F9XDL2|F9XDL2_ZYMTI	sp|P47005|DAS1_YEAST	34.091	44	28	1	30	73	52	94	0.44	30.8
tr|F9XP78|F9XP78_ZYMTI	sp|P18963|IRA1_YEAST	31.111	90	49	4	40	129	797	873	0.44	30.8
tr|F9XQQ8|F9XQQ8_ZYMTI	sp|Q12420|SNU66_YEAST	31.25	64	37	2	77	140	140	196	0.44	30.8
tr|F9XAA3|F9XAA3_ZYMTI	sp|Q08742|RDL2_YEAST	37.931	29	18	0	53	81	117	145	0.44	30.4
tr|F9XIN5|F9XIN5_ZYMTI	sp|P53960|YNE0_YEAST	36.667	30	19	0	124	153	222	251	0.44	30.4
tr|F9XN49|F9XN49_ZYMTI	sp|P32767|KA122_YEAST	24.444	90	56	2	113	199	138	218	0.44	30.4
tr|F9WXN7|F9WXN7_ZYMTI	sp|Q04489|ASND1_YEAST	33.333	63	36	3	16	78	220	276	0.44	30
tr|F9XL46|F9XL46_ZYMTI	sp|P38229|GIP1_YEAST	48	25	12	1	217	241	56	79	0.44	30
tr|F9XLW4|F9XLW4_ZYMTI	sp|P43573|BUD27_YEAST	31.343	67	41	2	189	253	136	199	0.44	30
tr|F9XBT1|F9XBT1_ZYMTI	sp|P0CF17|U5072_YEAST	38.71	31	19	0	33	63	118	148	0.44	29.6
tr|F9WXC7|F9WXC7_ZYMTI	sp|P32785|FMT_YEAST	23.377	77	57	1	124	198	22	98	0.44	29.3
tr|F9X545|F9X545_ZYMTI	sp|P23644|TOM40_YEAST	28	75	35	4	168	223	181	255	0.44	29.3
tr|F9XCM5|F9XCM5_ZYMTI	sp|Q12271|INP53_YEAST	27.778	72	43	2	97	168	1016	1078	0.44	29.3
tr|F9X698|F9X698_ZYMTI	sp|P43579|IES1_YEAST	27.451	51	30	1	128	171	78	128	0.44	28.9
tr|F9WZK5|F9WZK5_ZYMTI	sp|Q04471|YM04_YEAST	30.303	66	43	2	28	92	39	102	0.44	28.5
tr|F9X8Y0|F9X8Y0_ZYMTI	sp|Q8TGJ8|YJ026_YEAST	35.714	42	26	1	77	118	13	53	0.44	28.5
tr|F9XBQ1|F9XBQ1_ZYMTI	sp|Q07897|CMS1_YEAST	43.243	37	18	1	107	140	5	41	0.44	28.5
tr|F9XJC7|F9XJC7_ZYMTI	sp|P21965|MCK1_YEAST	25.373	67	48	1	62	126	106	172	0.44	28.1
tr|F9XJL8|F9XJL8_ZYMTI	sp|P39678|MBP1_YEAST	30	50	25	1	45	94	105	144	0.44	28.1
tr|F9XPG8|F9XPG8_ZYMTI	sp|Q12408|NPC2_YEAST	25	48	36	0	94	141	23	70	0.44	28.1
tr|F9XCY5|F9XCY5_ZYMTI	sp|P13574|STE12_YEAST	47.222	36	17	1	71	104	616	651	0.44	27.7
tr|F9XAY1|F9XAY1_ZYMTI	sp|P41734|IAH1_YEAST	44	25	14	0	59	83	37	61	0.44	27.3
tr|F9XHN5|F9XHN5_ZYMTI	sp|P50084|BNS1_YEAST	27.848	79	44	3	8	73	25	103	0.44	27.3
tr|F9XJS9|F9XJS9_ZYMTI	sp|P35207|SKI2_YEAST	30.233	86	56	3	9	92	544	627	0.44	27.3
tr|F9X473|F9X473_ZYMTI	sp|P40026|KRE29_YEAST	29.545	88	50	3	421	507	285	361	0.45	32
tr|F9XP03|F9XP03_ZYMTI	sp|P53886|APC1_YEAST	31.579	76	49	2	276	351	1336	1408	0.45	31.6
tr|F9XP08|F9XP08_ZYMTI	sp|P12954|SRS2_YEAST	26.496	117	67	5	66	169	38	148	0.45	31.6
tr|F9X385|F9X385_ZYMTI	sp|P31111|ZIP1_YEAST	28.906	128	76	5	327	451	550	665	0.45	31.2
tr|F9XIP1|F9XIP1_ZYMTI	sp|P41807|VATH_YEAST	29.268	82	42	3	340	421	189	254	0.45	31.2
tr|F9XMR7|F9XMR7_ZYMTI	sp|P53978|EF3B_YEAST	38.095	63	33	3	395	454	461	520	0.45	31.2
tr|F9WXQ8|F9WXQ8_ZYMTI	sp|P41809|HKR1_YEAST	27.778	90	64	1	218	307	533	621	0.45	30.8
tr|F9X743|F9X743_ZYMTI	sp|P21304|PWP1_YEAST	27.027	74	52	1	384	457	46	117	0.45	30.8
tr|F9XAV6|F9XAV6_ZYMTI	sp|P47138|DPH4_YEAST	32.075	53	36	0	379	431	66	118	0.45	30.8
tr|F9XRQ0|F9XRQ0_ZYMTI	sp|Q06325|YPS7_YEAST	23.226	155	92	8	19	156	380	524	0.45	30.8
tr|F9XF61|F9XF61_ZYMTI	sp|P36029|TPO5_YEAST	31.111	45	31	0	104	148	157	201	0.45	30
tr|F9XH88|F9XH88_ZYMTI	sp|P46670|TBCC_YEAST	26.316	95	56	2	152	244	54	136	0.45	29.6
tr|F9XL22|F9XL22_ZYMTI	sp|Q04066|KFA_YEAST	26.136	88	55	3	50	132	31	113	0.45	29.6
tr|F9XMM3|F9XMM3_ZYMTI	sp|P50942|INP52_YEAST	23.333	90	62	2	2	87	990	1076	0.45	29.6
tr|F9XS78|F9XS78_ZYMTI	sp|P24813|YAP2_YEAST	29.825	57	39	1	98	153	35	91	0.45	29.6
tr|F9WYT9|F9WYT9_ZYMTI	sp|Q04511|UFO1_YEAST	36.17	47	28	2	44	90	3	47	0.45	29.3
tr|F9X4M7|F9X4M7_ZYMTI	sp|Q02908|ELP3_YEAST	37.209	43	21	2	176	218	121	157	0.45	29.3
tr|F9X5U4|F9X5U4_ZYMTI	sp|Q06815|MRL1_YEAST	27.273	55	40	0	9	63	171	225	0.45	29.3
tr|F9XQV9|F9XQV9_ZYMTI	sp|Q08972|NEW1_YEAST	30.769	117	74	4	39	153	539	650	0.45	29.3
tr|F9XM43|F9XM43_ZYMTI	sp|P22204|DBF2_YEAST	33.333	54	33	2	76	126	471	524	0.45	28.9
tr|F9WXF0|F9WXF0_ZYMTI	sp|Q03714|USA1_YEAST	31.25	48	28	1	74	116	770	817	0.45	28.5
tr|F9XHX4|F9XHX4_ZYMTI	sp|P16649|TUP1_YEAST	48.148	27	14	0	79	105	561	587	0.45	28.5
tr|F9XS32|F9XS32_ZYMTI	sp|P22141|PSB4_YEAST	39.216	51	29	1	123	173	133	181	0.45	28.5
tr|F9XPY7|F9XPY7_ZYMTI	sp|Q8TGT8|YG174_YEAST	59.091	22	5	1	115	136	2	19	0.45	26.6
tr|F9X2T6|F9X2T6_ZYMTI	sp|Q04409|EMI2_YEAST	30	70	37	2	272	329	120	189	0.46	32.3
tr|F9X4N3|F9X4N3_ZYMTI	sp|P16603|NCPR_YEAST	30.769	65	42	2	554	617	191	253	0.46	31.6
tr|F9X8R9|F9X8R9_ZYMTI	sp|P25591|VAC17_YEAST	34.426	61	31	3	477	537	243	294	0.46	31.6
tr|F9XES5|F9XES5_ZYMTI	sp|Q12466|TCB1_YEAST	31.579	57	38	1	130	186	424	479	0.46	31.6
tr|F9X1W7|F9X1W7_ZYMTI	sp|P38625|GUAA_YEAST	28.302	53	34	2	90	138	97	149	0.46	31.2
tr|F9X366|F9X366_ZYMTI	sp|P38277|YBY8_YEAST	36.957	46	25	1	59	100	242	287	0.46	31.2
tr|F9X7H2|F9X7H2_ZYMTI	sp|P38699|STB5_YEAST	42.857	35	19	1	347	380	47	81	0.46	31.2
tr|F9X0Q8|F9X0Q8_ZYMTI	sp|Q12113|YO21B_YEAST	26.582	79	58	0	110	188	1029	1107	0.46	30.8
tr|F9XQH4|F9XQH4_ZYMTI	sp|P32318|THI4_YEAST	36.508	63	31	3	34	94	66	121	0.46	30.8
tr|F9XQV6|F9XQV6_ZYMTI	sp|Q03280|TOM1_YEAST	37.5	40	25	0	351	390	364	403	0.46	30.8
tr|F9XR04|F9XR04_ZYMTI	sp|P47024|YJ41B_YEAST	22	100	70	2	64	157	990	1087	0.46	30.8
tr|F9WXY4|F9WXY4_ZYMTI	sp|P35207|SKI2_YEAST	54.545	33	6	2	94	117	555	587	0.46	30.4
tr|F9X7W1|F9X7W1_ZYMTI	sp|P15454|KGUA_YEAST	25.806	93	59	3	203	293	80	164	0.46	30
tr|F9XAG8|F9XAG8_ZYMTI	sp|P32479|HIR1_YEAST	28.09	89	56	3	33	120	183	264	0.46	30
tr|F9XGC7|F9XGC7_ZYMTI	sp|P38625|GUAA_YEAST	31.343	67	44	2	186	250	196	262	0.46	29.6
tr|F9XS61|F9XS61_ZYMTI	sp|P25573|MGR1_YEAST	50	28	12	1	156	181	55	82	0.46	29.6
tr|F9X2D9|F9X2D9_ZYMTI	sp|P53599|SSK2_YEAST	26.563	64	42	2	11	70	121	183	0.46	28.9
tr|F9XCW3|F9XCW3_ZYMTI	sp|Q12267|SMC4_YEAST	34.783	46	23	2	20	63	82	122	0.46	28.9
tr|F9XPL0|F9XPL0_ZYMTI	sp|P04046|PUR1_YEAST	40	30	15	1	13	39	27	56	0.46	28.1
tr|F9XS33|F9XS33_ZYMTI	sp|P06775|HIP1_YEAST	30.38	79	43	1	12	78	314	392	0.46	28.1
tr|F9WWK4|F9WWK4_ZYMTI	sp|Q04322|GYL1_YEAST	26.471	136	65	5	29	132	97	229	0.47	31.6
tr|F9X352|F9X352_ZYMTI	sp|P08524|FPPS_YEAST	29.167	72	47	1	7	74	24	95	0.47	31.6
tr|F9X8L8|F9X8L8_ZYMTI	sp|P40360|NAGS_YEAST	42.308	26	15	0	48	73	18	43	0.47	31.6
tr|F9X736|F9X736_ZYMTI	sp|Q06680|CND3_YEAST	24.419	86	51	3	210	294	749	821	0.47	31.2
tr|F9X8N1|F9X8N1_ZYMTI	sp|P19158|IRA2_YEAST	26.496	117	80	4	271	384	485	598	0.47	31.2
tr|F9XCN7|F9XCN7_ZYMTI	sp|P40032|TPA1_YEAST	26.087	207	130	6	42	239	402	594	0.47	31.2
tr|F9XJ61|F9XJ61_ZYMTI	sp|P47011|GLG2_YEAST	30.435	69	47	1	15	82	146	214	0.47	31.2
tr|F9XK53|F9XK53_ZYMTI	sp|P18963|IRA1_YEAST	29.231	65	43	2	258	322	1984	2045	0.47	31.2
tr|F9X573|F9X573_ZYMTI	sp|Q03280|TOM1_YEAST	26.613	124	82	3	124	239	1611	1733	0.47	30.8
tr|F9X9X2|F9X9X2_ZYMTI	sp|P38073|EDS1_YEAST	27.273	44	32	0	337	380	336	379	0.47	30.8
tr|F9XE77|F9XE77_ZYMTI	sp|P53728|CYP8_YEAST	22.609	115	81	4	79	192	137	244	0.47	30.8
tr|F9XED6|F9XED6_ZYMTI	sp|Q12267|SMC4_YEAST	27.2	125	79	4	21	142	6	121	0.47	30.4
tr|F9XK51|F9XK51_ZYMTI	sp|P38169|KMO_YEAST	36.667	30	19	0	1	30	1	30	0.47	30.4
tr|F9WXS7|F9WXS7_ZYMTI	sp|P47125|I23O_YEAST	34.884	43	26	1	221	263	265	305	0.47	30
tr|F9X4P8|F9X4P8_ZYMTI	sp|P32805|FZF1_YEAST	23.171	82	57	1	274	349	119	200	0.47	30
tr|F9X0C9|F9X0C9_ZYMTI	sp|P18899|DDR48_YEAST	28.261	46	28	2	151	191	219	264	0.47	29.6
tr|F9XPA8|F9XPA8_ZYMTI	sp|Q08491|SKI7_YEAST	25.397	63	44	1	84	146	374	433	0.47	29.6
tr|F9XQE4|F9XQE4_ZYMTI	sp|Q12276|HER1_YEAST	28.358	67	48	0	89	155	51	117	0.47	29.6
tr|F9XRK3|F9XRK3_ZYMTI	sp|P32660|ATC5_YEAST	25.243	103	69	4	59	157	1215	1313	0.47	29.6
tr|A9Y5H6|A9Y5H6_ZYMTI	sp|Q06624|RHC31_YEAST	31.343	67	42	2	66	131	278	341	0.47	29.3
tr|F9XGS5|F9XGS5_ZYMTI	sp|Q12163|NBP2_YEAST	43.333	30	17	0	118	147	201	230	0.47	29.3
tr|F9XQD6|F9XQD6_ZYMTI	sp|Q02884|ELP4_YEAST	23.469	98	74	1	111	208	164	260	0.47	29.3
tr|F9X1W5|F9X1W5_ZYMTI	sp|O13585|YP089_YEAST	40.476	42	22	1	30	71	382	420	0.47	28.9
tr|F9X4Y4|F9X4Y4_ZYMTI	sp|P53333|CWC22_YEAST	32.857	70	31	4	13	75	512	572	0.47	28.9
tr|F9X1N3|F9X1N3_ZYMTI	sp|P32796|CACP_YEAST	27.586	87	49	4	84	159	1	84	0.47	28.5
tr|F9XBB3|F9XBB3_ZYMTI	sp|P22517|KCC2_YEAST	33.962	53	24	1	57	98	283	335	0.47	28.1
tr|F9XKI7|F9XKI7_ZYMTI	sp|P40442|YIQ9_YEAST	39.024	41	25	0	29	69	664	704	0.47	28.1
tr|F9XRA5|F9XRA5_ZYMTI	sp|Q04336|YM54_YEAST	31.667	60	34	2	78	130	949	1008	0.47	28.1
tr|F9XBC2|F9XBC2_ZYMTI	sp|P32609|PEP7_YEAST	29.565	115	63	5	24	121	357	470	0.47	27.7
tr|F9WZ45|F9WZ45_ZYMTI	sp|Q07454|YD073_YEAST	42.308	26	15	0	27	52	663	688	0.47	27.3
tr|F9XQY6|F9XQY6_ZYMTI	sp|P21339|MSB1_YEAST	35.593	59	33	2	2	56	853	910	0.47	26.9
tr|F9XPB8|F9XPB8_ZYMTI	sp|Q07878|VPS13_YEAST	32.558	43	29	0	256	298	856	898	0.48	32
tr|F9X2L7|F9X2L7_ZYMTI	sp|P17883|SKI3_YEAST	22.876	153	93	5	173	322	1155	1285	0.48	31.2
tr|F9X6D8|F9X6D8_ZYMTI	sp|P07834|CDC4_YEAST	23.944	71	47	2	26	96	254	317	0.48	31.2
tr|F9XGX6|F9XGX6_ZYMTI	sp|P38193|PP4R2_YEAST	24.427	131	80	6	474	587	97	225	0.48	31.2
tr|F9XHF4|F9XHF4_ZYMTI	sp|P22133|MDHC_YEAST	22.449	196	123	6	278	462	113	290	0.48	31.2
tr|F9XSA8|F9XSA8_ZYMTI	sp|P40477|NU159_YEAST	36.364	44	27	1	29	72	456	498	0.48	31.2
tr|F9X4K6|F9X4K6_ZYMTI	sp|P32486|KRE6_YEAST	24.51	102	66	2	152	248	570	665	0.48	30.8
tr|F9X936|F9X936_ZYMTI	sp|P25623|SYP1_YEAST	29.333	75	48	2	283	357	351	420	0.48	30.8
tr|F9X037|F9X037_ZYMTI	sp|P06839|RAD3_YEAST	29.268	82	43	3	63	139	40	111	0.48	30.4
tr|F9XF67|F9XF67_ZYMTI	sp|Q07913|NSE1_YEAST	28.571	70	45	1	303	372	28	92	0.48	30.4
tr|F9XPI1|F9XPI1_ZYMTI	sp|P38346|BIT2_YEAST	34.409	93	45	5	175	256	225	312	0.48	30.4
tr|F9XS93|F9XS93_ZYMTI	sp|P50109|PSP2_YEAST	33.333	54	36	0	104	157	214	267	0.48	30.4
tr|F9XEM4|F9XEM4_ZYMTI	sp|Q06624|RHC31_YEAST	34.783	46	26	1	223	268	276	317	0.48	30
tr|F9XJL4|F9XJL4_ZYMTI	sp|Q12315|GLE1_YEAST	28.302	53	38	0	26	78	459	511	0.48	30
tr|F9XEE4|F9XEE4_ZYMTI	sp|P40034|JHD1_YEAST	23.077	143	91	6	50	183	107	239	0.48	29.6
tr|F9XGN3|F9XGN3_ZYMTI	sp|P38041|BOB1_YEAST	37.931	29	18	0	6	34	621	649	0.48	29.6
tr|F9XK26|F9XK26_ZYMTI	sp|P32454|APE2_YEAST	32.394	71	39	3	130	198	636	699	0.48	29.3
tr|F9XKA5|F9XKA5_ZYMTI	sp|P32643|TMT1_YEAST	33.333	39	26	0	69	107	72	110	0.48	29.3
tr|F9XDN4|F9XDN4_ZYMTI	sp|P50085|PHB2_YEAST	30	90	48	3	3	90	177	253	0.48	28.9
tr|F9X4Y0|F9X4Y0_ZYMTI	sp|P38115|ARA1_YEAST	27.5	80	50	2	60	139	131	202	0.48	28.5
tr|F9X5M3|F9X5M3_ZYMTI	sp|Q12004|TFB4_YEAST	45.833	24	13	0	82	105	20	43	0.48	28.5
tr|F9XD89|F9XD89_ZYMTI	sp|P53212|YG1D_YEAST	35.714	84	39	4	43	111	206	289	0.48	28.5
tr|F9X8M5|F9X8M5_ZYMTI	sp|P43610|IRC5_YEAST	32.609	46	30	1	19	64	454	498	0.48	28.1
tr|F9XMC8|F9XMC8_ZYMTI	sp|Q99278|MED11_YEAST	25.581	86	47	3	13	98	7	75	0.48	28.1
tr|F9XR83|F9XR83_ZYMTI	sp|P15624|SYFB_YEAST	36.111	36	23	0	7	42	335	370	0.48	28.1
tr|F9XQV7|F9XQV7_ZYMTI	sp|P48415|SEC16_YEAST	51.724	29	13	1	13	41	2104	2131	0.48	27.7
tr|F9X4I3|F9X4I3_ZYMTI	sp|P07703|RPAC1_YEAST	38.462	26	16	0	65	90	85	110	0.48	27.3
tr|F9XD78|F9XD78_ZYMTI	sp|Q05497|YD338_YEAST	31.481	54	29	1	19	72	188	233	0.48	27.3
tr|F9XQL3|F9XQL3_ZYMTI	sp|Q08903|YO379_YEAST	35.849	53	24	2	8	51	53	104	0.48	26.9
tr|F9XKF0|F9XKF0_ZYMTI	sp|P32481|IF2G_YEAST	36.735	49	30	1	3	50	301	349	0.48	25
tr|F9XQH0|F9XQH0_ZYMTI	sp|P43562|YFE0_YEAST	47.368	19	10	0	3	21	31	49	0.48	25
tr|F9XMI7|F9XMI7_ZYMTI	sp|P53914|NAT10_YEAST	29.231	65	45	1	1111	1175	762	825	0.49	32.7
tr|F9XDB1|F9XDB1_ZYMTI	sp|P39113|CAT8_YEAST	23.684	114	79	5	365	473	592	702	0.49	31.6
tr|F9XE55|F9XE55_ZYMTI	sp|P47102|GEA1_YEAST	35.714	42	21	1	87	128	1158	1193	0.49	31.6
tr|F9WX29|F9WX29_ZYMTI	sp|P35207|SKI2_YEAST	52.5	40	15	3	125	162	556	593	0.49	31.2
tr|F9XN51|F9XN51_ZYMTI	sp|Q12263|GIN4_YEAST	33.333	48	29	1	136	180	482	529	0.49	31.2
tr|F9WW45|F9WW45_ZYMTI	sp|P40884|IMA5_YEAST	54.545	22	10	0	335	356	133	154	0.49	30.8
tr|F9XAI3|F9XAI3_ZYMTI	sp|Q04602|VBA4_YEAST	32.609	46	25	1	335	380	695	734	0.49	30.8
tr|F9XE17|F9XE17_ZYMTI	sp|P38067|UGA2_YEAST	32.653	49	33	0	398	446	223	271	0.49	30.8
tr|F9XRN2|F9XRN2_ZYMTI	sp|P39692|MET10_YEAST	28.319	113	73	4	236	343	610	719	0.49	30.8
tr|F9X1X7|F9X1X7_ZYMTI	sp|P25583|KAR4_YEAST	22.963	135	84	5	219	334	185	318	0.49	30.4
tr|F9XK63|F9XK63_ZYMTI	sp|P48524|BUL1_YEAST	30.435	69	43	1	18	86	486	549	0.49	30.4
tr|F9X9J1|F9X9J1_ZYMTI	sp|Q03516|RSN1_YEAST	37.209	43	27	0	50	92	692	734	0.49	30
tr|F9XEU4|F9XEU4_ZYMTI	sp|P40560|YIA1_YEAST	24.59	61	46	0	36	96	272	332	0.49	30
tr|F9XGT3|F9XGT3_ZYMTI	sp|P22543|VPS34_YEAST	34.545	55	28	3	125	176	506	555	0.49	30
tr|F9XD16|F9XD16_ZYMTI	sp|P25694|CDC48_YEAST	37.778	45	27	1	130	174	372	415	0.49	29.6
tr|F9XQQ9|F9XQQ9_ZYMTI	sp|P32333|MOT1_YEAST	23.077	65	45	1	41	100	1646	1710	0.49	29.6
tr|F9X1Z6|F9X1Z6_ZYMTI	sp|P22224|SEC15_YEAST	33.929	56	29	4	114	166	681	731	0.49	28.9
tr|F9XN95|F9XN95_ZYMTI	sp|P32618|YEF3_YEAST	37.5	32	20	0	22	53	863	894	0.49	28.9
tr|F9X093|F9X093_ZYMTI	sp|Q06116|YP117_YEAST	25.532	47	32	1	54	100	1928	1971	0.49	27.3
tr|F9X7U5|F9X7U5_ZYMTI	sp|P38753|HSE1_YEAST	32.692	52	33	1	59	110	221	270	0.49	27.3
tr|F9XGC2|F9XGC2_ZYMTI	sp|P53599|SSK2_YEAST	57.895	19	5	1	89	104	346	364	0.49	27.3
tr|F9X057|F9X057_ZYMTI	sp|P53037|PSD2_YEAST	32.353	68	41	3	531	597	602	665	0.5	32.3
tr|F9WWG2|F9WWG2_ZYMTI	sp|P38866|FMO1_YEAST	25.316	79	50	3	1	76	85	157	0.5	31.2
tr|F9X298|F9X298_ZYMTI	sp|P47160|ENT3_YEAST	40	40	23	1	138	177	162	200	0.5	31.2
tr|F9XE35|F9XE35_ZYMTI	sp|P32074|COPG_YEAST	30.303	66	45	1	105	169	294	359	0.5	30.8
tr|F9XNE0|F9XNE0_ZYMTI	sp|Q12749|SMC6_YEAST	26.866	67	48	1	115	181	805	870	0.5	30.8
tr|F9XGT0|F9XGT0_ZYMTI	sp|P32657|CHD1_YEAST	28.261	92	36	4	18	79	1282	1373	0.5	30.4
tr|F9X5P3|F9X5P3_ZYMTI	sp|P40958|MAD2_YEAST	29.114	79	48	2	335	413	71	141	0.5	30
tr|F9X7T0|F9X7T0_ZYMTI	sp|Q12019|MDN1_YEAST	29.032	93	57	4	5	97	4482	4565	0.5	30
tr|F9XQ19|F9XQ19_ZYMTI	sp|Q06102|YTH1_YEAST	23.913	46	27	2	342	387	60	97	0.5	30
tr|F9X7E9|F9X7E9_ZYMTI	sp|P43577|GNA1_YEAST	35.135	37	24	0	207	243	54	90	0.5	29.6
tr|F9XRI8|F9XRI8_ZYMTI	sp|P19524|MYO2_YEAST	30.435	46	30	1	134	179	1002	1045	0.5	29.6
tr|F9XIS2|F9XIS2_ZYMTI	sp|Q08269|ALR1_YEAST	25.714	70	37	2	108	177	722	776	0.5	29.3
tr|F9X1M3|F9X1M3_ZYMTI	sp|Q12182|YO342_YEAST	26.984	126	73	7	9	119	31	152	0.5	28.9
tr|F9X4W1|F9X4W1_ZYMTI	sp|P53304|SLI1_YEAST	26.316	95	63	3	23	111	333	426	0.5	28.9
tr|F9XDT9|F9XDT9_ZYMTI	sp|P50873|MRK1_YEAST	45.455	33	17	1	51	83	70	101	0.5	28.9
tr|F9XP83|F9XP83_ZYMTI	sp|P40355|YJ31_YEAST	32	50	33	1	66	115	397	445	0.5	28.9
tr|F9XR28|F9XR28_ZYMTI	sp|P40466|FKH1_YEAST	28.767	73	51	1	3	75	341	412	0.5	28.9
tr|F9X2N2|F9X2N2_ZYMTI	sp|Q12239|TM115_YEAST	40	40	23	1	7	45	186	225	0.5	28.5
tr|F9XH83|F9XH83_ZYMTI	sp|P45818|ROK1_YEAST	21.505	93	69	1	2	94	472	560	0.5	28.5
tr|F9X3C5|F9X3C5_ZYMTI	sp|P47025|MDV1_YEAST	26.126	111	73	4	2	106	430	537	0.5	27.7
tr|F9X4W4|F9X4W4_ZYMTI	sp|P47160|ENT3_YEAST	26.374	91	51	3	33	119	89	167	0.5	27.7
tr|F9XHA4|F9XHA4_ZYMTI	sp|P38011|GBLP_YEAST	28.571	49	33	1	9	57	256	302	0.5	27.7
tr|F9XQT9|F9XQT9_ZYMTI	sp|P22211|NPR1_YEAST	26.531	49	34	1	13	59	660	708	0.5	27.7
tr|F9XBX0|F9XBX0_ZYMTI	sp|P49775|HNT2_YEAST	34.694	49	28	2	49	93	81	129	0.5	26.9
tr|F9XL12|F9XL12_ZYMTI	sp|P09932|HO_YEAST	45.833	24	13	0	11	34	532	555	0.5	26.2
tr|F9XM92|F9XM92_ZYMTI	sp|Q12027|YD176_YEAST	42.424	33	18	1	31	63	293	324	0.5	26.2
tr|F9X9C1|F9X9C1_ZYMTI	sp|P35177|SPT7_YEAST	24.272	103	73	3	419	520	480	578	0.51	31.6
tr|F9XCE3|F9XCE3_ZYMTI	sp|P12689|REV1_YEAST	29.851	67	44	3	237	302	915	979	0.51	31.2
tr|F9XI23|F9XI23_ZYMTI	sp|P32476|ERG1_YEAST	29.114	79	47	1	239	317	289	358	0.51	30.8
tr|F9XRV0|F9XRV0_ZYMTI	sp|P20134|SFL1_YEAST	42.857	42	23	1	187	227	121	162	0.51	30.4
tr|F9XLX6|F9XLX6_ZYMTI	sp|P38894|FLO5_YEAST	29.268	82	48	2	6	77	868	949	0.51	30
tr|F9XPS4|F9XPS4_ZYMTI	sp|P53127|SNT2_YEAST	35.135	37	24	0	17	53	477	513	0.51	30
tr|F9WXR4|F9WXR4_ZYMTI	sp|P38769|YHJ5_YEAST	30.612	49	34	0	125	173	24	72	0.51	29.6
tr|F9X7S2|F9X7S2_ZYMTI	sp|P53184|PNC1_YEAST	27.778	54	39	0	216	269	142	195	0.51	29.6
tr|F9XDK8|F9XDK8_ZYMTI	sp|P50104|STB4_YEAST	44.186	43	18	1	76	112	436	478	0.51	29.6
tr|F9XEG9|F9XEG9_ZYMTI	sp|Q03714|USA1_YEAST	33.333	45	30	0	192	236	22	66	0.51	29.6
tr|F9XKS9|F9XKS9_ZYMTI	sp|P53294|PUS6_YEAST	26.316	95	57	2	166	255	312	398	0.51	29.6
tr|F9XKE0|F9XKE0_ZYMTI	sp|P23179|SPO11_YEAST	29.412	51	35	1	60	110	148	197	0.51	29.3
tr|F9X0Z3|F9X0Z3_ZYMTI	sp|P12630|BAR1_YEAST	25.532	94	55	4	57	143	84	169	0.51	28.9
tr|F9X1A6|F9X1A6_ZYMTI	sp|P38274|HSL7_YEAST	35.135	37	24	0	81	117	494	530	0.51	28.9
tr|F9XDU2|F9XDU2_ZYMTI	sp|P53583|MPA43_YEAST	30.909	55	32	2	18	66	346	400	0.51	28.9
tr|F9XLL5|F9XLL5_ZYMTI	sp|P40514|YIG7_YEAST	27.941	68	44	2	128	192	218	283	0.51	28.9
tr|F9X4Q8|F9X4Q8_ZYMTI	sp|P33750|DCA13_YEAST	27.66	47	34	0	76	122	316	362	0.51	28.5
[truncated: 3,540 more rows]
